# Supplementary material for: Comparative Analysis of Proteome and Transcriptome Variation in Mouse
Source: PLoS Genet. 2011 Jun 9;7(6):e1001393. doi: 10.1371/journal.pgen.1001393 (PMC3111477; doi:10.1371/journal.pgen.1001393)
Supplement: Dataset S1 — Peptide expression values as measured by the LCMS. (TXT) [file pgen.1001393.s001.txt]

Peptide_ID	129X1	AJ	AKR	AXB1/PgnJ	AXB10/PgnJ	AXB12/PgnJ	AXB13/PgnJ	AXB15/PgnJ	AXB19/PgnJ	AXB19a/PgnJ	AXB19b/PgnJ	AXB2/PgnJ	AXB23/PgnJ	AXB24/PgnJ	AXB4/PgnJ	AXB5/PgnJ	AXB6/PgnJ	AXB8/PgnJ	B6	B6Cc3	BalbcJ	BTBR	BUB	BXA1/PgnJ	BXA11/PgnJ	BXA12/PgnJ	BXA13/PgnJ	BXA14/PgnJ	BXA16/PgnJ	BXA2/PgnJ	BXA24/PgnJ	BXA25/PgnJ	BXA26/PgnJ	BXA4/PgnJ	BXA7/PgnJ	BXA8/PgnJ	BXD1/TyJ	BXD11/TyJ	BXD12/TyJ	BXD13/TyJ	BXD14/TyJ	BXD15/TyJ	BXD16/TyJ	BXD18/TyJ	BXD19/TyJ	BXD2/TyJ	BXD20/TyJ	BXD21/TyJ	BXD24b/TyJ	BXD27/TyJ	BXD28/TyJ	BXD29/TyJ	BXD31/TyJ	BXD32/TyJ	BXD33/TyJ	BXD34/TyJ	BXD36/TyJ	BXD38/TyJ	BXD39/TyJ	BXD40/TyJ	BXD42/TyJ	BXD5/TyJ	BXD6/TyJ	BXD8/TyJ	BXD9/TyJ	BXH10	BXH14	BXH19	BXH2	BXH20	BXH22	BXH4	BXH6	BXH7	BXH8	BXH9	C3H	C57L	C58	CBA	CE	DBA	FVB	I	KK	LG	LPJ	MA	NOD	NON	NZB	NZW	PL	RIII	SEA	SM	SWR
AAELGAELGAQAISHLEEVSDEGIAAMAAAR	0.685466011	NA	1.223228545	0.45395179	0.060295204	-0.48753451	NA	NA	0.054406271	NA	1.591772584	NA	0.393641572	0.700494247	NA	0.313464186	-0.348146902	0.547325281	0.606713471	-0.063583322	-0.333545329	-0.141936992	0.182333397	0.716502561	-0.079745891	-0.067489266	-0.251815189	NA	-1.907789186	1.373505891	NA	0.494943147	NA	0.160114419	0.214404365	0.333241726	-0.634772232	-0.876025566	-1.042943572	-0.074314732	NA	1.102694197	-0.628451386	-1.036252526	NA	-0.774378337	0.482221927	-1.344212908	-0.972344052	-0.91248496	-1.805776771	0.704032353	-1.080892767	NA	-0.538651332	NA	NA	-1.359738879	NA	-0.50377365	-1.279797991	NA	NA	-1.836266142	0.600647863	-0.079813427	0.507096395	0.579588389	0.340217723	NA	0.334702647	NA	NA	-0.427951933	NA	0.326352417	0.611102915	NA	0.029332758	NA	0.682314469	-0.428203155	0.103458178	-1.246294651	3.463715247	-1.162980047	NA	-0.944906189	1.09194581	-0.365393957	1.07842865	-1.046636565	-1.117203509	-0.206127095	0.111326897	0.211328492	0.957363271
AAGVSVEPFWPGLFAK	0.495012389	-0.806520462	-0.261137174	0.269839687	-0.296349252	-0.463322477	0.078957246	0.235755807	0.150027134	-0.385444254	0.298771085	-0.111235403	0.152114381	-0.811676211	NA	0.178790915	0.413872838	-0.74198449	-1.496899236	-0.050445449	0.121778196	-0.033171506	-0.300521118	-1.229424554	-0.002202793	0.100310139	0.161229062	-0.083390041	-0.550141189	-0.253299421	-0.172513661	-0.308560069	0.822576112	-0.189955686	0.56903491	-0.131119802	0.067641397	0.869218029	0.755107088	-0.889313281	-0.055665087	0.679170689	0.230423226	0.651442594	-0.515004212	-0.149741058	0.621987407	-2.079552848	-0.163754855	-0.313879958	NA	0.402027863	-0.668862331	-0.318458948	-0.507473078	NA	-0.223086969	0.183883206	0.243796769	0.334797825	-0.163761906	NA	0.709276251	0.516809024	0.177461842	0.112773951	-0.241632615	0.202490383	-0.239429477	NA	-0.047185848	0.209675987	0.487346493	0.496319822	0.731149871	-0.975914114	0.256799378	-0.35909303	-0.013426652	-0.439010152	0.133485875	0.669496209	0.570367918	-0.655217532	-0.454248585	-0.022844582	1.01003129	0.000301775	-0.087785794	0.429374533	-0.162418377	-0.435719786	-0.254827841	NA	0.032334133	1.000217729	-0.011052572
AALEAVGGTVVLE	0.34249829	-0.378947681	-1.143063127	-0.133892718	-1.481387143	-0.168856898	-0.319472545	-1.659353399	0.275775914	NA	-0.950725024	-0.46792588	0.627217057	-0.496673649	-0.265956795	-0.350277889	-0.841407478	-0.061983669	0.380444881	0.453973964	-0.304985199	0.122159741	-0.517731028	0.409486154	-0.250300278	-0.058673919	-0.389727104	-0.640738386	NA	0.06615711	-1.682226708	-0.918304722	-0.244704692	-0.13153499	-0.755835159	0.212274318	0.159543027	-0.019954531	-0.221773413	-0.651218818	-1.405775911	0.23324256	-1.193647099	-0.303835698	-1.089640596	-0.177085526	-0.237663463	-0.863603392	-0.747440402	-0.750111482	0.223110848	-0.442121878	-0.486644948	0.343824499	-0.248506149	-0.430495655	-0.823379904	-0.154802053	-0.458883372	-0.664235916	-0.49053457	-0.496894156	0.081000494	-0.552515696	-0.795945198	0.462477325	-0.213990655	0.128920422	NA	0.182863011	-0.885491133	1.106262349	-0.372803207	-0.41291508	0.126167065	0.37034901	-0.228208723	0.576743073	0.39421878	-0.040947961	-0.475306824	-0.776538956	0.001313943	0.735431616	0.164533364	-0.212859421	-0.260811678	-0.453013964	0.128954722	0.376490268	0.259811694	-0.171388301	0.718133751	-0.04965938	-0.335326681	-0.4469125	-0.246425566
AAPLSLCALTAVDQSVLLLKPEAK	0.260369409	NA	0.228097146	-0.496783352	-0.870639199	0.081566937	-0.435816383	NA	-0.839364532	0.31260295	-1.023099461	0.317562833	0.502001077	NA	NA	NA	-0.368844181	-1.181078702	-0.386423797	NA	NA	-0.457052791	-0.672903882	-0.306133494	-1.018475531	0.157215042	-0.021654516	-0.231961511	-0.3044085	-0.733703323	-1.331535478	-0.309558035	-0.430807211	-0.84522767	NA	NA	-0.48704801	0.730360052	NA	-0.205932457	0.022851102	-1.038423554	NA	-0.724933271	-0.307584824	NA	-1.34803681	NA	-0.066557246	0.369590046	0.533551341	NA	NA	-0.22269636	-0.672688543	NA	NA	1.438627011	0.440923211	-0.280365566	0.206508552	NA	-0.568169518	0.929738032	-0.148699986	-0.061144988	NA	-0.463878231	1.761954375	-0.064917894	NA	NA	-0.572844808	0.548196737	-0.063103838	2.865768416	-0.45823918	NA	-0.138484169	-0.342195985	-0.304261841	0.215037862	NA	0.485873578	NA	1.326304875	0.487173821	NA	NA	NA	0.231241835	NA	0.616503145	0.093907972	NA	NA	0.155778782
AAQINPLFPGQALLDTVPEIQALVR	0.446235482	NA	-1.29753706	NA	NA	-1.124559667	-1.307704208	-1.692201234	NA	-0.601473505	-1.594200455	NA	-1.490312366	-1.788844094	-0.233949321	-1.59318154	-1.778618338	-1.113975744	-3.147376811	NA	0.851678704	1.541290689	-0.942084751	-1.768509717	-1.288484295	NA	1.381737249	-1.015737806	-2.378000009	-1.198363157	-1.512605469	NA	NA	-2.290962864	-1.694791428	NA	0.82517556	NA	-1.48472418	NA	-1.893909632	NA	NA	-2.06791679	-0.566565589	NA	-1.151004639	0.309283059	NA	-0.762981963	-2.356250629	1.500112668	2.171252574	1.598767063	1.638383632	NA	NA	-1.624039229	-0.802746658	1.035218732	3.681737611	1.232495615	NA	-2.149557505	0.55979718	-0.839858412	-1.432009027	-1.335752289	NA	-2.052292045	-0.925236792	NA	1.128395737	-2.083405189	-1.82797159	-1.720885918	1.619073202	-0.742481424	-1.161768645	1.916315144	0.564648499	0.684924468	0.870038346	0.745747728	-0.320247489	NA	2.076978583	-1.778849534	-1.637474058	-1.292207142	0.963427969	-0.788157456	-0.849902758	-0.742551513	-1.292290013	NA	-0.854478203
ACDEGHIIPK	-3.03644594	NA	-0.491119312	1.744236312	1.354818178	0.867850563	0.470711717	0.151210992	1.229828858	0.84764095	0.042936368	0.16503099	0.192772596	NA	0.387873444	0.249401544	0.908887911	0.803354328	0.354857639	0.519913283	NA	NA	-1.732868012	1.102905503	0.178206388	-0.174310955	0.576819045	0.838010607	0.279363302	-0.357175734	-0.287232202	0.460572892	0.020946922	0.681933378	0.395154816	0.231941102	0.298777152	0.213768169	-0.875456763	1.017200877	0.23533321	-0.209810946	-0.007126551	-0.680279516	NA	1.813151344	-0.287706441	0.79635433	NA	-0.248670091	-0.515248139	0.170796704	NA	0.179764312	0.029794408	1.090478594	-0.358196576	-0.340599685	NA	-0.276689909	-0.624260263	-0.239010532	NA	-0.369793163	-0.050199854	NA	-0.023574714	1.245926739	0.330540618	0.359737906	0.872162612	0.525261495	NA	0.451462786	NA	0.59693604	-0.709346558	0.271921908	0.23151326	NA	-0.202096101	0.155210658	-0.13207015	-0.775567249	1.2876011	0.667725635	NA	NA	0.710744254	-0.57313086	-0.228130512	0.161391288	0.276419571	-0.455360146	-0.079244336	NA	-0.891710274
ACPLLANDNILHHLPK	NA	NA	NA	NA	0.483597219	NA	-0.498702334	-0.371661048	NA	-0.654836135	0.08831229	0.018368971	NA	NA	-0.535253788	-0.392102589	0.227682736	0.91350985	0.309496552	NA	NA	NA	NA	-0.23797003	0.63453211	NA	-0.22430607	0.147278232	0.08313811	0.93747046	0.089108268	-1.666531344	NA	NA	-0.210209288	NA	-0.130766669	-0.164609607	0.564687152	0.016499018	-0.684874143	0.506634968	0.263492897	0.723426337	0.328633358	-0.227508863	NA	0.825597253	NA	NA	NA	NA	0.478223132	NA	0.214181065	0.487887124	NA	NA	0.506110796	0.235956179	0.503134744	0.371270739	0.556500166	0.860513164	0.682799256	-0.428918545	0.658809043	NA	-0.07916266	0.21184064	-0.118997979	NA	NA	NA	NA	NA	0.308120318	0.788061077	0.170045213	NA	NA	NA	-0.559899868	-0.580659814	NA	NA	NA	NA	NA	0.022737269	-0.757876587	0.211212868	NA	NA	NA	NA	NA
ADHSTLLFHLK	NA	-0.626652171	0.475169662	NA	-0.128263399	-0.76128832	0.383669165	0.739483585	-0.241419961	NA	NA	-0.618106615	-0.830425008	-0.623638081	0.531892981	-0.342987037	NA	NA	-0.585349486	NA	0.100651769	NA	0.331734649	-0.384651414	0.172946686	NA	NA	NA	0.485520445	NA	0.24565805	-0.2027436	NA	NA	-0.315680858	-0.544382084	0.177258465	NA	-0.460363985	-0.161827472	-0.528964722	-0.544168049	0.350796656	-0.362490417	-0.687434618	NA	0.543905943	-0.253417535	NA	-0.62727561	-0.208354784	0.026368331	NA	0.425060116	-0.634183293	0.075048093	-0.190850211	-0.669074974	NA	-0.74476758	-0.121355707	-0.227830682	NA	NA	-0.150349769	NA	0.088663574	NA	-0.541671896	NA	-0.124306608	-0.303462149	0.396314625	-0.192666675	-1.174499686	NA	NA	0.702166781	-0.681837885	0.40877649	0.573710695	NA	-0.307366681	-0.318883717	NA	0.050051664	NA	-0.481991626	0.036423945	0.571555073	NA	0.54031915	NA	-0.145588388	-0.007677466	-0.010986671	-0.483614019
ADLIAYLK	-0.460381256	-0.207806364	-0.565201885	-0.537488511	-0.517255297	-0.373412504	-0.198452358	-0.367629431	-0.322629101	-0.339299825	-0.312652955	-0.494212162	-0.020468759	-0.178781655	-0.282975228	-0.527107725	-0.761783721	-0.250040814	-0.371625421	-0.676970687	-0.424654653	-0.093795035	-0.587525009	-1.135882991	-0.400876243	-0.362605644	-0.336804408	-0.417709853	-0.752513112	-0.634351393	-0.508115209	-0.578959827	-0.480165974	-0.363734476	-0.333582787	-0.412405884	-0.345045796	-0.392143103	-0.297843232	-0.615241233	-0.606968593	-0.428108153	-0.827654943	-0.089930196	-0.370529526	-0.831947559	-0.209344058	-0.623611814	-0.360589636	-0.523758806	-0.491314599	-0.385808281	-0.680409886	-0.607059423	-0.523422813	-0.56160522	-0.598731147	-0.525722893	-0.285782858	-0.363743708	-0.386687084	-0.366610536	-0.394114067	-0.420751677	-0.485412078	-0.370067701	-0.585947452	-0.5550017	-0.3819846	-0.197168493	-0.516802234	-0.28591606	-0.367238226	-0.349396904	-0.365563641	-0.777460279	-0.239412884	-0.843651801	-0.712036304	-0.037722191	-0.143490674	-0.252467492	-0.535012408	-0.584815962	-0.293498563	-0.486458245	-0.522027252	-0.257052303	-0.489358968	-0.659159671	-0.069529976	-0.179493761	-0.531098323	-0.248178482	-0.569493551	-0.37525929	-0.587867839
AEAVQSFLAFIQHLR	0.104419239	NA	0.624247424	0.232507547	-0.664145965	-0.22848674	0.094424333	-0.702862966	-0.034642511	-0.319128442	-0.068703823	0.309304515	0.042199434	0.110538503	0.516582349	-0.086718915	-0.049589056	-0.240892712	0.336567338	0.176144027	-0.019262541	0.348445114	-0.059313392	-0.255159739	0.36562809	0.689434801	0.549859276	0.570657305	0.051531211	-0.108597368	0.191372871	-0.372593205	0.44149928	0.465675637	0.861629098	0.010809506	0.367512807	-0.08559535	0.431560687	-0.208988177	0.389331378	0.341748916	0.253917522	-0.041448694	-0.003556324	0.407346458	0.074048141	0.082341328	0.2285284	-0.547224922	0.211454805	-0.172171132	0.47835574	-0.261623654	3.70E-05	NA	NA	0.249361303	0.337007443	0.169107353	0.185840836	0.398594988	NA	0.029736698	0.134210403	0.152391291	0.389392035	0.90100747	0.555737479	-0.247664792	0.157354666	NA	0.381899141	-0.119150195	0.306826736	0.260772993	0.261511578	-0.460864861	-0.084357517	-0.13953326	-0.005640571	0.461739359	0.083350241	-0.101014035	0.132407645	-0.123546373	0.242877642	0.306662223	0.301629595	1.001060664	-0.229426522	NA	-0.26141052	0.051931255	-0.117048466	0.748271905	-0.365038483
AEEQEPELTSTPNFVVEVTK	NA	NA	NA	NA	0.202287813	NA	0.604024646	-0.073955882	0.949951425	0.501024869	-0.046640761	NA	0.23278113	NA	0.391245735	NA	0.031312433	0.04582365	0.208251279	NA	NA	NA	1.504255185	-0.27618691	NA	NA	0.153562264	1.061664852	0.680078952	0.378127824	NA	NA	NA	0.198988042	NA	NA	0.572917549	NA	NA	0.03759436	0.79719105	-0.153912215	-0.318896168	-0.535324519	0.878510053	NA	0.063703522	NA	NA	NA	-0.170334952	-0.008468129	NA	0.192417783	NA	0.113099254	-0.305368537	-0.630120113	-0.436878121	NA	NA	NA	NA	-0.449293338	0.034349807	NA	0.371387577	-0.598780127	NA	0.279252659	-0.140387539	NA	NA	NA	0.43029836	0.101232531	0.338477471	NA	1.275462029	-0.282367276	0.111815052	0.103573546	0.356619602	-0.489592661	NA	NA	-0.129613517	1.746465691	0.922706504	NA	-0.085443862	0.102459639	1.173476308	NA	0.097278814	1.436810794	0.186408212
AEFGFDLSHIPR	0.358379659	NA	-0.028554377	NA	-0.468363491	NA	NA	NA	NA	NA	NA	-0.178591228	-0.879741228	-0.21061784	0.316264961	-0.443806442	0.100999744	-0.181452581	-0.104959596	0.336867793	-0.130110201	0.489710598	-0.133265859	-0.321381642	-0.173061094	NA	NA	NA	-0.411803672	-0.615864251	NA	-0.248449224	NA	NA	NA	-0.157182308	0.302928557	-0.48126187	NA	-0.794584964	-0.78782419	NA	0.117649289	NA	NA	-0.500497208	-0.497708832	NA	-0.217784799	-0.787938695	-0.554961758	NA	-0.277199532	-0.481538878	-0.457091292	-0.551733314	-0.500493891	-0.37194642	0.093437624	-0.019501121	0.022831144	-0.117564026	-0.36454875	-0.621329517	NA	NA	-0.112890423	-0.085486337	-0.154695742	-0.201247106	NA	-0.835919182	-0.131895948	NA	-0.421002302	NA	0.075048686	NA	NA	0.158886796	-0.769393166	NA	0.373997068	0.470386958	-0.405515618	0.017896401	NA	-0.350946967	NA	0.248229029	0.390656301	0.75228565	0.278297938	-0.304404311	NA	-1.072548401	-0.790976735
AELATEEFLPVTPILEGFVILR	-0.538448835	NA	-0.241454286	NA	-0.684886761	NA	NA	-0.171164601	0.279572101	0.814768373	-1.619551889	NA	-1.281765062	NA	-0.385336832	NA	-0.268271764	-0.569281208	-0.642879171	NA	0.129853486	-0.364715849	-0.387845908	-0.190476937	0.468056838	-0.349081614	NA	-0.239179435	-0.134725495	-0.328526676	-0.281476889	-0.53155396	-1.128729905	0.115466243	NA	-0.003737603	-0.66760989	-0.604140325	0.286697347	-0.436133692	0.296228877	0.509110003	-0.508741286	NA	-1.74977328	-0.515093693	-0.476190087	0.221381535	-0.055187824	-0.17410237	NA	NA	NA	-1.93247482	-0.060235856	NA	NA	NA	NA	-0.518864988	0.324465055	0.401614546	NA	NA	-0.043446481	-1.726115345	0.047694372	-0.345786292	NA	0.236587864	-0.006746655	NA	NA	-0.059229937	-0.133580487	-0.243770939	0.35470029	-1.888374877	-0.524562301	NA	-0.085443027	-0.5686706	0.128943885	NA	1.806835502	NA	-0.378583237	-0.304572165	-0.503461901	-0.743419225	-0.619132344	NA	-0.090892204	-0.272748482	-1.023514202	-0.250472975	-0.493775705
AFDNDVDALCNLR	-0.182476348	NA	0.287794813	0.151509354	-0.112790902	-0.184995449	NA	0.385625788	-0.267216766	NA	0.425342042	NA	0.347565617	-0.079944192	-0.259362962	-0.333789893	0.351350898	-0.301196403	NA	NA	0.544102231	0.192188821	0.717873126	1.206604943	-0.240784973	-0.267757176	0.746047136	NA	0.495870668	NA	-0.603978755	0.088009709	NA	0.2942757	0.7300847	NA	NA	NA	-0.119380007	0.103725175	-0.156864816	0.366439431	NA	0.108360478	0.086941769	0.482971991	-0.262336594	-0.231419794	NA	-0.193948584	0.032410165	0.609766526	-0.183293332	-0.154136827	NA	0.087447725	NA	-0.195166742	0.090298867	-0.013460803	-0.403958761	0.161952928	NA	NA	-0.261325518	-0.131761689	0.05653714	NA	NA	0.18293393	NA	-0.220710752	-0.108318001	0.06981003	0.477930877	-0.1463426	0.882643602	NA	0.711972695	0.288121273	0.333875535	-0.510591066	-0.47008679	0.564926291	-0.351571083	0.054808357	-0.232339088	0.613741641	0.507090823	-0.340387079	-1.729721338	0.00576399	0.256601527	NA	-0.71400224	0.521078282	NA
AFDNEVNAFLDNMFGPR	-0.121669681	NA	1.072314998	NA	NA	NA	0.275934609	NA	0.753205437	NA	NA	1.885372459	0.298437553	NA	-0.349198671	NA	0.34439809	0.557386688	0.184915	-0.120953566	1.324442087	NA	NA	NA	NA	0.870935845	0.28640617	-0.316512969	0.424366	-0.069246021	NA	0.410007174	0.304731553	0.083223086	-0.307359566	-0.808381115	NA	NA	NA	-0.17378039	0.97762928	NA	NA	-0.061740373	0.137039614	NA	-0.237101691	0.363025704	-0.142903778	NA	-0.38302732	0.531035844	-0.829439835	-0.320840155	0.362764326	NA	NA	-0.072056857	-0.310598719	0.469998571	0.01998748	NA	NA	-0.635168658	-0.777262338	0.903512836	NA	0.677438882	0.139891417	0.253122504	NA	NA	NA	NA	NA	NA	1.042322348	NA	-0.251322542	0.065924304	0.278786539	NA	0.141107039	NA	1.236820855	-0.755526882	NA	NA	-0.027248891	0.483762669	-0.709665554	NA	-0.303339744	0.15875114	NA	NA	0.216042063
AFDQGADAIYEHINEGK	-0.464850269	NA	-0.091175907	NA	NA	NA	0.547364061	-0.453686897	0.417944896	NA	NA	NA	NA	NA	0.795493958	NA	0.330849239	-0.409935992	-0.057387703	NA	-0.427008173	-0.720905629	NA	NA	NA	0.607716295	-0.150265921	0.787683123	NA	-0.479891827	NA	NA	-0.122561524	NA	NA	0.192028531	0.749643926	NA	NA	0.065667105	-1.26400695	1.115150423	-0.046279905	-0.41303537	0.014467578	NA	-1.411095992	NA	0.760100303	NA	NA	-0.729797888	0.240659375	NA	-0.567772404	NA	0.030628117	NA	NA	-0.132689955	NA	NA	NA	NA	0.079959458	NA	-0.428783043	-1.423615513	-0.218345507	-0.055271985	-0.401198464	NA	-0.225844577	NA	0.006119976	NA	0.177802233	NA	NA	NA	-0.566455402	NA	NA	-1.249901062	-0.066211235	NA	NA	NA	0.346977191	-1.059627184	NA	-0.433070246	-0.443963144	NA	NA	0.761577731	NA
AFGHHSVSLLDGGFR	0.798140479	0.843594056	0.193192119	0.636994349	-1.262453759	-1.11753856	-0.584520204	0.73251393	0.46086668	0.913577996	0.949316947	0.490368108	0.691525417	1.755777561	-1.301086104	1.00541074	0.243050111	0.310529923	-0.802797853	-0.283658247	0.145159734	0.511634222	0.836546607	0.59261684	-0.68233186	NA	0.863621697	0.219418937	-0.238140709	-0.548487458	-1.044152742	-0.936375169	-0.017576334	NA	-0.704777084	0.186883301	NA	NA	-0.744357378	-0.457444291	0.465293954	0.520452074	NA	NA	-0.869717594	-1.048546156	0.098801893	0.466392897	NA	-0.331732696	-0.231237091	NA	0.466145963	-1.109022968	0.77166101	-0.210550989	-1.40995064	0.407650378	-1.483924603	0.642446155	-1.205592184	0.360271296	-0.892518381	-0.185503389	0.577478149	-0.14236761	-0.753063692	1.2462138	0.747715512	0.343093241	0.228176039	0.250421397	-0.775168079	1.224015323	0.386104073	1.111275303	0.612955032	0.878909858	-0.357244829	1.037189982	0.3638587	-0.349838107	0.529732537	0.208783727	NA	NA	0.086138625	0.04413877	0.804930789	0.413886289	-0.47214851	0.107263998	0.870369173	1.188993438	0.291044998	0.120358969	0.608208443
AFLEQAR	-0.443017935	-0.142514215	-0.051310702	-0.105624492	-0.305687207	0.031714143	-0.310806766	-0.266597001	-0.292075422	-0.558838467	-0.225009824	0.128097783	0.146048678	-0.14568661	-0.216787053	0.010200443	-0.380033635	-0.283023362	0.140994463	-0.277214178	-0.016988625	-0.325405674	-0.044053355	-0.175278108	0.004208112	0.344749867	-0.288221928	0.146478318	-0.200728125	-0.779628795	-0.400845027	-0.004821014	-0.32203575	-0.491803942	-0.201948032	-0.247904258	0.091984506	-0.117894998	-0.148745178	0.027261312	-0.382483831	0.16301467	-0.046418664	-0.057425282	-0.096943295	-0.41286859	0.176308214	-0.15795093	-0.209522968	-0.071890624	-0.097233516	NA	-0.272732443	-0.196316055	-0.235250247	NA	0.184706024	-0.166680217	0.268428198	-0.095647579	0.195486963	-0.060428895	-0.262581716	-0.214091882	-0.708052832	NA	-0.112842917	-0.360207535	-0.686928586	0.002457563	-0.236679481	-1.323254476	-0.100758827	0.050322914	-0.364688478	-0.033146968	0.143404269	0.162654008	-0.335902391	NA	-0.320481026	0.154681283	-0.09330926	-0.2175961	-0.115811739	0.087396132	-0.387709334	0.007761157	-0.048394128	0.357471878	-0.403139221	NA	0.15233627	-0.022610772	-0.043967261	0.528107961	-0.153637173
AFLTLAEDILR	NA	NA	-0.030721238	-0.503420727	-0.515826922	-0.030633142	-0.182657889	0.105337161	NA	NA	-0.067929802	0.022509183	-0.103457388	-0.347469774	0.0227882	-0.499907674	-0.64754594	-0.148415794	0.08976554	-0.127805894	-0.047850122	0.565400148	0.210363437	0.17789887	-0.378690847	-0.601452489	0.248513258	1.026512969	-0.504813025	-0.293920845	0.113250435	0.176307271	-0.450998339	-0.304121056	NA	NA	NA	-0.18356453	-0.421908744	-0.457903672	NA	0.013879265	0.53519963	0.280340847	-0.000130547	0.528107159	-0.616673719	-0.173148685	-0.247021098	-0.032922085	0.977759096	-0.358546256	NA	NA	-0.419455548	NA	NA	-0.08204579	-0.014968848	-0.079503921	-0.773102883	-0.484276437	-0.126910094	-0.197079523	-0.083814366	-0.092165409	-0.392714748	0.314413141	-0.017909488	0.054110241	-0.35714657	-0.647503676	-0.335625656	-0.235082465	-0.028044627	NA	0.135861093	-0.05653123	0.042954516	0.091899237	0.046786236	0.391808485	0.081066115	-0.170465838	-0.322625643	0.24483516	0.132042784	NA	-0.184364874	NA	-0.1620694	NA	0.287116757	-0.132854412	-0.007233562	-0.156799237	0.078675892
AFMTADLPNELIELLEK	0.604869772	NA	0.352140744	-0.460017638	NA	-0.18989314	0.386130482	-0.583955584	0.092198587	-0.298234887	-0.514961427	0.016754362	-0.393162485	0.334214593	0.328804652	-0.801935989	-0.552625319	-0.270927172	-0.504918248	-0.175267302	-0.028333598	-0.044680604	0.015366772	-0.012790971	-0.146662463	0.164656931	0.091183316	0.40581998	-0.094538357	-0.545693632	-0.282409031	-0.472186995	0.769570755	0.107577777	0.611542823	-0.194202968	-0.097829517	-0.196233072	0.200303005	-0.099257003	0.51006656	0.026137805	-0.064639527	0.338640433	-0.299930178	0.61799279	0.149075353	0.087513117	-0.259899138	0.501747423	0.751964458	-0.519912331	-0.164605528	-0.066763611	NA	NA	NA	0.431866998	-0.102351607	0.258881951	-0.131870984	0.032275804	NA	-0.12627828	-0.090685461	0.017005448	-0.193178138	0.277390911	-0.062037374	0.410806077	-0.160176475	NA	-0.049404383	-0.25045879	-0.092843752	-0.258795783	-0.198421912	-0.036446895	0.207329865	-0.164482498	-0.358787705	-0.196235021	-0.460300349	-0.644470069	-0.443188563	-0.367296572	0.238113529	-0.610877307	0.324003512	0.245932234	-0.062272616	0.056158379	0.040428476	-0.083582645	-0.503194706	0.150350464	0.041592981
AFPAWADTSILSR	0.216084957	0.226367705	-0.030537592	0.316877916	0.249597785	NA	NA	0.487238657	0.452167616	NA	0.612345719	-0.019666066	0.432812847	0.458222922	0.164338326	0.381636996	0.459701788	0.588039217	0.217602795	0.364133039	NA	NA	0.418332264	0.332547052	0.412037617	0.380633209	0.238728678	0.392223477	0.18860915	0.13707564	0.204412337	0.374213747	0.312035341	0.594957789	NA	0.542810371	NA	-0.08386296	NA	0.464133012	0.142044837	0.018980788	NA	-0.047265696	0.14948941	NA	-0.119013144	0.171034095	-0.001110331	-0.173710564	0.055505746	-0.016083021	0.321597221	0.111758936	0.041599276	-0.209923837	0.084733853	0.397262837	0.903602152	NA	-0.030826159	0.151865888	0.278101031	0.08153957	-0.087500819	0.080677466	0.152344632	NA	0.126364011	0.47746183	NA	0.210552202	0.408853519	0.384779963	0.027475718	0.561617289	NA	0.328958177	0.391283913	0.256378367	0.532498981	-0.175762666	NA	0.148712428	0.552202023	0.18972731	NA	-0.10144251	0.438856614	0.133946573	NA	0.646438917	0.123045272	0.517965151	0.478525412	0.087689568	0.00652606
AFPSYFSK	0.25410457	NA	-0.283864056	0.482624193	0.033868066	0.035844686	-0.074003679	0.276645128	0.047124886	0.372668652	0.198984843	-0.086863606	0.145862874	0.144844014	0.04564365	-0.11439633	-0.012244339	0.159631452	-0.16006202	-0.097843703	-0.243764831	0.744332419	0.020026102	-0.756600157	-0.497753684	0.048137126	NA	-0.200253161	-0.253400693	0.153093256	-0.236082914	-0.173261698	-0.403712842	0.201888265	0.008210315	0.150403352	0.014585497	0.204981366	-0.107724811	-0.217894852	-0.478585696	-0.197124375	0.156718735	0.193347056	-0.144767613	-0.356290755	-0.223930745	-0.551184209	0.036775561	-0.358020002	-0.144638831	0.18304062	-0.163710537	-0.084287878	-0.267570828	NA	NA	0.120503369	0.197972014	-0.12919838	-0.070625285	-0.240300584	0.202453095	-0.350175208	-0.423422947	0.086183102	-0.316448021	-0.381740322	-0.010881162	-0.089388904	-0.092218064	NA	NA	0.178472632	-0.108305606	-0.251165353	0.279519962	-0.037525291	-0.137605318	0.046274417	0.103545293	0.029155017	-0.181792007	-0.223488658	0.296562651	-0.027003877	-0.286550317	0.126292864	-0.035110522	-0.102223393	-0.280389762	0.406914307	-0.15167207	-0.338305006	-0.024345508	-0.309163277	-0.401618753
AFVTMLDELLAEHK	0.69014687	NA	0.185786041	-0.281288207	0.679603682	0.649243826	-0.152805753	NA	-0.209668584	0.018988818	0.603167223	-0.423410397	-0.481806024	NA	NA	NA	0.452062429	0.853647192	0.439179731	NA	NA	0.159145594	0.016154576	0.169890949	1.034326081	0.322921275	0.235550287	-0.173691896	0.567793731	0.680454343	NA	0.506593446	NA	0.457874881	NA	NA	NA	0.059075159	NA	0.208006513	0.439478027	-0.102528889	NA	0.181346358	0.325624208	NA	0.503135248	NA	0.308788864	-0.29762419	-0.040035574	-0.069203399	NA	0.602061612	0.198993163	NA	NA	-0.09553908	0.367920391	0.457170542	0.830363048	NA	0.679048744	0.24041575	NA	0.36103242	NA	0.754358359	0.175087603	-0.275355582	0.033677354	-0.171650311	0.840682206	NA	-0.146727012	0.211649898	0.219567368	-0.097036818	0.233240525	0.597871468	0.602360047	0.116414163	1.710699868	1.120998182	NA	1.835336374	0.314074619	NA	NA	0.116388656	0.354971365	NA	1.849107384	1.347995253	0.709966322	NA	0.64174442
AGADIIITYFAPQLLK	-0.01692314	NA	1.049389818	-1.629745088	NA	-1.046240388	0.810190649	-1.398564107	-1.645373733	-1.513634039	-1.797370241	NA	-1.535730425	-1.218901774	-1.285752297	0.299489433	0.337876361	1.005902039	-1.31838296	-1.600158695	0.787103369	-1.408046836	-0.193749867	-1.263279716	-0.94982092	0.716416066	0.641380875	-1.608132208	0.829156033	0.534012625	-1.57572396	0.54597414	1.066806205	NA	0.972031604	-1.547763639	NA	-1.591839228	-1.713597235	0.353352478	-0.964828275	0.682657684	-1.214286198	-2.039759166	-1.577118826	-1.562995537	-1.534796528	-0.70213545	0.466697746	-1.963105174	NA	-1.920540594	-1.511117369	-1.389205544	NA	NA	NA	-1.269671512	-1.51754717	-1.36964076	-1.46268674	-1.265444192	-1.451134371	-1.715758855	-0.902210018	-1.11748545	-1.033800598	-1.947699092	0.786393454	-1.658147901	0.737997352	NA	0.908044033	0.763773175	0.547777054	1.179740959	0.433722991	1.288629787	0.392282961	0.538156205	0.56591472	0.738806004	0.43847	0.420240164	-1.360070375	NA	NA	0.58234159	-0.174278056	0.890218461	0.442473493	0.077020516	0.335389139	0.245082496	0.765302417	-1.473835811	0.870929784
AGIFQSAK	NA	NA	NA	0.143663575	-0.017236378	0.257822799	NA	NA	NA	NA	0.271424432	NA	0.040325299	0.631074487	0.823083246	0.459204125	NA	NA	0.326074316	-0.386705715	NA	NA	-0.118893201	0.120197851	-0.12568932	0.007886627	-0.477582757	-0.465889514	-0.197995646	0.422627112	-0.037860288	-0.367438901	-0.11953982	NA	NA	NA	-0.233907715	NA	-0.841705438	-0.279524329	-0.287725951	NA	-0.101061401	-0.457688427	NA	NA	-0.216916784	NA	NA	-0.385401464	-0.273117126	NA	NA	-0.278905195	-0.263375586	-0.97266218	NA	NA	NA	NA	-0.154211453	-0.02623706	NA	-0.250217116	-0.272045774	0.206634794	NA	NA	0.523967917	NA	-0.24164028	NA	-0.154545404	0.194457126	-0.703310034	NA	NA	-0.153952885	NA	-0.03717114	0.18032644	NA	NA	-0.298417344	0.205264777	-0.155832877	-0.081238825	-0.739618905	0.339339952	NA	0.245662513	-0.129798572	NA	NA	-0.144674458	NA	NA
AGMTHIVR	0.129440001	NA	-0.279342958	0.103420628	-0.544439371	-0.59194491	-0.583974465	-0.006424452	0.050249458	0.025853096	-0.330077683	NA	0.154336547	-0.428816056	-0.128318109	-0.28354885	-0.566177402	-0.355581389	0.139651563	-0.253250989	NA	-0.075254027	-0.210592107	NA	-0.429301443	1.211439974	1.326560678	-0.05329538	NA	-0.306216257	NA	-0.138745015	-0.233534392	0.201975926	-0.348207585	0.074256154	0.14681757	1.74651613	0.439466418	-0.389226373	-0.023249646	-0.018418286	-0.392079777	0.860284395	-0.228086689	0.126135811	0.011497894	NA	NA	0.111996221	0.875764894	-0.303071203	-0.193612607	-0.183152476	-0.207460326	-0.260085051	-0.201810347	-0.332818805	-0.260596616	NA	-0.140660926	-0.473849371	-0.220025374	0.222586329	-0.490902085	NA	-0.304212559	-0.095877639	0.055351206	-0.159982071	-0.197872208	0.116358578	-0.537587138	0.251625764	0.113347745	-0.2436379	-0.245124606	NA	-0.195998854	-0.034993275	0.059323928	-0.130414584	-0.364478049	0.194357891	NA	-0.350296413	-0.111321151	0.086185702	-0.238467468	0.408529955	-0.038615927	-0.086353684	0.203332179	-0.2356436	0.146352335	-0.478721817	0.049596312
AGNLGGGVVTIER	0.361473141	-1.769883425	0.194106899	0.208888408	-0.397684901	0.144363509	-0.553202439	-0.105931961	-0.275596802	-0.128663041	0.082963155	-0.523308784	0.19460332	-0.036678355	-0.666478781	-0.250858097	-0.464488011	-0.173857038	0.051609863	0.094455803	-0.220780854	-0.086360551	0.008683797	0.337525608	-0.03124053	-0.03611716	0.392682934	0.346127132	-0.479533498	-0.126679924	-0.567644661	-0.000911919	-0.497340756	0.291277348	0.141991349	-0.59427694	0.741637328	0.561400093	0.403763369	0.651736505	0.097679371	0.133781553	0.270009273	-0.044356072	-0.36148539	0.805113264	-0.127323511	0.445031952	-0.082243623	0.202734099	1.021849887	NA	-0.266775417	-0.073056374	-0.132895599	0.208507037	-0.077201755	0.206346909	-0.14079084	0.344559571	0.359038684	-0.268024796	NA	0.090105642	-0.154639762	0.385304127	-0.127950698	0.299280771	-0.520200503	0.27936771	-0.001096708	0.055261855	-0.346318242	0.016504317	0.193088735	0.084896207	-0.145158126	-0.158392592	-0.2072398	0.179451004	-0.135068613	0.022493654	NA	0.253155728	-0.324646012	-0.102395058	0.100239621	-0.37945769	-0.402527494	0.387298757	0.518104351	0.077006441	0.001066875	-0.019604542	-0.202772575	-0.071631175	-0.299310199
AGVPPGVINIVFGTGPR	-0.18245625	-0.483291912	0.155495832	-0.558851608	-0.512226762	-0.189980486	-0.303229065	-0.665556324	-0.313672294	-0.352671305	-0.290431059	-0.485284417	-0.314147101	NA	-0.5062862	-0.742488475	-0.842445447	-0.225138521	-0.266863784	-0.155075548	-0.916889579	-0.248085741	-0.523469784	-0.374723372	-0.29925677	-0.096523494	-0.008543395	-0.10256975	-0.588728107	-0.047762732	-0.424391922	-0.36265254	-0.186758424	-0.332412853	0.107331861	NA	-0.195102187	-0.228444893	-0.290513801	-0.16740424	-0.219838506	-0.099884408	0.013992674	-0.256518721	-0.214209412	0.00535013	-0.315085039	-0.151314847	-0.465859935	-0.309104917	-0.113200929	-0.346994321	0.039487201	-0.046397485	-0.22483274	-0.201946407	-0.209386957	-0.072880586	-0.073517708	-0.063408168	-0.161491473	-0.057190002	-0.162744561	-0.098103881	0.025142752	-0.345471406	-0.059084935	-0.157295995	-0.033276994	-0.600468554	-0.472569653	-0.265264878	-0.169353879	-0.259045636	-0.330066763	-0.563853468	-0.210329285	-0.575358917	-0.121604954	-0.554437541	-0.335535041	-0.141454648	-0.082865759	-0.417534394	-0.05105346	-0.631962142	-0.48275504	-0.584378162	-0.382271639	-0.130012888	-0.145118572	-0.060303424	-0.402637008	0.004592179	-0.290867735	-0.543564267	-0.261248057
AHFSVMGDILSSAIR	0.316074987	-0.579415501	NA	-0.062623605	-0.351485084	-0.6015431	-0.176602251	0.30728702	-0.37209973	-0.111841137	0.089696834	-0.052580875	-0.208285985	-0.50071694	-1.143071498	NA	-0.908427573	-0.725582567	-0.295699951	-0.162699071	0.861385109	NA	0.84878315	-0.198989884	-2.055277384	-0.897588281	-0.464875464	NA	NA	-1.375880655	-0.363298565	0.064797875	NA	-0.146764139	0.916528151	-0.466927066	NA	NA	0.149441845	-0.657953671	NA	NA	2.901888262	1.249771751	NA	0.705889236	-1.08312625	0.188616321	0.306924048	0.696252647	-0.557871579	-0.00378985	-0.129446893	0.376280144	0.123765602	NA	0.31062846	0.238536709	-0.188914678	-0.333539396	0.056804524	-0.559583655	-0.662848234	0.218194309	0.002200841	0.312334656	0.031269963	0.247777513	-0.227945631	-0.939201908	0.014954721	-0.040718053	-0.071031268	0.605487886	NA	NA	-0.743756156	0.153736907	-0.888816464	NA	-0.247822786	-0.09573152	-0.11913101	0.050429054	-0.650431039	0.925296461	0.471364362	0.167083081	0.88921952	-0.020876619	0.334550727	0.437504549	-1.085804459	0.278961721	NA	0.073046859	0.655779077
AHPLFTFLR	-0.016164307	-0.136045007	-0.234876993	-0.043694797	-0.206134646	-0.240984418	-0.116911861	0.233206549	-0.003561882	0.098365674	0.178485828	-0.165992553	0.064851351	-0.137225965	-0.309877524	0.011453219	-0.164266031	0.188465718	-0.212085432	-0.503488466	-0.015978602	-0.241847831	0.035579722	-0.291892325	NA	-0.424437122	-0.223493955	-0.114389172	-0.003575465	-0.282471907	0.175823713	-0.073940551	-0.192033231	-0.006773851	0.099012404	0.287695961	-0.036447386	-0.135137728	0.072224716	-0.654695045	-0.308215741	-0.040901356	-0.034743974	0.117788501	-0.11952354	-0.047970612	-0.074006718	-0.16672054	-0.26569489	0.16875898	0.079685676	-0.10791063	-0.077544645	-0.19384555	-0.423812858	-0.302011627	-0.072177048	-0.202000811	0.135218936	-0.194895819	-0.417979504	-0.215070296	0.040079855	-0.098904405	-0.143724412	-0.048612483	-0.210056563	-0.524971125	-0.134732136	-0.459298786	-0.371613226	0.005925843	-0.155978615	-0.089469547	-0.376683759	-0.447729958	-0.473027799	-0.116003801	-0.332913598	-1.038202578	NA	-0.330165249	-0.178960503	-0.632929609	0.073104202	0.045939099	0.109814854	-0.145507283	-0.308447782	-0.057129267	-0.097664892	-0.426476468	-0.209724047	-0.052366035	-0.229287286	-0.462711608	-0.332251218
AIDAALAAR	-0.230677491	-0.665522203	-0.102511662	-0.05262381	-0.05004741	0.181462186	0.059828624	0.25639965	-0.098104241	0.124132129	-0.201095082	-0.268472882	0.147522749	-0.037443745	0.123968343	-0.07689739	-0.012758114	0.233444647	-0.445190696	-0.545741436	0.073048034	0.594879321	-0.611406606	-0.474701124	-0.168310906	0.000845701	-0.048357277	-0.149902345	-0.256505158	-0.233764645	-0.278398508	0.121641413	-0.299650064	0.154460578	-0.417737592	0.157633187	0.200649204	-0.537068838	-0.279716397	0.176221688	-0.265292267	0.002642848	0.078717587	-0.261094567	-0.390074854	-0.479597535	-0.346340415	-0.542310774	-0.006147442	-0.239242969	-0.292257403	-0.383404105	NA	0.010834893	-0.053486376	-0.214830455	NA	0.044153707	0.018518467	-0.292653305	-0.300877684	0.249728629	-0.066996059	-0.462673767	-0.421178654	0.058996504	-0.102529794	-0.569610563	-0.294447766	-0.226911033	-0.180157446	-0.357868955	0.194167574	-0.036378441	-0.176806475	0.301314258	-0.039630905	0.017985232	-0.256991087	0.0930699	-0.437254276	-0.205506922	-0.087272599	-0.255945357	0.119159166	0.049733861	-0.68438107	-0.825049446	-0.074466574	-0.452974265	0.092423691	0.074380181	0.160435054	0.183418641	-0.356981997	0.015171705	-0.449009528
AIDQEMFK	0.676775693	-0.969445832	0.309437278	-0.665323763	-0.68799156	NA	-1.017163482	NA	-0.227361279	0.683916972	-0.179653291	-0.222949611	-0.258084333	NA	NA	-0.580075731	-0.18542452	0.20816271	-0.085205002	NA	-0.376615778	-0.012834934	NA	-0.181136525	NA	NA	NA	-0.783649717	NA	NA	NA	NA	-1.582494729	NA	0.451680132	-1.302437559	NA	NA	-1.596736269	-0.385505651	-0.425614737	-1.015979732	NA	-1.093806792	0.435632519	NA	0.318685274	NA	0.074297968	NA	NA	0.058968032	NA	NA	-0.590201163	-0.898481289	NA	NA	0.689646272	0.103018035	NA	NA	NA	0.114848049	-0.209830217	0.692930603	-0.625386021	0.015534434	NA	0.518937431	1.139305536	0.533568105	0.186272652	-0.300525664	0.98268389	NA	0.95054959	-0.694214328	NA	1.174451822	0.745880789	0.337604036	NA	0.703253938	-0.275486533	NA	NA	NA	0.940499919	1.312080034	1.053276876	NA	-0.877891509	1.710820214	0.085022207	NA	NA
AIDSLSIEK	-0.444581689	0.124910087	-0.733934823	0.339615717	0.606844028	0.192506257	-0.260029412	0.023878222	-0.186158747	0.163791938	-0.400727942	-0.566849504	-0.020225123	0.110835629	0.100982295	0.052827961	-0.115277438	0.242503276	-0.012756916	0.173735889	-0.953882796	-0.551645721	0.043632447	-0.320030797	0.147190948	-0.643953352	-0.148734409	-0.433689819	-0.150037844	-0.566661451	0.628794602	0.212770597	-0.4651469	0.436789529	-0.475848783	0.920530665	-0.406434766	0.107762268	0.331888161	-0.292147753	-0.4408372	0.088684796	-0.327077805	0.161612295	-0.333504929	-0.029853826	0.036168236	-0.822964185	-0.183990276	0.361415373	-0.06836685	0.260886724	-0.004221981	-0.450333562	0.142689448	0.207711865	0.023937393	0.481980758	0.881606792	-0.354961466	-0.442064885	-0.458863617	0.186187506	-0.677706708	-0.357010467	-0.128587456	0.611265063	-0.433619636	-0.048022964	0.065067788	-0.502918316	-0.664264538	0.298731837	0.308388653	0.201328637	0.461548701	-0.459854422	-0.60727756	-0.454855737	-0.232875279	-0.202652048	-0.601123375	-0.716938956	-0.183284729	0.499703799	-0.243592555	-0.80884415	-0.442405949	-0.546810125	-0.436197275	-0.273439046	-0.017800435	-0.19563568	0.036335077	-0.405460215	-0.518344135	-0.716355354
AIGLPEDLIQK	-0.59195495	-0.000460571	-0.01876882	-0.151338851	-0.425429472	-0.362355666	NA	-0.4085995	-0.678966224	NA	-0.429411191	-0.450132578	-0.283125197	-0.597464169	NA	-0.555372266	-0.633500238	-0.33106735	NA	-0.29508668	-0.412817272	0.160324176	-0.738694597	-0.134636939	-0.229264119	-0.189176644	-0.833580749	-1.010343203	-0.125558996	-0.477051251	-0.347402813	-0.449055039	-0.129301077	-0.368518135	NA	-0.177108909	-0.42045804	NA	-0.775378828	-0.938873937	-0.250099852	-0.461151568	-0.160714122	-0.98840927	-0.241839513	-0.68422095	-0.284199797	NA	-0.309533637	-1.099782778	-1.478934481	NA	-0.587251249	-0.358523147	-0.470819922	-0.621223354	-0.256415786	-0.634136081	0.042734781	-0.334774611	-0.68135594	NA	-0.165765665	NA	-0.32768523	-0.32094885	0.175970626	-0.12496989	-0.582369875	-0.576073691	-0.155665683	-0.045415588	-0.075929382	-0.256900094	0.056508918	0.020718721	0.360611183	-0.130088492	-0.218051194	0.192167481	-0.355891999	-0.011466228	0.117799687	-0.583537468	-0.511767486	0.137485494	-0.379523953	-0.330468476	-0.216283401	0.048940354	NA	-0.604223214	-0.585829312	-0.069632785	-0.236746923	NA	-0.394821755
AIHSWLTR	0.204788203	-0.521726086	-0.004156945	0.272503541	-0.819338232	-0.310121966	-0.293281529	-0.194207369	0.141304356	0.085857766	-0.110092305	-0.175822473	0.089978708	-0.141541846	-0.153407156	-0.197450171	-0.690435119	-0.159698091	-0.012353761	-0.236234478	-0.288670562	0.038242914	0.020627318	0.171898227	-0.48143637	0.055850405	0.117596003	0.276027613	-0.205031739	-0.300981483	-0.206050932	-0.127389214	-0.145693467	0.174554379	0.292595809	-0.283576272	0.425467399	0.243994351	0.216033387	0.020095301	-0.226492378	0.165550199	-0.006126121	0.904792874	-0.143731229	0.037568414	-0.094907523	0.105656774	-0.272708797	-0.090922204	0.49579043	-0.135383594	-0.208404639	0.078597806	-0.135261102	-0.003547862	-0.066119194	-0.290836657	0.014877146	-0.089271817	0.00911709	-0.275205397	-0.116871031	0.222061999	-0.228175281	0.31967476	-0.553256833	0.114003819	-0.003406928	0.230098645	-0.269537471	NA	-0.334031682	0.103041681	-0.032699313	0.019862316	0.06781749	0.122646762	-0.038587085	-0.042618584	NA	0.069825802	-0.038163531	-0.01416712	-0.364901219	0.046706975	0.270809211	-0.178821004	-0.392944682	0.875261584	0.105097132	0.194871048	0.292307939	-0.015865903	0.040653364	-0.055253387	0.167512953
AILAELTGR	0.062325803	-0.045307646	-0.075268478	NA	-0.179004736	-0.210713035	-0.055033234	0.190631135	0.23045438	0.165205308	0.186559979	-0.029468866	0.055356024	0.091231403	0.766245629	-0.450638491	-0.124387328	NA	0.133439863	NA	-0.840875125	0.686686779	-0.288565581	NA	-0.03218805	NA	NA	-0.098486075	-0.130320341	0.465036366	0.417596148	0.093755564	-0.288392128	0.394315288	-0.025298573	0.756509933	0.323731943	NA	-0.211793973	-0.195930073	-0.212426602	NA	-0.294320667	-0.076648956	0.375929244	NA	-0.060840116	-0.27231096	0.010348722	-0.506397592	-0.445436436	-0.10274772	0.21838505	-0.289564728	-0.294362709	0.272033011	-0.301149554	-0.19114932	0.138655338	-0.152722215	-0.509424576	-0.003410054	0.548393358	0.252495044	-0.602112451	NA	-0.033253187	-0.601448316	0.022302951	0.440663299	-0.059020815	NA	-0.200903741	0.386886676	-0.428975884	0.309422419	0.465880219	0.398500479	0.458367111	0.139955344	-0.44042385	-0.56937901	-0.152569229	-0.062022553	0.68373729	-0.238025158	NA	-0.293677014	-0.198555484	-0.34776074	0.171394916	NA	0.032061344	NA	NA	-0.281750086	-0.205959701
AILDDLLK	-0.370522928	-0.149455963	-0.004004147	-0.299182362	-0.395581782	0.032534853	-0.134319425	0.065454996	-0.124085164	-0.076066526	-0.058486389	-0.101682324	0.039627093	-0.442221484	-0.387078176	-0.029606923	-0.322967811	-0.186497488	-0.239736124	-0.29293722	0.394549007	-0.137285706	0.170542029	-0.033665801	0.054556387	0.160318623	-0.269449617	-0.429609303	0.347161873	-0.421377037	-0.14122316	0.071428867	-0.1709767	-0.060858125	0.013519844	-0.171781406	-0.115970092	-0.070979908	-0.169599524	-0.784801429	-0.255519474	-0.088040382	-0.152617759	-0.114300284	-0.345719589	-0.855763671	-0.276705085	-0.30419486	-0.158448597	-0.970318948	-1.102344381	-0.667397489	-0.309966385	-0.449002848	-0.486526164	-0.505919095	-0.001483608	-0.617163265	0.291722313	-0.263075183	-0.365118627	-0.314875344	-0.276611842	-0.223629398	-0.491630094	0.036000535	-0.016118275	-0.633394541	-0.730745416	0.094627018	-0.058859035	0.152461182	-0.022273916	-0.118422196	-0.195372951	-0.234881571	0.245894106	0.459876246	0.142287906	-0.006437343	0.369083771	0.04309381	-0.162044533	-0.269112349	-0.149337034	0.398059065	0.091322455	0.290842289	0.073859219	0.170189738	0.329773244	0.041119886	-0.015955504	-0.142115605	-0.033672558	-0.08879151	0.096219973
AILPFDLQIIDEK	0.48309489	-0.677053162	-0.268183657	0.054657828	0.246632441	-0.293351477	-0.004782753	0.199925757	0.054323796	0.370918529	0.147860484	-0.808278319	0.04680891	0.390180971	0.169478648	-0.550832474	-0.526444024	0.148235514	-0.179269268	0.157573126	-0.254829018	0.345964421	0.241424548	NA	-0.231018909	-0.033247923	-0.121681789	-0.073628652	-0.623972868	-0.492331833	-0.302037235	-0.575310771	-0.389976045	-0.342129447	-0.326613381	-0.243016645	-0.635553918	0.240074097	-0.372193239	-0.233867933	-0.63397847	-0.096415205	-0.346351573	-0.331708514	0.330442508	0.315210788	-0.208907967	-0.237596903	0.055913114	0.434280317	-0.008945401	-0.237062076	0.058604229	-0.515931368	-0.031184081	NA	-0.190700965	-0.335707097	-0.617424879	-0.000916369	-0.74971711	-0.747856348	0.112661022	-0.026969876	-0.793593465	-0.102719029	-0.464552529	-0.089537962	0.356184387	-0.04990518	0.125729075	-1.10871844	-0.290442863	0.451966814	-0.327825775	0.218812633	-0.405052938	0.388014666	0.046536145	-0.254134846	-1.040406511	-0.682468249	0.335339331	-0.351295425	0.048101219	-0.268794854	0.09322576	0.293020463	0.274127706	0.084322345	-0.10523536	0.427942014	0.440410854	-0.006396802	0.148326482	0.272128369	-0.411562292
AIPDLTAPVAAVQAAVSNLVR	0.338539481	NA	0.447779002	NA	-0.752595332	-0.932184545	-0.357711408	NA	-0.296252573	0.504823068	NA	-0.208996525	-0.449062132	-0.2686581	-0.455105291	0.666021347	0.057553299	-0.445321014	NA	1.462638069	0.611594045	-0.055532858	-0.31776409	0.513752031	-0.44123459	0.756164222	0.406167007	1.741348468	0.080774851	0.076130457	-0.184964947	0.225245735	0.387988532	-0.79002692	-0.419689625	-0.706928906	1.246950369	0.857509658	-0.51363565	-0.91426544	-0.04912112	-0.270977955	0.278027538	NA	0.746964464	NA	-0.081017018	0.263095396	-0.305780347	1.015361305	0.411136824	NA	-0.327503185	0.135644652	0.06937715	NA	NA	NA	0.288403316	0.805776345	-0.187557542	-0.677145673	NA	-0.137964616	0.092900698	0.972138325	0.33227615	-0.036995913	NA	0.979292523	0.00777014	NA	-1.057388473	0.487406022	0.288502126	-0.04140355	-0.324531355	-0.059127031	-0.148903787	-0.621735213	-0.084707486	0.220004994	-0.4850551	0.095318534	-1.012487312	0.086629866	-0.279404941	0.002736336	0.133079331	0.184032883	0.191560774	0.358267636	-0.534255477	-0.045333239	NA	-0.257655127	0.143265707
AISESGVAFIPGMFTK	-0.243291539	-0.160330723	0.773716318	NA	0.152800006	0.173226491	-0.124352661	-0.202864834	NA	-0.210229395	0.44856328	-0.659756221	0.069855689	-0.442846833	0.204451618	-0.24409078	-0.313372196	0.078210655	0.241338884	0.282772898	-0.073886365	1.500822036	0.834561746	-0.136975023	0.080876179	0.093905207	-0.665558302	-0.643848048	-0.094672593	0.183666008	-0.346348268	-0.248538899	-0.310683283	0.066223664	0.256300664	0.293781527	-0.233826633	-0.577560463	-0.715463226	-0.522700841	-0.271433144	-0.633413768	0.251662098	-0.869334879	-0.284207861	-0.683131774	-0.344527921	0.251082082	-0.242795128	-1.163001201	-1.098426157	-0.353130141	0.053398134	-0.299862364	-0.086099526	0.096233131	-0.4066608	-0.259256988	0.20665482	-0.710203556	-0.608381857	-0.309784652	-0.127292414	0.050908606	-0.383598089	-0.12854645	-0.142701751	-0.209239413	0.130654995	NA	-0.323085837	-0.41644177	NA	-0.093228504	0.369058008	0.380142759	0.093505451	0.218373792	1.234804571	-0.16127914	0.256600906	-0.581462302	-0.294050311	-0.202164832	-0.068495613	0.105042023	-0.028234787	0.092681488	0.758177347	0.13825352	0.426604312	0.34156902	0.309524542	-0.346204585	-0.229088836	-0.362588106	0.190753362
AITGASLADIMAK	0.225375534	-1.084819693	NA	-0.337117341	-1.366791193	-0.168494598	-0.495128183	-1.267902553	0.183458679	-0.427792832	-0.70568544	-0.483673818	0.463944657	-0.538727892	-1.170293992	-0.415237345	-1.33444841	NA	0.164508775	0.138195205	-0.094808965	-0.124677631	NA	0.455102593	-0.490378513	0.310833112	0.323171787	-0.014524132	-0.09390677	0.148787756	-1.342174374	-0.673875529	-0.158546924	NA	-0.004604484	-0.11838615	0.295226358	0.067162604	0.053899573	-0.169051629	-0.705736177	0.734355359	-0.519254518	0.634835417	-0.106994712	0.179333282	0.002817256	-0.410985437	-0.113772424	-1.185640969	0.948151651	-0.526741072	-0.211473028	0.385693834	0.243824722	-0.305196086	-0.239145407	-0.484147846	-0.265369584	-0.253419008	-0.021845513	-0.791223748	-0.672849439	0.033514045	-0.122136025	0.26790386	-0.566128805	-0.15940147	0.178324216	-0.922608048	NA	0.879484708	-0.317241599	0.112491279	-0.262838865	-0.130853472	-0.604451976	0.373982607	NA	0.141761551	-1.589088042	NA	-0.241656774	0.704034488	-0.13193846	-0.190156955	-0.897450024	-0.185349994	-0.047426909	0.901887795	0.383054868	0.242562141	0.080295166	NA	0.119610398	-0.396289643	-0.301543987
AITIAGIPQSIIECVK	0.29075922	NA	0.45559161	-0.026336744	-0.583211021	-0.154870992	-0.402157826	-0.172357589	-0.06107001	-0.251253875	NA	NA	NA	0.202975168	-0.867226151	0.469040886	-0.43974282	-0.367844405	0.054708845	-0.056417789	0.026268139	-0.313562808	0.304589504	0.211200903	-0.440620298	-0.204590328	0.472600671	0.326075237	0.08331449	-0.048746106	-0.488806917	-0.316072136	0.565862263	-0.527875864	-0.662027765	-0.396953319	0.479031441	0.397132883	0.035576484	0.160129959	-0.299655464	-0.138525652	NA	0.247007078	0.352384928	0.081079434	0.195937282	0.327196779	-0.398458722	0.076131218	0.302654344	0.21883977	0.151467223	-0.303587215	0.011500123	-0.729546707	-0.76887196	0.269334735	-0.191375723	0.242873228	0.240015763	-0.406396614	-0.944767702	-0.148304021	-0.598967802	NA	0.331570955	0.301233191	-0.089236292	0.774022166	0.31960121	0.028515948	0.030291439	0.412427805	-0.32548779	0.157410986	-0.613952989	-0.650557271	-0.184800517	-0.581407435	0.013759418	-0.16605722	-0.260203306	-0.018421291	-0.648836891	0.103431056	0.117531052	0.053259333	-0.021254163	NA	0.242287112	-0.532904464	-0.204685752	-0.086285936	0.307143859	-0.672078741	0.082968724
ALALAQEILPQAPIAVR	-1.177455283	NA	-0.121590148	-0.112463019	-0.055617588	-0.282214747	-0.170528935	0.127903101	0.417496144	NA	-0.953375313	0.424463462	-0.248057418	-0.135884614	-0.145432393	-0.006180144	-0.392536512	0.611905688	-0.254708978	NA	-0.05600266	NA	NA	NA	-0.126919125	-0.75481687	0.074092267	-0.268286162	-0.239766493	-0.379825072	0.182019721	-0.786945483	NA	0.428505806	-0.343108981	-0.451095115	-0.183132517	NA	0.246727208	0.294724888	-0.109996738	-1.374600796	-0.376906145	NA	0.351358232	0.045444476	0.324301579	NA	1.03002801	-0.328040161	0.64997163	0.393989046	-0.129658706	0.456077809	0.950514864	-0.199100635	-0.584284386	-0.104649464	-0.713587796	0.202347858	0.399683083	0.249925998	0.12526644	0.287979295	NA	NA	0.30876978	-0.052663168	-0.032095151	0.167099993	0.011003605	0.024099148	NA	NA	NA	0.550043576	-0.13523556	-0.073656306	-0.145848608	-0.309274207	-0.394600333	-0.560988624	0.062388214	-0.543244283	0.062698136	-0.623685636	NA	0.073749651	-0.008196113	-0.398595908	-0.288322913	-0.277199518	0.051213432	NA	NA	-0.502556409	NA
ALDLAAGITR	-0.335881798	-0.011004468	-0.028037308	-0.504298839	-0.352636602	-0.068332686	-0.508780224	0.190726364	-0.150888427	-0.14264887	-0.123111187	-0.523232059	-0.067179465	0.027478809	0.025874389	-0.170841706	-0.333824758	0.191727058	-0.086179796	-0.21414481	0.011015967	0.364366327	0.332377772	0.239290712	0.075634171	-0.072241254	-0.58163773	-0.710933577	-0.305226472	-0.494250676	-0.140776753	0.370697423	-0.521464833	-0.360732377	-0.625096356	0.384213603	0.00341294	0.125981705	-0.384408393	-0.524458854	-0.248435239	-0.143983428	-0.003919315	-0.228986449	-0.447009481	-0.736318649	-0.108613977	-0.426910009	0.367607129	-0.482537629	-0.693124033	-0.624465589	-0.53275662	-0.407734337	-0.524383353	-0.176836927	-0.040967866	-0.041429734	0.774113188	-0.394787892	0.13877246	-0.602738543	-0.016160903	-0.226386705	0.39309553	-0.519521733	0.014222622	-0.63243327	-0.937628909	-0.5884146	-0.554925851	-0.392819907	-0.201007482	-0.597792685	-0.242485827	-0.361701984	-0.12713129	-0.08863056	0.191895274	0.15024315	0.463575365	-0.529094656	-0.336602005	0.05252741	0.106682574	0.621271196	-0.350737219	0.225858544	-0.602318665	0.090932093	-0.193027234	0.262172344	-0.313699597	-0.25193108	-0.076020546	-0.53455304	-0.589514775
ALDLTMR	-0.229173437	-0.319224948	-0.210404194	-0.096366443	-0.009894916	0.017085925	-0.041485532	0.193096888	0.08475022	0.459062473	0.33879219	-0.030479741	0.194890621	0.069679248	-0.07473007	0.13119641	-0.013013563	0.130643236	-0.387491039	-0.306589332	-0.145086576	-0.171443774	-0.047491128	-0.521129889	-0.315824773	-0.2570983	-0.069197739	-0.476302663	-0.358175775	-0.273663341	-0.151252172	-0.105837519	-0.100238874	0.203808872	-0.159796887	0.039800584	-0.260307771	-0.105880693	-0.314604985	-0.32450019	-0.505654895	-0.065228731	-0.268901332	-0.064685664	-0.127014421	-0.614921069	0.050731036	-0.400909267	-0.344193359	-0.216912077	-0.262102564	-0.118972508	-0.082673956	-0.160129368	-0.066092673	-0.402218744	-0.169930861	0.012908884	-0.020932331	-0.302844365	-0.177858733	-0.318631907	0.008572943	-0.344447587	-0.532762929	0.001338177	-0.466061394	-0.451084704	0.210514358	-0.141719572	-0.584231778	-0.33481327	-0.017413437	0.04121745	-0.233310703	-0.118614626	-0.036176216	-0.110428769	-0.072597746	0.081820331	0.05413037	-0.305922264	-0.374369254	-0.277415924	0.058120817	-0.209963016	-0.215153452	0.133637563	0.171947354	-0.379904019	-0.097901696	0.017672596	-0.115831903	-0.29644881	-0.144655405	-0.235320751	-0.487218917
ALELTGLK	0.869643322	0.930060592	0.452098656	0.60840462	0.304249933	0.85355315	1.21793102	0.355715092	0.330331444	0.418094996	0.457506657	1.031621454	0.286095295	0.054913745	NA	0.398455433	0.360020005	0.357642488	NA	0.90808597	1.245176696	0.872434389	0.637213991	NA	0.16563447	0.810119161	0.068919322	0.108321096	NA	0.452177767	0.486402397	0.438796905	0.352727285	0.406299947	0.624522579	0.601045606	0.030016367	0.600071132	0.883256253	-0.558910097	0.016487028	0.508962098	0.046600086	0.462995859	0.016892193	-0.391031253	0.34030593	0.878597029	-0.045123379	1.153470454	0.410911477	0.214346201	-0.15065111	-0.075871685	NA	-0.129188323	0.310049675	0.228511744	0.473169509	0.00391619	0.572428977	0.089009111	1.108571308	0.002619321	0.127551807	NA	0.312242241	0.110315723	0.827514898	0.435927064	0.579283419	0.430091928	0.553686369	0.351332514	0.510721997	0.813681106	0.657013976	0.333489159	0.766496838	-0.050036559	0.577708656	0.408385323	0.431282522	0.324307028	0.425998608	1.163512592	0.261100604	0.417317328	0.490381268	0.484069157	1.307267234	0.427190089	0.459089277	0.609903808	1.029076516	0.379875203	0.533944217
ALESPERPFLAILGGAK	-0.214272191	0.099829618	-0.103881765	0.14732665	-0.368997978	-0.229869072	-0.091604213	-0.205524536	-0.025768311	-0.076238345	-0.043101309	-0.166686721	0.153807958	-0.253980455	-0.269351147	-0.104251978	-0.0862706	0.084245435	-0.064575418	-0.109234913	-0.286251569	-0.101166375	-0.086630846	-0.279192895	-0.104683541	0.140797127	-0.253324666	-0.352795029	0.08694569	0.183424565	-0.020060203	-0.018898428	0.116167107	-0.046252582	0.120777546	0.041177763	0.127586358	-0.088162825	0.141754555	-0.495650656	-0.169175097	-0.009911963	0.202497154	0.30080116	0.033074368	-0.009391025	-0.027256096	0.054752177	-0.309779466	0.069570781	0.015517345	-0.21493019	-0.301961708	-0.157025188	-0.295732206	-0.288890792	0.013722997	-0.174739412	0.173718041	-0.008477611	0.009884799	-0.0583034	0.166747489	-0.048520003	-0.089754673	0.139169891	-0.062538122	-0.027490251	0.108013558	-0.255766636	-0.143697474	-0.038200646	-0.272577433	0.144322538	-0.126839966	-0.104721214	-0.187323393	-0.245922055	-0.03946628	-0.209785854	-0.417214351	-0.125055591	-0.177882445	-0.49732041	0.130734014	0.150324136	-0.044418655	-0.145801574	-0.266864744	-0.132585818	-0.087032076	-0.286068959	-0.368712503	-0.063695678	-0.056986914	-0.634994034	-0.403987494
ALEVLVAK	-0.567991883	-0.44515099	-0.213254126	-0.006876426	-0.4102214	0.037695873	-0.320335457	-0.080124507	-0.181457803	0.264375781	0.081510365	-0.222771997	-0.271651174	-0.294237212	-0.330232813	-0.24246045	-0.26813082	0.278622994	0.000817165	-0.052364458	-0.126355246	0.017857408	0.106842075	0.131984543	0.174698596	-0.040031116	-0.355255678	-0.579852212	-0.055581337	-0.098880547	0.234166839	-0.012093239	-0.33795322	-0.134573683	0.189321487	0.263321875	-0.069649071	-0.359281981	-0.029265947	-0.602796601	-0.406212882	0.19592424	0.246426583	-0.014241169	-0.256741059	-0.064476185	-0.303453025	0.126114274	0.061060007	-0.142899309	-0.233694707	NA	0.042191522	-0.32105303	-0.333512192	-0.249988761	-0.025183388	-0.454877588	0.488288254	-0.274054387	-0.190597523	-0.234599311	4.53E-05	0.016131763	0.01252137	-0.329453535	-0.348635201	-0.282006204	-0.430677752	-0.092625552	-0.434014025	0.02926255	-0.184079008	-0.199864972	-0.235579065	-0.013485252	-0.604215496	-0.208811638	-0.057358327	-0.447356417	-0.197852292	0.007094495	-0.276428544	-0.351062169	0.030933388	-0.050167288	-0.361893818	-0.090128037	-0.139555598	-0.134114864	-0.101764459	-0.114993933	-0.282978458	-0.054172011	-0.196924373	-0.804347697	-0.280476334
ALGVLAQLIWSR	NA	-0.49978996	0.637969585	NA	NA	0.390430757	0.264767074	NA	NA	NA	-0.067169998	NA	0.983449483	NA	NA	NA	0.345264449	0.587043377	NA	0.286523399	NA	0.736824256	0.130715366	0.434324837	NA	NA	1.597223635	0.624697138	0.887270504	0.796017197	NA	-0.329983745	NA	NA	NA	NA	NA	0.634385099	0.376192334	NA	NA	NA	0.449952159	0.791494793	NA	NA	0.790395041	1.447059819	1.303161771	-0.435343093	NA	0.676828695	NA	NA	NA	NA	NA	NA	0.232873435	1.334271673	NA	NA	0.407041962	0.261950695	0.814562948	NA	NA	0.634448003	1.291042328	NA	0.300347395	NA	1.488598004	0.150648247	-0.136119575	NA	0.922222584	0.341376234	NA	0.877617672	NA	NA	1.359709156	0.261378617	0.321043722	NA	NA	NA	1.643517989	NA	0.576688369	0.282674355	NA	0.541868958	NA	0.399410878	0.073562765
ALIAAQYSGAQVR	0.36108101	-0.527223613	-0.613051589	0.048168436	-0.270036586	-0.785604038	-0.792894803	-0.618706485	-0.168053036	-0.677289064	-0.662327018	-0.543273027	NA	-0.236490578	-0.760403646	-0.072568582	-1.31218394	-1.05640692	-0.169080968	-0.245793668	NA	-0.658185912	-0.70850517	-0.384009763	0.042159192	-0.472070934	-0.514086766	0.130543379	-0.195535113	-0.967670943	-0.44657133	-0.287682498	0.021807285	NA	-0.216831734	-1.260218482	-0.281836671	-0.088767307	0.071659574	0.084539951	-0.580132087	0.176311687	-0.202529394	-0.576300478	-0.124554555	0.834295788	-0.439557864	0.243522768	-0.183397364	-0.133099926	0.264232198	-0.477637946	-0.294414509	-0.512311905	-0.3514392	-0.415899258	-0.196791287	-0.289122692	-0.22043375	0.243225536	-0.21272199	-0.396025914	NA	-0.211695711	-1.036215258	-0.619424137	-0.265843379	NA	-0.247050675	0.057870566	0.007327037	NA	NA	-0.781235722	0.13278799	-0.414426464	-0.369279432	NA	-0.506050322	-0.628324248	-0.010764263	-0.535332052	-0.652738493	-0.355675509	NA	0.691965255	0.153404229	-0.131929315	-0.447110836	0.544637835	0.201359274	-0.710368836	-0.728255086	-0.053314086	-0.188296534	-0.079484547	-0.271547961
ALIAGGGAPEIELALR	-0.196176299	-0.371746845	0.058788187	-0.348191419	NA	-0.335637123	-0.285977769	-0.626272985	-0.010899473	-0.414303476	-0.591812696	NA	NA	-0.291291934	-0.064621381	-0.1723978	-0.438332548	0.360461895	-0.097483467	NA	-0.488536288	-0.058405579	-0.423774207	-0.213634281	0.3341492	-0.296136456	-0.315098956	-0.663925765	-0.633132692	-0.183246566	NA	-0.559335733	NA	-0.483973331	0.450327042	-0.057122863	NA	-0.035236372	-0.471578916	-0.778272565	-0.663486612	0.935358171	0.002316526	0.270199782	-0.930163969	-0.038280051	-1.865393681	-0.093482057	NA	-0.549397436	-0.76532057	-0.524889125	0.12149665	-0.521688893	-1.072605879	0.103689615	-0.16040937	0.493199757	NA	-0.272020948	-0.245651634	0.24298828	NA	0.136323165	-0.169029088	-0.124594807	-0.06122084	-0.136246733	0.011191787	0.07590556	NA	-0.783875329	0.259269979	NA	0.461935696	0.30718111	-0.513612755	NA	-0.008173897	-0.139596698	-0.443770461	NA	-0.002416495	0.00578545	NA	0.270173446	-0.294225198	-0.365290284	NA	0.006385497	0.315596686	-0.318119448	-0.617606072	0.2051401	-0.168073467	0.193275864	-0.959414637
ALIDQEVK	-0.655365055	0.026949863	0.246704083	NA	0.61940916	NA	0.333795505	0.762774571	0.231977585	NA	NA	-0.346093839	NA	0.441774812	0.032570477	0.591029898	0.835462346	0.289882977	0.221210685	NA	-0.230833817	1.185562951	0.337991224	0.049979377	0.338885658	-0.030552277	0.398440193	-0.109724867	0.371872011	-0.146262429	0.562763157	NA	-0.381391369	NA	0.6716316	0.599372146	0.098623765	-0.27706526	-0.191235243	NA	0.726827725	0.159083672	0.973792617	-0.17907424	1.860000483	0.783029681	0.42108827	0.686689651	0.217806522	NA	NA	0.438283581	NA	0.188331182	-0.138834869	-0.064528337	0.226547856	0.11889351	0.34603002	-0.131731565	-0.250997311	0.264656267	-0.412029582	0.507863202	0.203912513	0.273849097	-0.004359775	0.911325595	-0.5078985	NA	0.798397377	0.147590632	-0.592783303	0.086752931	0.193966829	-0.003853685	-0.268623543	-0.112165644	0.473207263	0.814483711	0.378006735	0.970636908	0.032316535	NA	NA	0.710635098	0.456578619	NA	0.171358713	-0.048960853	-0.144854839	0.924173355	-0.08842949	0.575862867	NA	NA	NA
ALKPTVFPTVPR	0.447529597	0.401527303	0.430529096	-0.313342852	-0.672175495	0.184415185	0.196926877	NA	-0.260838418	-0.306017961	NA	-0.230945497	0.082247915	-0.528785398	-0.011524663	-0.214012052	-0.464078169	0.142501796	-0.573330583	0.350945794	NA	0.175766477	-0.786240809	0.467826796	0.139986177	0.437124	-0.941739024	-0.231036486	-0.183432734	0.323593947	-0.55950606	-0.502369458	NA	-0.193319011	-0.725750114	-0.064167761	-0.241980793	-1.28114145	-1.138736854	-0.504197541	-0.424009162	0.052398269	0.357902066	-0.916454647	-0.403951577	-0.792481173	-0.693564217	-0.369480234	NA	-0.976555127	-0.871187395	-0.896609307	-0.546243173	-1.343937113	-0.888803706	-0.222336673	-0.118021004	-1.305379508	0.30609116	-0.214466321	-0.202436492	-0.532120764	NA	NA	0.371948925	-0.908596283	0.144817004	0.174339722	-0.202994068	-0.405173959	-0.633855606	-0.255751478	-0.168414162	-0.563444654	0.130885658	0.156626203	0.487938209	-0.042858562	-0.475993565	0.103785402	0.109758126	-0.554354136	0.306841169	-0.073904948	-0.535664386	-0.127861902	-1.223794986	-0.265851784	-0.317093091	-0.012175165	0.212986834	NA	-0.481147752	-0.004403838	-0.614681086	-0.283958994	-0.355482436
ALLDTLQLGPDALTVHLIHEVTK	0.389644736	-0.21644757	0.599909828	NA	NA	0.040550138	NA	-1.056699913	-0.864446972	NA	-1.429018408	NA	-0.712406784	-0.79507404	0.532343528	0.126753003	-0.164005598	0.539732944	NA	1.06738196	-0.781808223	-0.394193967	0.240115826	-0.357350792	-0.020332406	-0.196964728	NA	0.246800878	0.118174658	-0.463644653	-0.356810467	NA	0.163971072	0.222713562	NA	-0.745570867	-0.117006714	0.396120404	0.507569794	-0.257959609	0.2371471	0.744569164	-0.299003651	3.469875298	-0.538681042	-0.313631302	0.29138562	-0.115360239	0.823728304	-0.900238524	0.981478794	-0.169960597	-0.356362462	-1.311848842	NA	NA	NA	NA	NA	-0.101516542	-0.117739391	0.318640717	-0.780495609	0.18477751	1.177066051	0.26108689	NA	-0.079038531	NA	-0.253509073	0.391413868	-1.081231638	0.495675384	0.255328996	0.207509494	NA	-0.332787903	-0.683358419	-0.245346918	-0.600969598	-0.469850706	0.416886743	NA	0.655560922	NA	-0.49055897	-0.131332339	0.519140417	-0.061533054	0.188657763	-0.43479682	1.699793763	0.452384119	0.146987265	-0.610104132	0.238726825	-0.240484234
ALLEVLGR	-0.581625517	-0.342001605	-0.463213734	0.238976426	-0.253936331	0.050348829	NA	0.057277918	-0.084236347	0.093881325	0.087679814	-0.164589363	-0.21083231	-0.147202154	-0.039634486	NA	-0.011976077	0.385458307	-0.586426175	-0.185016171	-0.026234761	0.108533527	0.012117923	-0.32916185	0.030924868	-0.419385255	-0.039569069	-0.125529918	-0.132609705	-0.085116719	0.105659825	0.168678992	-0.098192107	-0.023069046	0.072646723	-0.005862404	0.026658285	0.074894878	-0.127624509	-0.317414889	-0.277616242	-0.165648413	0.02007644	0.233232223	-0.137005115	-0.386049206	-0.231811808	-0.340994181	-0.289219419	-0.055028023	-0.003111674	-0.518720702	-0.186278991	-0.180537244	-0.398251617	-0.18391684	0.042126883	0.091337856	0.220276675	-0.212210582	0.085222055	0.19264984	-0.012904741	0.318259167	-0.007473961	0.128244646	-0.086151025	-0.591229309	-0.274637006	-0.421636203	-0.328407563	0.09480268	-0.27449106	0.148017995	-0.012829132	-0.224635133	-0.330549517	-0.092652363	-0.016889136	-0.39121915	0.072415374	-0.048092466	-0.023852464	-0.396665621	-0.44221013	0.069617933	-0.087836736	-0.22285298	-0.444426179	-0.102473499	-0.068181374	-0.211990292	-0.187075365	-0.28241551	-0.486424376	-0.761962743	-0.27831043
ALQYSPSYGIPELLSWLK	-0.249097308	NA	0.235922644	0.505121635	0.020385372	-0.49345187	1.077675918	1.038834	0.97279398	0.267857518	0.47498206	NA	0.457705512	0.941145061	0.884947	-0.665871479	-0.540064233	0.6743915	0.005136476	NA	NA	0.251995319	2.761866566	-0.450436461	NA	0.256741545	1.300714075	1.601963721	-0.049188615	-0.636944076	0.162225857	0.485242524	NA	1.157322887	NA	-0.208180601	1.3122663	1.182100995	1.071771833	1.43308134	0.171657023	-0.590836054	NA	1.76302418	1.122296853	0.458291268	0.867934391	0.155583821	1.581511845	NA	0.762864046	NA	NA	1.198403048	NA	NA	NA	-1.004503569	0.467788647	1.084803204	0.861370789	NA	NA	0.056957397	0.007478928	0.073091632	NA	-0.675209506	-0.743315831	0.325779548	NA	NA	0.454023501	NA	0.414469868	-0.301242617	0.511258629	NA	-0.5907446	0.366793918	0.553266121	0.2528391	-0.024528705	0.378049621	-0.677206976	0.961860573	1.379075319	0.175903091	0.052025222	-0.336701784	0.164143674	NA	0.150396895	-0.439163524	0.301364335	0.53463522	0.120554535
ALSDALTELGYK	0.161586109	0.739854728	0.392144869	-0.409085286	-0.938092893	0.423135819	-0.610162233	-0.00686002	-0.661247971	0.157947676	-0.10807088	-0.980774758	0.531876874	0.072748569	-0.227519924	-0.202063808	-0.268345422	0.200581088	-0.631223666	NA	-0.25057003	0.525738385	-0.285770623	-0.263972935	-0.144944985	-0.118845199	-0.242503357	-0.245511455	-0.028094025	0.273327994	0.527688067	-0.320179462	-0.947719774	-0.285583729	-0.241509183	-0.174497901	-0.162629563	-0.537420856	-0.54008645	-0.248511953	0.568384029	-0.82852852	-0.117194982	-0.386113599	NA	-0.156496373	-0.427732487	-0.23097269	0.073143094	-0.059762882	-0.730141454	-0.596927065	0.087311814	-0.474618416	-0.724323286	-0.155622222	0.090250558	-0.335076392	-0.174724354	-0.243087532	-0.296602995	-0.312255123	-0.484970086	0.041188658	-0.422277689	0.522604028	0.279350825	-0.21610498	-0.6919715	0.001709332	-0.633027443	-0.393643495	0.542810911	0.288198635	0.353133465	-0.243789428	0.770840983	0.556355329	-0.671082383	0.633174187	-0.251166693	-0.200141239	0.180050366	-0.063686585	-0.562700376	0.34957451	-0.124025714	-1.577093998	-0.21409743	0.350000987	0.819643323	-0.238273609	0.382688967	0.360986644	0.712375084	-0.878182575	-0.455245946
ALVKPQAIKPK	0.392894575	-0.652824462	-0.208157023	-0.540154071	-1.416113455	-0.489999302	0.09812011	-1.629721507	0.000959386	-0.563166135	NA	0.198738094	0.436080077	-0.393508091	-0.196640042	-0.56363502	-1.143902812	0.118971339	0.358961988	0.546670503	-0.339127834	-0.110149463	-0.229030888	0.924596851	0.081177408	-0.220101493	-0.105001578	0.236037785	-0.197503135	NA	-0.85057452	-0.78316605	-0.316319871	-0.142275497	-0.59534911	-0.416455896	1.328730617	0.918475693	0.494652367	-0.52373326	-1.443048496	0.681552211	-0.464362514	0.646798	-0.083774424	0.135653113	0.382513792	-0.105205123	0.219909033	-1.205464597	0.759098157	-0.718608064	-0.481488431	0.444805105	0.419141339	NA	-0.77865574	-0.142124587	0.259759041	0.19772617	0.416034824	-0.166727611	-1.041215621	-0.093845317	0.004190832	NA	-0.396627118	0.440476381	0.416642297	-0.356496988	-0.186386923	1.1879429	-7.63E-06	0.106610671	0.061157607	0.45078619	0.091335048	0.465640056	-0.5446106	-0.544713988	-2.468767936	0.019868077	-0.282715565	0.060712859	-0.431658542	0.084211972	-0.360699365	0.079571593	-0.189874807	1.21836246	0.082140293	0.053934602	0.649002033	0.26109839	-0.194176849	-0.624556995	0.209749655
AMEIAEALGR	-0.235812355	0.047768087	-0.215695244	-0.274645446	0.016566025	0.125485277	-0.498945357	-0.412348249	-0.430374358	0.097519524	-0.496967845	-0.312845949	0.28249029	-0.102519298	0.049788137	-0.229793173	-0.174695918	-0.073618465	-0.481501283	-0.313704386	-0.295833115	0.054293412	-0.390346297	-0.115644856	0.377326023	0.240351551	-0.409071793	-0.392891738	-0.442000244	0.131870651	-0.158731058	-0.181426039	-0.014585134	-0.526417012	-0.074133162	0.234931009	-0.259574317	-0.670533089	-0.373396953	-0.091299777	-0.484271204	-0.113303644	-0.030885914	-0.608036374	-0.525950338	-0.564980223	-0.03949498	NA	-0.318005347	-0.560600352	-0.106628056	-0.545770463	-0.580383286	-0.312655824	-0.565660118	-0.188852649	-0.197097301	-0.432967033	0.643197704	-0.268008076	-0.160079222	0.079986108	0.389574489	-0.268163811	-0.212470314	-0.545845472	-0.26711353	-0.103517387	-0.237460798	-0.296821004	-0.515056421	-0.544568936	-0.316467893	-0.696121716	-0.564378351	-0.340672084	-0.323286734	0.063109324	0.26214606	-0.300681071	0.305096988	-0.117585841	NA	0.120180743	-0.09990181	-0.332214765	-0.490339828	-0.367593597	-0.175677867	-0.618997707	0.070670468	0.151102923	0.061574076	-0.119868567	-0.404930126	0.083858518	0.041130712
AMVNLQIQK	-0.245813754	0.070112954	0.022563637	-0.203810562	0.235588133	-0.201437951	0.129926403	0.049373528	0.014869411	-0.103711455	0.249460656	-0.177736341	0.076513096	NA	0.683800043	0.112854491	-0.301803855	0.067349768	-0.359639695	0.406998529	-0.593061889	-0.11673266	-0.032482181	-0.667156843	-0.119649829	-0.458415906	0.569536634	0.541993261	-0.34262336	-0.838307896	-0.156400448	0.369771052	0.222135394	-0.054120668	NA	0.111973774	NA	0.150611417	-0.129696766	0.301157492	-0.055175236	-0.215332059	-0.855960676	NA	0.438273499	0.597615995	0.301811098	-0.268463024	-0.191305298	0.302770725	-0.428598021	0.069469626	0.096473688	-0.055358644	-0.022781845	NA	-0.281819425	0.057941937	0.005428127	-0.126595313	NA	0.137343783	NA	NA	-0.118735588	-0.110731717	-0.679950821	0.182617493	0.581081762	-0.161121788	-0.284445757	-0.594609612	-0.443418266	-0.285454736	0.112163503	0.51549263	-0.217873636	-0.041456214	-0.344910184	-0.381723603	0.051576516	-0.530263866	0.16315872	-0.58378677	0.123932489	-0.519555774	-0.340560584	NA	0.361939294	-0.587752734	0.004878666	-0.169312275	-0.018885751	-0.116921869	-0.127152066	-0.142487598	-0.685292076
ANIIFNTALGTIFGVK	-0.343978516	NA	-0.591951216	0.045284927	-0.25462018	-0.394838819	0.000412725	0.313592553	0.60319641	0.327359169	0.671956596	NA	-0.671126482	-1.038062928	-0.36436514	-1.402666785	-1.029856441	-0.065337078	-0.719438569	-0.650898577	-0.74444501	-0.579358789	-0.504675572	-1.524391596	-0.640124405	0.004486157	-0.273857947	0.807691172	-0.238233356	-0.045904197	-0.544148159	-0.478938937	0.013156271	-1.127888684	-0.30768751	-0.485335228	0.069178631	0.578993031	1.009366829	-0.241289296	0.766541715	0.495087227	0.203974847	0.754693668	0.06825782	0.64723458	0.1388563	1.513300115	NA	1.480875387	1.379994548	1.131815367	-1.041185388	-0.620666334	0.019868245	NA	NA	0.772925835	-0.957667788	0.237483623	0.703186468	-0.522042268	-0.922922765	0.432730194	-0.146143731	-0.157890718	-0.549702812	-0.229465757	-0.178109121	-0.794663961	-0.259046217	NA	-0.801690671	-0.328423002	-0.7311903	-0.528953013	-0.950779642	NA	-0.176417636	NA	-0.325471127	0.241439102	-0.635246847	0.095259745	NA	-1.051301928	0.986574125	-1.242784301	-0.728128216	-0.451869772	-1.16195198	0.115143679	NA	-1.142393851	-0.455638017	-0.497627085	-0.538660792
ANPIQGFSAK	-0.068965366	0.22196771	0.139543202	0.318141132	0.03100021	0.265547293	0.140016987	0.566147885	0.352045805	0.548692543	0.320009452	0.30211903	0.275697714	0.476668496	0.309672057	0.083381793	0.337733371	0.219454156	-0.091397988	0.160994419	0.039731624	0.09385145	0.1827457	-0.017823848	0.155102818	-0.0207182	0.331539161	0.35003136	0.317519727	NA	0.757399724	0.142056056	0.254568216	0.531229636	0.530231321	0.183330946	0.046107557	0.326615724	0.123907313	0.451712543	0.466834847	0.182105473	0.116812513	0.258697379	0.275575199	0.141696981	0.436237412	0.150865383	0.26695097	0.448334124	0.065398424	NA	0.429260933	0.190916675	0.210422978	-0.517969479	0.328936329	0.169506131	0.131095285	0.292079343	0.17289641	0.078644725	0.320263298	0.190446658	-0.114314728	0.097702316	-0.138625765	0.196279421	0.385907471	0.300873486	0.057425741	0.130193612	0.138062005	-0.194805805	0.151179754	0.140250303	0.021808852	-0.063836434	0.200336868	0.248687084	0.897765962	0.089561093	-0.10269728	-0.133572864	0.00692171	0.412805465	0.234837844	0.399271371	0.297463122	0.127670855	-0.01545708	0.159029536	0.133668887	0.099536212	-0.10998073	0.30750279	-0.220916593
ANTIGISLIK	-0.195460891	-0.445794039	0.02017236	-0.185709761	-0.611403904	-0.414315318	-0.577412574	-0.002994277	-0.415066487	-0.352065444	-0.33436339	-0.139754804	-0.241796803	-0.319187449	-0.496051353	-0.228543491	-0.526432815	-0.26917043	0.187344366	-0.056227118	-0.134243827	0.35327854	-0.274516658	-0.018184284	-0.201234523	-0.01053444	-0.313030388	-0.182289516	-0.055024843	-0.166973326	-0.008533213	-0.081187101	-0.406467561	-0.108513392	-0.03614653	-0.049164991	NA	-0.333779424	-0.117246321	-0.563204203	NA	0.003188576	0.074907843	-0.145931761	-0.487195959	-0.129096194	-0.358380723	-0.015249759	-0.211950837	-0.435802327	-0.319128178	-0.449890606	-0.339540566	-0.42404318	-0.105865824	-0.280652188	-0.1643274	-0.304986242	0.321205451	-0.246824832	-0.265233562	-0.335294243	0.033668003	-0.084934258	0.016785325	0.088378763	-0.138538713	-0.193709678	-0.274962536	0.019244384	-0.115121979	0.027908748	-0.215748072	0.092360629	-0.192506683	0.13744657	0.010933999	-0.21548897	-0.292089338	-0.711491778	0.285799502	-0.26547436	-0.055934026	-0.338380618	-0.258740896	0.079229104	-0.228385929	-0.415050866	-0.739660403	0.35375313	-0.089473966	-0.150824303	-0.323487651	-0.212149067	0.034842639	-0.578587763	-0.064753487
AQALLLEVEEIFK	-0.247594099	NA	0.229271939	-0.636762953	-0.412333128	0.277811679	0.249900791	0.145727456	-0.140461101	-0.324938418	-0.318685083	0.309556209	-0.756843699	0.64254815	-0.08255305	-0.444212833	-0.300218105	0.058010457	0.233563295	0.474208519	0.571480802	-0.445568734	-0.54273501	0.413958735	0.423782955	0.175828664	-0.788929443	0.489278642	1.427532349	-0.075341758	0.438526431	0.004770973	-0.335659158	0.430709011	0.717879228	0.462531837	-0.843089175	-0.295536578	0.037017034	0.594400419	0.506212704	NA	0.197228724	-0.643773501	-0.13009805	0.734020115	-0.102036712	-0.055751316	-0.315766407	-1.005847772	-0.581597209	-0.447729734	-0.139621816	-0.867222148	-0.212197606	NA	NA	0.173486702	-0.273385315	-0.028566721	1.029906151	0.091952958	NA	0.175601523	0.519006231	-0.635860151	0.867133769	0.392296593	-0.612596816	0.464156756	-0.406779949	NA	-0.696312168	-0.58033417	-1.053049941	0.625845172	-0.244842647	-0.554238758	0.664158968	0.017958247	-0.52462685	-0.725815191	-0.382263296	-0.463559805	0.148745078	-0.521110573	-0.803403946	-0.79688271	-0.522959178	0.201053907	0.026836745	-0.285427191	-0.087695501	0.035149123	-0.325148053	0.350472038	-1.200605917
AQNVPLPVSTLVEFVIAATDCTAK	NA	NA	-0.568403712	-0.173372006	-1.03296848	-0.083830303	-0.393082532	-0.272616099	NA	-0.205987438	-0.788124589	-0.094212182	-0.508416139	0.437046347	-1.187105433	-0.481658033	-0.827442513	-0.785400196	-0.193891019	-0.213025179	1.017168445	-0.538173195	-0.726319983	-1.030013053	NA	-0.651588695	-0.644851789	NA	-0.103555387	-1.48677158	NA	-0.648013729	NA	-0.565278266	1.464857511	NA	NA	0.196062108	-0.76146961	NA	1.246234907	-1.288907191	-1.528223391	-1.3692722	NA	0.770348422	-1.844727797	0.348114284	-0.571312971	-0.046010681	0.238125266	-0.244181585	-0.771472175	-0.396506664	-0.443750238	NA	NA	0.999830436	-1.580101318	NA	0.162610289	-1.896358813	NA	-0.646504405	-1.3776668	-0.61611057	0.222697564	NA	-0.493948781	NA	-0.613801992	NA	-2.028313734	-0.469024965	-1.118269501	NA	-1.111830537	-0.803465577	-0.757598831	-1.10596725	NA	-0.528464741	-0.924541073	-0.448330724	-0.376346214	-0.004567556	0.517972719	NA	0.11956458	0.442555146	0.278063605	-1.032581872	-0.489919111	-0.128451894	0.093358104	0.653242311	1.025632787
AQSELSGAADEAAR	-0.124453484	NA	-0.094751057	0.22707839	0.706287076	0.215193442	-0.234548502	0.464401579	1.784939037	1.181464529	0.528897935	NA	0.033108251	-0.268691529	0.150465746	0.098381416	0.040227584	0.175742426	-0.324615956	-0.237404891	-0.345250571	-0.191568378	0.845561222	-0.448581352	-0.338598006	0.331734738	0.276129432	0.319688395	-0.086072491	0.200196927	0.733838761	-0.394312598	-0.308915925	0.672921554	-0.955762547	0.400711548	0.307525632	0.746398531	-0.030193182	1.252946052	1.008208543	-0.205680083	-0.491640695	-0.478724158	1.465322996	0.650529915	-0.431916718	-0.165192143	0.131454154	1.153136797	0.236943649	0.526796681	0.467268394	0.924509566	0.275933382	NA	0.674926163	-0.346760962	0.264815933	NA	-0.165594272	0.028204796	-0.426000935	-0.094281834	-0.233206246	NA	0.370926405	-0.158481681	0.254863493	0.670419568	0.013720827	0.790511996	-0.884241184	0.179088499	0.137332974	-0.41400169	-0.037672328	NA	0.406858038	0.225920466	-0.061620973	-0.017816721	-0.084447164	0.357118814	-0.419834667	-0.060801081	0.788510643	0.548240775	0.196537805	-1.521619176	0.449516626	1.145095109	-0.105582903	-0.806489617	0.762521204	NA	0.028986035
AQVAQPGGDTIFGK	-0.08321297	0.152036287	0.101377074	-0.05313588	0.059844097	0.232853698	0.366125426	-0.285839046	0.067590626	-0.052003062	0.206733282	0.090817135	-0.1960764	-0.279442613	-0.250525329	-0.174814035	-0.567175318	-0.089287093	0.027799738	-0.033631082	0.005527475	0.187024013	-0.100796107	-0.589510274	-0.153203181	-0.091097115	0.254649291	0.043463079	0.502624543	-0.557277873	-0.006527584	0.029209508	0.036782738	0.321092796	-0.112681429	-0.515136536	0.34980538	0.115062325	-0.386813107	-0.022980523	0.068387319	-0.139456024	-0.345165259	-0.607709835	0.075460882	0.233483118	-0.063521671	0.262656954	0.474567123	0.189978145	0.002881482	0.056197453	0.137869256	0.339886214	0.004839154	-0.157147473	-0.152796647	0.798328244	-0.357364006	-0.054816578	0.123686956	0.294770831	-0.21626148	0.078773209	-0.180439824	0.554996591	-0.066798497	0.15347185	-0.072304971	0.01540034	0.101255865	0.55837483	-0.3754396	-0.402666735	-0.106543022	0.193462644	-0.625779524	-0.166362403	0.168862587	-0.400868145	-0.403700041	-0.026435988	0.03137114	-0.531382412	0.122325734	0.198835798	0.011453002	-0.083042324	0.056600607	0.338844299	-0.793195776	-0.578575806	-0.118027356	0.095644428	0.097258028	-0.012110704	0.097920915
AQYEALAQK	0.36877116	NA	0.022180952	0.206118333	-0.417998019	-0.369352365	-1.085938929	-0.323714928	0.714958753	-0.346331553	-0.067080017	0.832035333	-0.651896037	0.006101052	-0.118298224	-0.584731799	-0.607395807	-0.215217272	0.645790404	0.520525723	-0.730312102	-0.175031391	0.126927796	0.050563746	-0.646691437	-0.187363623	-0.037064455	0.575886632	0.130672158	-0.239671683	0.301072111	0.845639435	0.221067451	-0.479807213	0.092763924	0.555744743	-0.246362451	-0.188504152	-0.462033268	0.71772693	-0.49374597	0.437977605	0.289853332	-0.367612095	0.002370736	0.166301731	-0.089043684	NA	0.164149155	1.290605463	1.226601459	NA	-0.120057086	0.251773871	-0.183809124	-0.03408151	-0.24728817	0.077656692	-0.54762043	0.012131766	-0.02498467	-0.140828897	0.02393258	-0.457982413	-0.478015234	NA	-0.588872457	-0.368340696	-0.154842983	-0.347776314	NA	-0.494477134	-0.812785827	-0.523087878	-0.379921535	0.087955219	-0.697067224	-0.062285815	0.027459531	-0.425924747	0.16612736	-0.497963172	-0.609105351	-0.028165189	-0.063368149	0.326674797	-0.065855898	-0.720649726	-0.176837032	0.130369553	-0.313190847	-0.465352443	-0.025944627	-0.223580012	0.120083226	-0.628901943	-0.492626141
ASDETGFIAVHK	-0.371032556	-0.370016189	-0.106380275	0.193037843	-0.30154044	0.014075356	-0.141635373	-0.114503503	-0.2259515	-0.287076394	-0.286546939	-0.050010341	-0.239744941	-0.436964679	-0.051263446	-0.297900208	-0.334422843	-0.08094574	-0.003923739	0.090079892	0.096185877	-0.197194777	0.468362757	0.004227821	0.12625387	-0.118241995	-0.236310497	-0.549354273	0.077033258	-0.378931082	-0.14352562	0.047102998	-0.152914938	0.209342177	0.125994659	-0.424342686	-0.205016469	-0.192828785	-0.010600623	-0.739251243	0.02119806	0.058874802	2.02E-05	-0.457443681	-0.091220308	-0.425307282	-0.091043267	-0.123301737	-0.052174709	-0.532920901	-1.553056794	-0.19076126	-0.208462541	-0.191204766	-0.557428784	-0.398702462	0.118911298	-0.324658177	0.300242133	-0.068367064	-0.077310847	0.061340037	NA	0.131298832	0.019559618	0.297133046	0.280315146	-0.325602355	-0.387402053	-0.20899409	-0.069970785	-0.082049766	-0.020791041	0.444887186	0.030999706	-0.043628661	0.149786029	NA	0.044419391	0.104668168	0.014292604	0.011508953	0.254879855	-0.160877749	-0.273881673	0.189654829	0.008944266	0.083645758	-0.117618209	1.553639745	-0.245244713	-0.277933184	-0.251296112	-0.215205028	-0.170219673	-0.302629381	-0.147182574
ASINMLR	0.268400032	-1.13757111	-0.419855075	0.173185266	-1.15308776	-0.457440083	-0.112144635	-0.714067535	-0.263951481	-0.090802423	-0.776112745	0.102740719	0.161125066	-0.320939917	-0.084167505	-0.485428163	-0.619797091	-0.251811029	-0.076582202	0.063042159	-0.303588878	0.23515081	-0.067367786	0.231839697	-0.043680986	0.135710851	0.253365405	0.162582691	-0.15065675	-0.038074736	-0.645013388	-0.463986387	0.102868819	0.428755134	0.219483198	-0.325703373	0.293870461	0.103442144	0.494158482	-0.297512184	-0.745226835	0.246697011	-0.392164312	0.4598093	-0.393999274	0.026777073	-0.35089301	-0.042022687	-0.047717816	-0.982784312	0.61679507	-0.486813493	NA	-0.11458656	0.141557025	-0.047334111	-0.363238356	-0.064953202	-0.041391527	0.109992462	-0.350714418	-0.462957184	-0.149968697	0.13573562	0.083896225	NA	-0.468749504	0.372311987	0.123568783	-0.153069354	-0.19170122	0.379756085	-0.171020073	0.033574452	0.163419409	-0.431077728	0.039972576	0.135241771	-0.580600645	0.082153684	-0.056059397	-0.003583206	-0.121829458	0.515749867	-0.276775266	-0.177876644	-0.040029284	-0.218410503	-0.362666622	0.437357144	0.178261943	-0.124850791	0.287421387	-0.34351073	-0.192052797	NA	-0.375144107
ASSFVLALEPELESR	0.452067447	NA	-0.116464841	0.711512829	-0.21581253	-0.00506773	0.10572928	0.103153474	0.37896197	0.065253591	0.428936518	0.224083283	-0.038146513	0.611451353	-0.363322579	0.202023898	-0.236379792	0.105303231	0.37476453	0.36045299	0.096470553	-0.215667254	0.481258122	-0.169164203	-0.056187967	0.096976879	0.159283343	0.729476082	NA	-0.113143563	-0.359821093	0.010288033	-0.099514229	-0.224213366	0.627815926	-0.215819163	0.486757586	0.325440214	0.632895525	0.668243185	-0.265413661	0.129504726	0.388876715	0.459864005	0.052167809	0.437955963	0.151491051	0.536725641	-0.088496895	0.805879691	1.315018078	0.103847725	-0.230378529	0.221979667	0.518384425	0.235859395	0.017076526	0.494441218	0.066790685	0.163076033	0.33876286	-0.096293214	-0.205794435	0.195347506	-0.279576409	0.779415986	0.493132847	0.330940816	-0.064376876	0.631287361	0.053746018	0.218906007	NA	0.318649126	-0.221958014	0.455675591	0.161942223	-0.399100598	-0.121848201	0.06589173	0.308289382	0.573493467	0.136696146	0.221678415	0.105337554	0.238388664	0.865889665	0.163390466	0.212529544	0.7580946	0.417401052	0.446202252	0.064443149	-0.121412094	0.501409502	1.022660318	0.156391839
ASSTANLIFEDCR	-0.400962884	0.080874624	-0.752242882	-0.012723791	-0.120896829	-0.072362545	0.215530662	0.513435872	-0.245447518	-0.004083362	-0.25439271	-0.181270942	-0.31904898	0.317283074	0.192629676	1.36049292	-0.299358279	-0.221214727	-0.393741944	-0.481685041	-0.314570794	-0.49189598	-0.262022452	-0.476450796	-0.115378383	-0.333076312	-0.042473693	-0.058294723	0.298893054	-0.751664145	-0.561833183	0.322328443	0.328424043	0.191401331	-0.105671692	-0.197327895	-0.031607319	-0.878357669	-0.789683189	-0.047121387	-0.393816728	0.082788401	-0.706511694	-0.763696643	-0.203313673	-0.427593336	-0.1513424	-0.538204876	-0.274003535	-0.577585867	-0.936525848	0.059706111	-0.135132068	-0.230403271	-0.160079993	-0.700892427	-0.440701239	-0.636382122	-0.630431917	-0.226710243	-0.507178686	-0.641767491	0.04198302	-0.768813828	-0.515399902	-0.089707925	-0.462700913	-0.788343611	-0.198533951	-0.667173464	-0.556115296	-0.1296937	1.125622973	-0.418426103	-0.151598172	-0.272050687	-0.219321753	0.22137256	-0.403230288	0.013074046	-0.642456391	-0.285816748	-0.460696389	-0.797611302	-0.589087487	-0.49236464	-0.796621462	-0.106284654	0.053642784	0.059462644	-1.264700543	-0.153691768	-0.193838474	-0.319348562	-0.965295117	-0.239852277	-0.580727035
ATFDAISK	0.062370873	-0.323401002	-0.183188935	0.201438745	-0.301386035	-0.362500094	-0.358458913	-0.133573373	0.140598428	-0.281109796	-0.099301655	-0.19949622	0.088526261	-0.175550621	-0.376431828	-0.11480482	-0.565657413	-0.230657127	0.154666696	-0.366923519	0.01057525	-0.126003665	0.099636403	-0.107121839	-0.388732797	0.271536707	0.180253015	-0.042541797	0.043078101	-0.419564034	-0.25705268	-0.133522489	-0.244619524	-0.13812438	0.057137428	-0.226326763	0.397457446	-0.135016796	0.264303417	-0.558622082	-0.327373928	-0.032250539	0.025635803	0.408799782	NA	0.092600424	0.134741367	0.165191794	-0.125785858	0.324390029	0.747099097	-0.003227433	-0.268362473	-0.280169786	-0.084118624	-0.024984172	-0.08966606	-0.247765189	-0.161575694	-0.190483536	-0.321319488	-0.35839628	-0.158204889	0.112325161	-0.215639543	NA	-0.220965738	0.056351582	-0.176027602	-0.329925886	-0.211128392	0.276732303	-0.305594323	0.217729163	-0.067691396	-0.166131095	-0.046107255	-0.046163013	-0.325984394	-0.134713017	0.209451609	0.105227557	-0.183774444	-0.023377916	-0.312412704	0.277588495	-0.128824062	0.023894696	-0.101118958	0.342961761	-0.036009568	0.004478951	-0.136702926	-0.108599368	0.288821616	-0.492289828	-0.034687591
ATLNLSLLK	-0.256688318	-0.569682349	-0.343282529	-0.190094971	-0.367674208	-0.29890041	0.024821165	-0.013869524	-0.19424904	-0.300539621	-0.299865487	-0.394370894	-0.171159532	-0.227550979	-0.012036747	-0.160624958	-0.235832399	0.102564089	-0.557941319	-0.390757654	-0.557699619	-0.293784463	-0.311502321	-0.578421495	-0.016568998	-0.456610481	-0.071694972	-0.065255576	-0.60079166	-0.302934851	-0.324356282	-0.363970829	-0.133004078	0.157628759	0.004100182	0.023587566	-0.505742836	-0.139150494	-0.201024487	-0.368633076	-0.274447044	0.028498646	-0.106653631	-0.228152847	-0.334419147	-0.250493972	-0.429375062	-0.294085937	-0.159437943	-0.152331323	-0.425212186	-0.129093496	0.077481727	-0.136319428	-0.370920504	-0.108442632	-0.320727965	-0.04266014	0.105105165	0.021415457	-0.62223048	-0.141734843	-0.157272319	-0.490988075	-0.39179083	-0.183149642	-0.157537814	-0.603592807	0.245098247	-0.418936034	-0.28179139	-0.567201948	-0.172179721	0.085064992	-0.283611861	-0.342032888	-0.048033683	-0.436967044	-0.442373913	-0.101226267	-0.465603286	-0.361689017	-0.348256468	-0.356803732	-0.187157035	-0.321125533	-0.302105442	-1.406558519	-0.029332175	-0.360826677	-0.54152469	-0.398348832	-0.116302929	-0.359376335	-0.504792486	-0.57658526	-0.358713627
ATNLTVSAVR	0.260762287	-0.258516319	-2.520293881	0.350405388	-0.122613879	0.207236835	0.19470793	0.208515784	-0.469073522	0.096052223	-0.166648931	NA	0.350271158	-0.101093376	0.469433674	0.021928129	-0.039244923	0.617126662	-0.129891404	0.229524899	NA	-0.671327621	-0.238118382	-0.189608715	0.715257846	0.300057356	-0.160647663	-0.392522657	NA	0.109171402	0.041381699	-0.195202352	-0.435065285	0.007157652	-0.213383015	-0.135624528	0.647130025	-0.307724072	NA	-0.539884013	-0.060946626	0.472585207	-0.700974747	-0.454636395	-0.219068497	0.214499466	-0.621985167	-0.427673393	0.514492478	-0.530872903	NA	0.85108048	0.368643684	0.177446334	-0.362519212	0.114159382	-0.560885468	-0.358384168	NA	-0.1260624	-0.084969912	0.579884503	0.651779267	-0.263801727	-0.719839828	NA	NA	-1.029464031	-0.619793454	NA	0.053956767	0.267648492	0.242865529	0.497853578	0.055210855	-0.858225966	-0.327288585	0.129174239	0.687127558	0.401889716	0.107310098	-0.139088585	-0.36599714	-0.368976622	0.537007999	-0.050262477	-0.151359092	-2.502823308	0.115393187	1.079662784	-0.224277696	NA	0.242497501	-0.087370982	-0.240054945	-0.021035475	-1.417717124
AVAENQPFLIEAMTYR	0.655071274	NA	1.009067773	NA	-0.650263292	NA	NA	-1.403591197	0.43931458	0.418174275	0.134747888	NA	0.31357739	0.747622038	NA	-0.120935585	NA	-0.705079062	NA	NA	0.661432816	0.04564552	NA	0.242811144	-0.63862112	NA	NA	1.025979064	-0.606833638	NA	NA	0.676689006	NA	NA	-0.028199478	-0.667486049	0.39675523	NA	0.557044472	0.182547703	0.109835783	NA	0.303977349	0.518462098	-0.124296705	NA	-1.111533825	-0.335157236	-0.764608781	-0.533611975	-0.898785509	1.021258896	NA	-1.430520842	-0.659697286	-0.151769183	NA	1.351970897	-0.539618279	1.098051126	NA	NA	0.852390341	0.416035656	NA	0.217304491	-0.9734414	-0.11404522	NA	0.581605909	1.429777199	0.336415502	NA	0.046941488	NA	NA	0.24776143	NA	0.684364557	0.761762305	0.231767482	0.329398959	0.532853371	NA	NA	NA	0.90661232	-1.176234357	2.073625911	0.720258315	NA	0.539807305	NA	NA	-0.194561809	0.516862855	-0.401834586
AVEDLNNLTFFR	0.961972603	1.304482357	-0.949097363	0.040051986	-0.904039879	0.805877108	0.577738853	-0.439903471	0.929213636	-1.267117469	0.378834349	1.21196456	1.061788559	0.694858317	1.490308592	0.938523919	1.6654645	0.738918006	0.849408818	NA	-0.097069493	0.234841761	-1.25175774	0.541272527	1.196269446	1.343110179	-0.658804322	-0.238997841	0.923253006	-0.275412963	0.046962017	-1.928537879	0.182760939	0.245950669	0.636123458	-0.103692142	NA	1.905521875	-1.159640509	-0.555370403	NA	-0.131198638	-0.475394749	-1.529847336	NA	-0.738409149	0.406255238	-2.161238428	-0.247478196	-0.07091474	NA	NA	0.05657348	-1.391483311	-0.925813745	-1.459788025	-0.890367324	0.957254584	0.092405173	-0.44533852	-0.139484951	-0.365989267	0.474312291	0.547175171	NA	-1.372402429	NA	NA	-0.337788909	NA	-1.152797605	-0.698279045	-0.690489462	-1.521622517	-0.804760263	-1.72465565	NA	1.190248389	1.620728918	-1.391541135	-1.383178572	-0.773550018	-1.456667169	-1.647668386	1.715380878	NA	-0.215004325	-2.344247583	-1.82668762	-1.215039542	0.460092452	-1.457555122	-0.461238303	NA	-1.02178118	0.054740894	NA
AVFVDLEPTVIDEIR	0.227468352	-0.227239633	-0.280130827	0.303357977	-0.129500461	-0.191176938	0.019735515	-0.07894609	-0.030537001	0.059176825	0.075574576	-0.010796568	0.462569685	-0.517572728	-0.565136919	-0.285021534	-0.427132224	-0.13017131	-0.197283239	-0.188573611	0.023153015	0.045693082	0.319363574	-0.098044623	-0.324492945	0.069610894	-0.3103638	-0.388649755	-0.101814513	0.212309682	-0.193421075	-0.539381043	-0.09237093	-0.215170187	0.136016683	-0.051830877	-0.032768086	0.122201303	0.081366408	-0.50576817	0.09495916	0.526731468	0.119819948	0.534161785	-0.003902623	0.060496434	-0.102795277	0.088869261	-0.12268451	0.352697917	0.244675926	0.164028984	-0.050613399	0.002699525	0.167698112	-0.228122783	-0.151792832	-0.243788016	0.055045994	-0.132331754	-0.047978235	-0.23924334	0.002376679	0.213209166	-0.374888947	0.276048925	0.159057089	0.019563214	0.3492203	0.093854138	0.06025736	0.018687329	0.326350753	0.176928123	0.406479201	0.150474709	-0.074865282	-0.055333626	0.403071345	-0.21424086	-0.146710614	-0.09009679	-0.14043907	-0.243579686	0.008866411	0.113263489	0.096184402	-0.009783188	-0.212506638	0.017158717	0.523650682	-0.208284617	-0.151000021	-0.097164893	-0.091018583	-0.276997892	0.101766157
AVIQVSQIVAK	NA	-0.220709537	-0.114227036	NA	-0.42655869	-0.310931283	-0.424102096	NA	-0.572198336	-0.623020979	0.669559033	NA	-0.346111006	0.439546879	-0.534906041	NA	0.927502029	0.088425362	-0.359275056	0.271716772	NA	0.245455383	NA	-0.440178463	NA	NA	-0.387430949	NA	0.204064846	-0.438872393	NA	0.821775113	NA	-0.268061141	-0.376717289	NA	-0.124670002	-0.708330726	NA	-0.541743812	NA	-0.563458561	-0.451024032	-0.779452647	0.639324401	NA	0.029427476	NA	1.085373984	NA	-0.773706875	0.354937814	NA	0.259470823	-0.156936572	-0.77509713	NA	NA	0.197308962	-0.015908909	0.250328809	NA	NA	-0.193011424	0.433804002	0.601982822	NA	-0.803552147	0.237460351	NA	-0.2598166	NA	NA	-0.861490241	-0.576987834	NA	-0.714863464	-0.462711844	NA	NA	NA	0.227305005	-0.022635428	-0.324911209	-0.519667282	0.117743496	NA	NA	-0.634680945	NA	0.135287434	NA	-0.109198556	NA	NA	NA	NA
AVLGMAAAAEELLAQHLVQGVISVPK	NA	NA	-0.389481795	-0.317179973	0.282129573	0.198343734	0.559170212	NA	-1.69980043	0.913959432	-0.380501182	-0.204437882	-0.109408397	-0.026171065	0.287046834	NA	0.074277317	NA	-0.293165947	0.743411642	-0.397477587	NA	0.063892135	0.147838079	0.145529847	-0.2911489	0.123277689	0.526192618	-0.154368157	-0.214553838	0.737565174	-0.137528996	0.061548855	0.459135554	NA	-0.641629596	-0.227357284	0.187561058	0.458849745	NA	NA	-0.519571276	-0.858485593	-0.226814234	0.1546639	0.219561184	-0.011855738	0.101501626	-0.994623161	0.210313265	-0.356596446	-0.453128179	0.345435421	-0.170068855	-0.093276478	NA	NA	NA	0.41420974	-0.053364989	-0.04472804	-0.175391909	NA	0.425948953	-0.033760892	0.646094067	0.214556981	-0.099529324	NA	0.422083963	0.357918034	NA	-0.081585387	0.07323325	-0.261784019	0.182319404	0.010140992	-0.102063988	-2.593600472	0.131203276	-0.107159081	-0.500581345	-0.038505169	0.006354439	0.014045941	-0.287816207	NA	0.01359694	-0.610444988	0.074510584	-0.129648904	NA	NA	-0.450901486	-0.398685181	-0.213346347	-0.198927311
AVQHSNVVINLIGR	-0.329415359	0.192839729	-0.101878701	0.081149131	0.264931796	0.11710891	-1.026542975	-0.408806294	-0.962701931	-0.244205128	NA	0.521671841	-0.066695493	-0.156734468	-0.022021796	-0.427203319	0.058342862	-0.09433627	-0.489896628	-0.211367311	-1.119984264	-0.079262416	-0.053907671	-0.961856798	0.37309406	0.596243471	NA	-0.316994336	-0.499485079	0.588940614	-0.001808489	0.080799038	0.171541401	-0.240990274	0.065214502	-1.014002593	-0.562943039	-0.388363536	-0.360395543	-0.62941551	-0.793431285	0.090475346	-0.5825611	-0.867388867	0.211872959	-0.334800187	0.10783743	-0.690415445	NA	0.210548134	-0.541943605	-0.104720502	-0.202472249	-0.068533015	-0.635489887	-0.79955551	-0.443195168	-0.123145961	-0.876708425	-0.148784996	-0.069105362	-0.447996685	0.230185025	-1.025662257	NA	-0.434346615	-0.231848461	-0.730329886	-0.29365058	-0.558528264	-0.519875853	-0.075348169	NA	-0.916887919	-0.093026749	-0.528533553	-0.257655905	NA	-0.148559287	-0.602905553	-0.143610451	-0.16411754	NA	-0.196130887	-0.401482741	-0.891523181	-0.393439762	-0.205458252	-0.149512728	-0.745880667	-1.295513236	-0.021145531	0.126985179	-0.49424439	-0.60193737	-0.278257111	-0.458134633
AVQQPDGLAVLGIFLK	0.67273946	NA	-0.024033452	-1.336096788	-1.807807685	1.217383998	0.535980284	0.289622226	-0.586295485	NA	-1.295060355	0.653149282	0.592325263	-0.551227504	-1.046872915	-0.777029574	-0.925450167	-0.839017637	-0.303866969	0.199053393	1.881058974	-0.212002374	-0.9026045	-0.027461745	-1.114970899	-0.588540853	-0.883802835	1.339696466	-0.514490675	NA	-1.731484527	0.209035534	-0.354786282	-0.976726454	0.082725809	-1.130744563	NA	NA	-0.011255913	-0.501791269	-0.314559731	-0.68283469	-0.619318038	-0.651758318	-0.750195718	0.367803061	-0.795821537	0.633459829	0.420639151	NA	-1.669695998	-0.354989957	-0.296600947	-0.048385791	-0.731305643	NA	NA	1.303033172	NA	0.210722347	-0.568896251	-1.717909804	NA	-0.077090921	-0.960312507	-0.259718429	-0.399523883	-0.469241308	0.087817684	2.347513987	-0.999933167	NA	-1.346393938	-0.051103108	-0.533829941	2.096189448	-1.393787195	NA	-0.096935512	-0.962994902	0.294262354	0.279848627	-0.32997155	0.0636111	-0.522671624	1.386755325	2.313205673	-0.458827779	-0.149657608	-0.120902945	1.679239344	-0.395794001	0.191018716	0.109224933	0.020500313	2.0411281	0.507259279
AVSNVIASLIYAR	-0.430122177	-0.097411068	-0.020226014	-0.112570477	0.096258578	0.317070219	-0.30090596	0.112041442	-0.248736917	0.086147581	-0.202993882	-0.172861032	0.338673136	-0.061103033	-0.073235977	-0.472788372	0.066350747	0.348188695	-0.18694435	0.185544641	-0.428098624	0.095630851	-0.261363895	-0.290957265	0.50505204	-0.162766598	-0.44199004	-0.12235424	-0.032041554	0.516985131	-0.226041275	0.128335058	-0.410756215	-0.343485031	-0.054710051	0.636466659	-0.391756197	-0.692699635	-0.020226782	0.157622623	-0.464218755	-0.271487528	0.010655808	-0.658314353	-0.777948475	-0.000703874	-0.45566547	-0.392893098	0.508194508	-0.500251341	-0.483672012	-0.276385368	0.057375414	0.335692651	-0.426643129	NA	-0.222808221	-0.368578667	1.096782107	-0.286369067	-0.070535475	0.110306282	0.261729438	-0.378328587	0.313430034	-0.125142912	0.157686542	0.18452681	0.161881633	-0.246891654	-0.434846278	-0.252136542	-0.007390906	-0.356588264	0.347891007	0.256023422	0.07155827	0.018013845	-0.23579002	-0.418721944	0.194916639	-0.101240868	-0.97227719	0.002406799	0.44071955	-1.104991101	-0.422137059	-0.198534102	-0.292187347	0.024901983	-0.045316387	0.370600202	-1.295276973	-0.861905753	-0.826762429	0.440745823	-0.098052162
AVSSGILSALGNLLAQTIEK	0.368702521	NA	-0.732521616	-1.336540385	-0.085270705	-0.066590923	0.19674701	-0.596816793	-0.90533787	-1.655173388	-1.866109607	-0.481183519	-1.040595419	NA	1.345870638	-0.287216952	-0.904624078	-0.878594032	-0.69319946	-1.112572871	NA	NA	NA	-0.978409387	0.15280359	-0.274559488	0.384878696	0.183560085	-0.519297647	-0.342493075	-0.437764548	-0.059881037	NA	0.091874403	NA	-1.201402239	-0.542755108	-1.516530864	NA	0.713928004	0.978418262	0.52666764	-0.262498635	-0.669108782	-0.651925633	NA	0.238092912	-1.410502247	-0.257111439	-0.662414591	-1.558425118	-1.166161676	-0.127759189	-0.166822697	-0.499232155	NA	NA	-1.045269879	-0.540443899	-0.223619885	NA	0.005431328	NA	-1.743012224	0.327277629	0.123774421	NA	0.067622196	0.038862684	NA	-0.115929908	NA	-0.069561361	-0.863014845	-0.434387497	-0.867613351	-0.878460453	-0.625071829	NA	NA	-1.170943068	-0.230704321	-0.468696342	-0.784770743	0.046788574	-0.865081214	-1.056362045	NA	-1.201572084	NA	-0.692200017	2.597220059	-0.806262867	-0.947648567	-0.475188035	0.658929348	NA
AVVGSPHVSTASAVR	-0.202163878	-1.123493516	-1.092363907	-0.758299791	0.534593557	NA	NA	NA	NA	0.948844191	-0.095094195	NA	NA	-0.424235831	-0.633384335	NA	-0.058569141	-0.154177447	-0.343335674	-0.726356211	-0.455836693	NA	-0.092217678	-0.110605667	NA	0.028348692	-0.294773193	-0.150533087	NA	-0.458433392	NA	NA	NA	0.783713978	NA	NA	NA	NA	NA	NA	NA	NA	0.205650224	0.118552787	NA	1.144329919	0.139301966	0.874380293	-0.398540428	1.118832705	1.10251412	NA	0.394898281	0.557815775	-0.052372137	NA	NA	-0.447685581	NA	-0.386055425	NA	-0.266219295	NA	-0.419226539	-0.022884817	NA	NA	NA	-0.04364294	NA	0.297471757	NA	NA	0.227423878	-0.588403027	NA	-0.040252359	NA	-0.342166871	NA	NA	0.217071609	0.007966597	NA	-0.322719843	-0.438059071	-0.413734263	-0.32912079	-0.243847678	0.637421867	-0.072884428	NA	-0.00573031	NA	NA	-0.189955755	-0.148305594
AVVGVVAGGGR	0.022215437	-0.564754856	-0.378057027	-0.372712746	-1.338291215	-0.401911047	-0.346860259	-0.932172482	-0.01039613	-0.48163397	-0.715220498	-0.140766763	0.336312663	-0.352296689	-0.369765884	-0.64391334	-1.163873058	-0.164466158	-0.018254742	0.081720166	0.062934288	-0.151483808	-0.275194968	0.226322691	-0.221187433	0.039310007	-0.06155023	0.015151774	0.135312707	-0.157398787	-1.114135521	-0.529830132	-0.225388834	-0.099466766	-0.319135368	-0.192082657	0.603584978	0.239891306	0.090542391	-0.216486426	-0.67398513	0.242906069	-0.550393256	0.37582199	-0.219297527	-0.052596464	-0.050504646	-0.3367117	-0.354401007	-0.821352253	0.829684178	-0.569624352	-0.394863497	-0.155905573	0.050424454	-0.278834698	-0.51481247	-0.265777628	0.108762493	-0.267274423	-0.216965368	-0.612637574	-0.384313076	-0.00286402	-0.223061907	NA	-0.402418933	0.158469461	-0.171658499	-0.310080648	-0.317788872	0.788079537	-0.505187483	-0.005719404	-0.014683379	-0.0137862	-0.19738244	0.323353868	-0.40509174	0.052565529	-0.180527225	0.022633599	-0.174656665	0.392940175	-0.440926136	-0.234505969	-0.095410783	-0.302711954	-0.389376728	0.73262092	-0.141693589	0.068220485	0.177446435	-0.094472468	-0.082036135	-0.179769028	-0.215083316
AYDLVVDWPVTLVR	-0.032819481	0.311874267	0.236540017	0.486120203	0.281222049	0.106085579	0.398016324	0.556321475	-0.235262652	0.215013318	-0.604081394	0.275116059	0.518324752	0.511928224	NA	0.626160055	0.660361003	-0.120967628	0.382871096	0.114273793	-0.028525704	-0.311625002	NA	NA	NA	0.880484644	-0.483713611	0.296347248	0.130358165	0.406227806	0.478362271	NA	0.071724326	NA	NA	NA	NA	NA	0.603050579	-0.4220494	NA	0.546160095	NA	0.427729476	0.349948694	-0.087512776	-0.010578551	-0.00678796	0.490305209	0.641195716	0.480226626	0.497052113	0.442446649	NA	-0.27131913	NA	0.040384587	NA	-0.403761384	0.272458858	NA	NA	0.540401207	NA	-0.077477743	-0.862194394	0.045222591	-0.141196299	0.455882417	0.400178356	0.208728489	NA	0.086965272	0.218916497	-0.249897754	0.079005035	0.17492606	0.115181379	-0.05627301	0.253182383	NA	0.01760283	NA	0.209367018	0.226332208	0.208881071	-0.133077699	NA	0.064577842	0.275010186	0.050441939	0.096573108	0.223876076	0.297046259	0.133674769	0.150543581	-0.0955089
AYLLLQGKPLDALLETMIQEVK	NA	NA	-1.640781314	-0.623482466	NA	NA	1.822086093	0.963939632	0.935802154	-0.095073976	0.230635529	-0.239350631	-1.138540518	-0.49637984	-0.728500615	-1.500085197	-2.634499647	-1.5623586	NA	NA	0.513936005	-1.227164009	0.716686983	-1.551353788	-1.019869957	-2.232177427	NA	0.0854929	-0.695662423	NA	0.789616454	-0.294935139	0.112377984	NA	3.175185978	NA	NA	0.488662778	0.860485312	0.632954417	-0.575012796	0.416645061	-1.93025062	0.907032552	-1.497608406	NA	1.451868919	-0.024705305	-0.186793281	-0.116053754	2.201794141	-0.356438041	0.147672523	0.070096258	NA	NA	NA	0.654324856	-1.271938431	0.560745085	NA	-0.576079362	NA	3.566484157	-0.021811023	0.033735275	0.237994328	-0.534133563	-1.147303866	3.06865408	0.672337363	NA	-1.628153957	NA	-0.085505291	-1.070100024	NA	1.291785763	NA	0.042661849	1.038336081	0.800592407	-0.880609161	-1.309644735	NA	NA	NA	NA	NA	0.029776547	NA	NA	-0.726797352	NA	-0.586187274	1.301885196	0.382098455
DALVNAVIDSLSAYR	0.161533293	NA	NA	0.110024234	0.707095808	0.376286423	NA	NA	0.010790807	-0.880559193	NA	NA	-0.428079061	-0.19629261	NA	NA	-0.333938245	-0.362303048	0.015609745	-0.377363734	0.025348254	0.39034955	NA	NA	0.02898546	NA	0.280773425	-0.18012111	0.035742247	NA	-0.104051171	NA	NA	NA	0.643493679	-0.914055099	0.959388397	NA	NA	-0.485623291	-0.073374493	NA	NA	0.624129554	-0.342261534	-0.314461645	-0.154189525	0.468605777	NA	NA	0.443565679	-0.682721561	-0.054939152	-0.651594003	-0.203599461	NA	NA	0.439290106	NA	0.281507088	0.112863823	-0.757157922	NA	NA	-1.064658299	NA	NA	0.174028845	-0.254394052	0.713549333	-0.483820319	NA	NA	NA	NA	-0.138273877	NA	-0.262105372	-0.154593832	-0.406658857	-0.581850158	0.027763153	0.493048324	NA	-0.238423116	-0.158614715	-0.186830577	-0.05093741	-0.332476447	0.271452264	NA	NA	-0.37419011	-0.025804766	-0.084614258	-0.192789926	-0.114556004
DASINPPMCLQDVER	-0.156672634	NA	-0.006392934	NA	-0.245016575	0.008255157	-0.205159371	-0.082267512	-0.165542574	-0.154867498	0.105445926	0.388379824	0.295573178	0.022113656	NA	-0.519115341	NA	-0.471033007	0.109265129	0.291162119	0.169029643	0.35898853	NA	0.386640706	0.006185662	-0.07999968	0.778908902	0.905881801	0.730908952	-0.585334438	-0.236560797	-0.607255779	0.037229674	-0.177585925	0.180655447	-0.941978827	0.542496146	NA	0.623730715	1.18266834	0.294889655	-0.298936303	-0.368682707	0.438519155	0.142495822	0.550413809	-0.032939785	0.62474781	0.454222907	-0.179624605	0.308702991	0.074539943	-0.10111249	0.664911655	0.574236956	-0.063670476	0.121488885	0.24505684	-0.607326818	0.148506068	0.188341909	-0.336617845	0.247717129	0.505353311	0.725329216	-0.156649291	0.353646471	0.30528243	-0.51248264	0.417518642	NA	-0.007126753	0.090768964	0.454320347	0.667595902	0.042991953	-0.040449638	0.330257962	0.31317241	-0.190371107	0.383349912	0.155454477	NA	0.251063102	-0.366708334	0.573034599	0.457910829	1.005521213	0.411263537	0.940119787	-0.750932625	0.325696421	0.819962188	-0.085485097	0.137938531	1.059905402	0.247312784
DAVIYPILVEFTR	NA	NA	-0.210407857	-0.068596129	-0.374609942	-1.012430999	NA	NA	NA	NA	NA	-0.144007373	NA	NA	NA	NA	-0.734713986	NA	NA	NA	NA	0.142955065	0.616710337	-0.167868702	-0.777374221	-0.224379932	-0.115002171	NA	-0.295512631	-0.80913262	-0.389561401	0.237506202	NA	-0.533999625	NA	NA	0.291323837	0.450686146	NA	-0.262643613	NA	-0.240125079	NA	0.744028848	-0.778040545	NA	-0.291501391	0.17385483	-0.111065695	0.112938375	1.533723152	NA	NA	-0.156739346	0.736583267	NA	NA	-0.351154361	-0.945045053	-0.270384766	NA	NA	-0.491885777	-0.258134176	-0.716514919	0.169972551	NA	-0.1868904	NA	-0.037839442	-0.669540509	NA	0.330282992	NA	-0.563337336	-0.460990562	NA	NA	NA	-0.538521081	0.538103893	NA	0.235308727	-0.219245517	NA	0.266939036	0.003186453	NA	NA	NA	NA	NA	-0.389737087	NA	-0.112910002	NA	-0.165998263
DCGEDAAQWVSSFLK	-0.215131016	-0.315798563	NA	NA	0.810575306	-0.051646455	NA	-0.332430183	NA	1.019008042	-0.249712517	0.122836291	0.664997989	NA	1.230803528	0.132731109	0.572281125	0.776862202	0.222909298	0.757180931	-1.384391724	NA	NA	0.695966403	NA	1.129429609	0.357291125	NA	NA	NA	NA	NA	0.711851657	-0.569273744	1.174365202	NA	0.413831806	0.040786408	0.493270376	NA	NA	NA	0.320832199	0.685300423	NA	NA	NA	0.82741786	1.470066545	0.37640958	1.077825919	0.69327782	1.397367883	0.942942891	0.875966234	NA	NA	1.003461912	NA	0.783657157	NA	0.825294883	0.229417752	1.281408966	1.275714865	NA	-1.579325151	0.027219045	NA	0.667885557	0.827521807	NA	NA	0.898766809	NA	-1.448874779	-0.281058693	0.121407224	NA	0.491990689	0.067521312	0.723496859	NA	NA	-0.400991408	1.398955971	-0.335412233	-0.948772364	NA	NA	NA	1.379571331	1.658733179	0.899696156	-0.732477645	0.807850459	-1.07128774
DCLIPMGITSENVAER	-0.872445602	0.306679421	1.613091935	0.275461517	-0.010165864	0.492098488	-0.799438907	-0.247596113	-0.328374275	-0.883927735	-0.300183383	NA	1.295187459	-0.074376712	0.993396301	0.17738255	0.413015591	0.668183936	-0.218965494	0.10157653	-0.15120191	-0.00507857	0.670574909	1.444522374	0.373498903	1.483550639	-0.928005025	0.035295056	0.621608811	0.358983168	0.82934979	-0.34227704	0.473634158	0.438971174	0.096246459	0.429111088	-0.200037953	-0.007714965	-0.87685299	-0.29413262	0.008656517	1.126026378	0.647211984	NA	0.034155752	-1.122217649	-0.727842904	-0.547121185	0.360467929	-2.261314881	NA	-1.3752106	0.510061253	-1.349140971	-1.037808454	-0.837785874	0.506687945	-1.65996963	NA	-0.322297271	0.399343798	0.025178443	0.390201895	-0.292768086	0.673815141	-0.482379298	-0.166414736	-0.527290214	-1.233384667	-0.490322939	-0.742109425	-0.554320971	NA	NA	0.111296807	-0.614069406	0.398770532	NA	0.163062758	0.218598518	-0.480114567	-0.034457671	-0.630267342	-1.265509426	0.525412078	-0.718995094	NA	-0.057760587	-1.051418955	0.124809565	NA	-0.445509974	0.07754235	0.346586651	0.10449632	0.027984591	-0.303481661
DFAETHIK	-1.26267737	-0.59245897	-1.217952193	-0.588522519	-0.892038912	NA	-1.071959118	NA	NA	NA	-0.853982324	-1.412222779	-1.023826721	-0.699967736	NA	-0.346303419	-1.026819202	-1.322086193	-0.023888617	-1.016226513	-0.958391131	-1.114789176	-1.096996519	0.433208096	NA	NA	NA	-1.433712515	NA	NA	NA	-0.995766375	-0.946198491	0.073789325	-1.097457088	NA	-1.517327607	-0.446818861	NA	NA	NA	-0.128530055	-0.067873919	-0.863243356	NA	NA	NA	0.032734099	NA	0.214270733	-0.049282105	-0.402912548	NA	NA	-0.209364962	NA	NA	NA	-1.375394041	-1.392667229	NA	NA	NA	-0.288118208	-0.533806618	NA	-0.877350207	-0.735064067	-1.308388794	-0.790856024	-1.393682799	NA	NA	-0.497683143	0.32007264	-0.162505326	-1.438954826	-0.317082891	NA	NA	NA	0.36428594	0.232751157	-0.860025705	-1.445041153	NA	NA	0.003734743	-0.752628556	NA	NA	-0.866401366	NA	-1.883840814	NA	-0.402379682	NA
DFGPVGIMSK	-1.621815841	-0.971139777	-0.424867547	-0.328356299	0.05749944	0.239478166	-0.030163299	-0.553869796	0.241116026	0.138004475	0.058513386	-0.354150169	0.584084224	-1.19092367	-0.149422808	0.289550525	0.220501575	0.480852389	-1.032361123	-1.480948774	-0.14201878	-2.296369308	-0.546740833	0.629051556	0.471760369	0.146477731	-1.293037238	-0.402855653	0.353404019	0.453369441	1.089851032	0.254007605	0.4651038	-0.336302117	0.728341906	1.428001065	0.816678621	0.371845432	0.467246889	-0.700063917	-0.354972405	NA	0.418605251	0.535514418	0.542358084	NA	0.221026449	-0.418372907	0.042731993	-1.29359282	-0.437360002	0.867623208	0.598389102	0.974490322	0.245125356	-0.654179786	0.851196807	-0.689773389	0.995919531	0.012527119	0.343895878	0.442344022	1.11969816	0.766230132	0.711432446	-0.79312931	-1.504118145	-1.689265731	0.110111906	-1.546567573	-1.498733852	-1.188695547	-2.035799698	-1.636554264	-2.723325329	-1.169624167	-1.692508696	-1.704589874	-0.344843805	-0.870903801	0.452970211	-1.224912388	-1.162334977	-0.85615556	0.597153364	-0.400398307	-1.463116755	0.679834593	0.048949284	-1.203917469	-0.875630709	-0.48023513	0.032355965	-1.078814231	-0.587752624	-0.914726313	-0.756333884
DFIDCFLTK	-0.68322657	-0.622912422	0.14954973	-0.345802868	-0.572890767	0.013279502	-0.240944063	-0.347885694	-0.210156349	-0.226023534	0.062381133	0.018868927	-0.054244924	-0.328794513	0.11205658	-0.244078436	-0.795852157	-0.539149415	-0.359449974	-0.323486042	-1.18535977	0.200234106	1.405056182	-0.645696881	-0.522399057	-0.156119985	0.246445247	0.297517735	0.199801379	-0.967456937	0.177330996	0.065612918	-0.709022268	-0.710955844	0.505891299	-0.239586073	0.400358216	-0.48327506	0.182301227	-0.150533904	-0.106798913	-0.639290021	-0.331608564	-0.063231177	-0.348251728	-0.084791927	0.138285329	0.191896245	-0.168469104	-0.958789078	-0.458036017	-0.679421337	0.322515983	0.559400569	-0.255706678	-0.054148613	0.202608563	0.057055698	-0.338165292	-0.498254568	-0.274604987	-0.243825585	-0.064820755	-0.199057874	-0.140142742	-0.26155391	-0.595919694	0.167522292	-1.446232436	-0.063972633	-0.188203004	-0.565952911	-0.282552321	-0.244893947	0.058350314	-0.082009172	0.018835482	-0.071628083	-0.281935254	-0.031876061	0.886179137	0.863729761	-0.191636404	1.014982333	-0.683630638	0.845283782	-0.183686845	-0.086473629	0.202979908	-0.170239534	-0.585153302	0.616642444	-0.021076772	-0.836821356	0.364669285	-0.198746823	-0.538466363
DFIDSFLIR	NA	-0.826196552	NA	NA	1.041937542	-0.071257038	0.258149132	0.170125348	-0.478917697	-0.100586377	-0.648237325	-1.029745951	0.482053229	0.490128796	NA	0.480130693	0.731873067	1.10704622	-1.194175839	-0.76696708	0.544681352	NA	0.604927344	-0.600175392	2.053357822	NA	-0.013901523	-0.329539873	NA	1.03538666	0.024896286	0.7540604	NA	NA	-0.390363409	0.625936026	0.573501388	0.116015645	0.347045247	0.67329168	-1.707366564	0.443344413	0.846243471	0.501318717	0.532946592	-0.212334111	0.744185934	0.458662162	-0.151972711	NA	NA	0.607926636	0.592206291	NA	0.248077689	NA	2.048991385	1.500504472	0.572333832	0.071875493	1.30900228	-0.270185006	0.051232874	0.63995434	1.607706079	NA	NA	0.730835083	-0.63974237	-1.092361166	-0.594089797	-0.818439523	-0.449998369	-1.349242649	-1.583570279	0.08820679	-0.745242179	-1.881040165	-0.248540973	-1.350509251	NA	0.27625502	-1.208307446	NA	1.323514723	NA	NA	-1.444631408	NA	NA	-0.121458248	-0.429533499	NA	0.060712761	0.419298765	NA	-0.152362315
DFLAGGVAAAISK	-0.107148999	0.014076956	-0.211337664	-0.093956765	-0.218530214	-0.100138816	-0.050179867	0.215433436	0.240649548	0.246960228	0.046426581	-0.16715905	-0.003416218	0.124148082	-0.229951902	-0.009249869	-0.076815089	-0.070374505	-0.141815496	-0.323535445	-0.107052934	-0.022971879	-0.086947445	-0.431437452	0.038167147	-0.146071043	-0.062905928	-0.059917005	-0.264265234	-0.187496489	0.01798316	-0.058416099	NA	0.155228171	0.158271123	0.207901569	-0.178726668	-0.051763903	-0.058190564	-0.37068245	-0.107867502	-0.111962931	-0.203582505	-0.069047338	0.032562099	-0.376185999	-0.050198157	-0.236188547	-0.292522425	-0.09752215	-0.085682176	-0.069950863	-0.229362639	0.033131362	-0.319522814	-0.141964224	-0.017068914	-0.086892173	0.061807382	-0.176511522	-0.188983989	-0.066487254	-0.086811543	-0.159845235	-0.509189796	-0.102865511	-0.29120189	-0.081562574	0.116464709	0.375662287	-0.358304443	-0.247742986	NA	-0.090600755	-0.32076639	-0.296536019	-0.050227973	-0.161553841	-0.314198775	-0.082447994	-0.022504271	-0.113073127	-0.42712716	-0.34962675	0.031140038	-0.088017012	-0.128212587	-0.245537491	-0.100772685	-0.274278133	-0.253750908	-0.035618906	-0.199167922	-0.421889561	-0.230188371	-0.272298232	-0.389932363
DFLIPIGK	NA	NA	-0.059510584	0.357384528	0.000555754	-0.359057003	-0.525979814	0.11516997	NA	0.557671365	0.622674927	-0.095778595	0.072566164	-0.072982304	-0.021700424	0.076734032	-0.067218635	0.253314433	-0.146635914	-0.062676177	-0.561351515	NA	-0.879041574	0.070348017	NA	0.678197748	-0.05788919	NA	NA	0.173654898	0.108068379	-0.236975587	NA	0.105933595	-0.047720259	0.5053667	-0.019558124	0.448024692	-0.077509545	-0.311062648	-0.285681106	-0.0720399	-0.306951852	0.123603427	0.181137267	-0.354708119	-0.351992737	-0.327754058	0.155887553	-0.375184768	0.051879649	-0.184606143	0.093483141	NA	0.1240469	NA	-0.23944102	-0.159718155	0.013457037	NA	-0.455702179	-0.061187424	NA	-0.206546979	-0.236729978	-0.035902357	-0.247777409	NA	0.312096209	NA	-0.214186813	0.27876015	-0.11576866	0.378169897	0.170542638	-0.104544856	0.030652206	-0.097767511	0.233004191	NA	-0.548014635	-0.497569994	-0.516940024	-0.534052724	0.32359053	-0.622245695	-0.447252804	-0.32220781	0.096579125	-0.417194068	0.923489006	0.099148165	NA	-0.496152428	-0.172144674	-0.032345773	-0.572603945
DFSLLPELHALSTGMK	-0.036769714	NA	NA	NA	-0.097563407	-0.123191659	NA	-0.544497742	-0.730228969	NA	NA	0.906734351	-0.322617616	NA	NA	NA	-0.908782163	NA	NA	NA	-0.003428829	NA	NA	0.607142655	-0.351978087	NA	-0.442045288	-0.700519437	-0.80692109	NA	NA	NA	NA	NA	-0.9845523	0.179305779	0.366295745	NA	NA	-0.013177921	-0.415655943	-0.028995355	0.588202774	NA	-0.094005655	NA	-0.553334855	NA	NA	-0.369456267	NA	-0.468447014	NA	0.029716084	NA	NA	0.278860896	NA	0.36029498	-0.200844282	NA	NA	0.510388502	-0.673231982	0.7080112	NA	NA	0.61174048	NA	-0.755216603	NA	0.41286288	0.14037279	-0.258295503	0.609589502	-0.549066566	0.256798688	NA	NA	0.197866324	0.493770148	0.641386904	0.206153992	NA	NA	-0.042972001	NA	-0.009016314	NA	-0.665789937	NA	-1.620714692	0.564271287	0.475634686	NA	NA	0.567842142
DFTPAAQAAFQK	NA	0.937160751	-0.118017781	-1.740573527	-1.738562803	0.476694486	0.171694747	0.273529975	-1.254761893	NA	-1.283868397	0.039637873	0.382105873	-1.390981513	NA	NA	NA	NA	-0.816936832	-0.867998124	1.569473363	-0.227962622	-0.467571992	-0.827035581	NA	-1.476306204	-1.050684679	0.396425272	-1.131333775	-1.546316359	-1.733776138	-0.279830106	NA	NA	-0.343350043	-1.430795749	-0.261217018	0.537419412	-0.11642105	-0.233201117	-0.241689003	-1.296561583	NA	NA	-1.238547218	-0.333471723	-1.902784365	-0.226081821	0.181828162	0.352240002	-1.870041224	NA	-0.087085374	-0.406128537	-1.60999956	-1.044770363	0.256782417	0.393153644	-0.805708528	-0.691473609	-0.539900705	NA	-1.147801522	-0.495481723	-1.147787095	-0.253299594	-0.313559648	-1.063761317	-0.843759383	-0.999367986	-1.481634886	NA	NA	NA	NA	NA	-1.228243168	NA	-0.683118181	NA	NA	NA	NA	0.401740048	NA	1.227679602	1.566995867	-0.812111959	NA	-0.853019976	0.615217315	-1.308809639	0.332550908	NA	NA	0.523144889	0.212968541
DFTPSGIAGAFR	-0.245640637	-0.465970712	-0.42382104	-0.201943452	-0.137476068	-0.017679452	-0.459596709	-0.033866683	0.053661389	-0.110460911	0.053539458	-0.45843979	-0.252466267	-0.692287184	-0.27472309	-0.942345746	-0.841833264	-0.370629486	-0.306018968	-0.247753107	-0.210684046	0.057040882	0.017816768	-0.408127366	-0.435598249	-0.269838573	0.011203684	-0.143517477	-0.786754589	-0.371487636	-0.33547355	-0.863885516	-0.128507408	0.301268512	-0.384868285	-0.805265232	-0.210711877	-0.19369251	0.055093481	-0.22072024	-0.814813338	-0.682049865	-0.312998889	-0.219612409	-0.229905892	-0.506783085	-0.136927413	-0.550546692	-0.328091749	-0.28350418	-0.384156308	-0.481563502	-0.152769907	-0.324918607	-0.474142001	-0.287359973	0.188679109	-0.140854319	0.031011606	-0.118908797	-0.20641204	-0.088261845	-0.164575702	-0.29408825	-0.762142373	-0.210496905	-0.520179073	-0.555826586	-0.338822433	-0.371194452	-0.209000345	-0.22916358	-0.159264146	-0.11897259	-0.244904235	-0.170537439	0.006581423	-0.220005107	-0.324103824	0.026457699	0.010680272	-0.343059453	-0.411443038	-0.366080096	-0.535498963	0.078494968	0.039447778	-0.213800925	0.028434757	0.075211245	-0.038888233	-0.085338755	-0.069573406	-0.169305114	-0.235465479	-0.285777074	-0.738212361
DGLNAEGLLR	-0.075795334	0.202253957	NA	-0.034326095	0.12423381	0.045385884	-0.244112538	0.231158479	-0.232248393	0.119493147	-0.203206222	-0.32391655	NA	-0.186347551	-0.144736142	NA	-0.22600929	0.335262365	0.086381894	0.063208972	-0.253143208	0.110685337	-0.164179749	0.486716098	0.308843924	0.050278713	-0.606591866	-0.597107499	-0.06157929	-0.102967139	0.097417976	-0.017730748	0.020923889	NA	NA	0.381754559	-0.343503811	-0.395671761	-0.581661693	-0.311012812	0.215556933	-0.16501984	0.426659653	-0.709433531	-0.039446323	0.035899773	-0.486881042	-0.020770838	-0.01664793	-0.443347678	-0.675250992	-0.598388004	-0.161400342	0.001563024	-0.328178318	-0.474035753	NA	-0.088627419	0.401548469	-0.098943857	-0.229517189	-0.194886051	0.094209387	-0.399199914	0.313452129	-0.089643621	0.252849768	-0.057747093	-0.361659085	NA	0.009128832	0.047040005	0.054569773	-0.219565582	0.006942477	0.575166097	-0.14536197	-0.187467454	-0.17402205	NA	-0.087610111	-0.182819212	0.63295154	0.072370989	-0.112793183	0.122619333	-0.226359623	-0.140641358	-0.211843536	-0.502199119	0.055772754	-5.87E-05	0.035837813	0.612459455	0.279305489	-0.336729775	0.135369336
DGPLGFYHGLSSTLLR	-0.533537065	NA	-0.389984469	-0.659817392	-0.431972766	-0.726112031	-0.185738538	NA	NA	NA	NA	NA	-0.109639392	-0.114786382	-0.423223831	NA	-0.244670131	NA	NA	NA	-0.676254682	-1.289893519	NA	NA	NA	NA	1.181623219	-0.287964964	-0.715190289	-0.355546364	-1.252620384	-0.361776896	NA	-0.126836458	NA	-0.907388736	NA	-0.172511482	0.422099617	NA	-0.239567825	-0.770281013	NA	0.450109019	NA	-0.667137453	NA	-0.142603788	NA	-0.463424495	NA	-0.002293091	0.413467588	-0.101952283	NA	1.252831828	-0.26743883	0.731161948	0.467549513	-0.294628229	-0.48440063	-0.131084295	-0.734620903	-0.842682765	-0.281997521	NA	-0.835847027	NA	NA	NA	-1.013660055	-0.675668017	0.447903156	-0.032270592	NA	-0.438213467	NA	NA	-0.938397272	-0.63861838	-0.175202289	-0.070864401	NA	-0.0957922	NA	-1.030972353	0.578371583	-0.2887949	NA	-0.725340187	NA	-0.31251077	-0.354805291	NA	-0.767338988	-0.326309465	NA
DICNDVLSLLEK	-0.300153311	-0.605666815	-0.422588656	-0.552239625	-0.684375541	-0.391239109	-0.521721031	-0.923958177	-0.547062526	-0.768181446	-0.608607534	-0.14619969	-0.620599759	-0.422234246	-0.525968617	-0.391073557	-0.80886156	-0.66548813	-0.122992055	-0.312278261	-0.804090374	-0.374922715	-0.24948554	-0.430534824	-0.341175141	-0.433384779	-0.261532417	-0.080280853	-0.564833323	-0.390084086	-0.50995679	-0.649757675	0.068169614	-0.498137876	-0.277280634	-0.981766661	-0.281579734	-0.436295018	-0.509968605	-0.482500937	-0.338938748	-0.331165471	-0.450427079	NA	-0.49316228	-0.158124367	-0.597239078	-0.399052543	-0.500958489	-0.000593642	-0.104104385	-0.479826917	-0.357709055	-0.283031764	-0.292766513	NA	NA	-0.562290819	-0.596657489	-0.383623924	-0.486088105	-0.721901088	-0.597177047	-0.23682032	-0.589566453	-0.499644413	-0.187227147	-0.473691884	-0.585957995	0.085085928	-0.364662872	NA	-0.461668661	-0.735888188	-0.277313546	-0.421830797	-0.551589374	-0.287755982	0.039286546	-0.583509442	-0.537011404	-0.097633693	-0.481215512	-0.55761788	-0.842146266	-1.121044448	-0.298584937	NA	-0.404378642	-0.430127376	-0.411552625	-0.552058482	-1.035956298	-0.339279735	-0.450538304	-0.903690837	0.185627649
DICQSFTNLSR	0.390135722	0.052493396	0.439651017	NA	0.58214694	1.120935702	NA	NA	NA	-0.085210074	NA	NA	1.273727402	NA	0.797602612	-0.262268221	-0.030301358	-0.77511556	-2.828359348	0.050991927	-2.283240447	-0.506489146	NA	-0.395674441	0.360546301	-0.625305375	-0.194253679	NA	NA	NA	NA	NA	NA	NA	0.903558128	-0.440107476	0.077443448	NA	NA	NA	0.497883182	-0.092707865	-0.764322755	-3.093950686	-0.527481629	NA	NA	NA	NA	-0.313926837	NA	NA	0.254349634	NA	-1.297229604	NA	NA	NA	-0.687982705	0.212573936	NA	0.475729475	NA	NA	-0.144200226	NA	0.299073068	NA	-0.963371565	NA	NA	-0.178455575	2.01479272	-1.844649454	NA	0.151413127	-0.592535167	NA	NA	-0.455638643	0.549920492	NA	0.657907868	NA	0.395172141	-0.048499218	NA	-0.029949112	-0.001880045	0.936715252	0.26668099	2.824808016	0.190643779	NA	1.292222085	NA	NA
DIFPIAFPR	-0.357860931	NA	NA	NA	-0.459962547	-0.466411324	0.912316414	-0.050738654	NA	NA	1.006146044	-0.664884811	-0.681541619	-0.527480561	NA	-0.773387535	-0.115559457	-0.37990414	NA	-0.082654403	0.167121111	NA	0.293590365	NA	-0.375046846	NA	NA	-1.189116885	NA	-0.061189983	0.432664223	-0.371119844	NA	NA	0.462795466	-0.51831527	-0.263089789	-0.568348407	NA	NA	-0.567067121	NA	NA	NA	NA	-0.133128582	0.160777601	NA	NA	NA	NA	-0.463746835	-0.14792881	0.218804784	-0.298682108	-0.280849856	0.126894739	-0.004188612	-0.220221581	0.019571127	-0.782525499	NA	0.169736574	NA	-0.757592345	NA	-0.048466561	-0.515077287	-0.076233459	0.007746753	NA	-0.179199395	0.138296419	0.045042409	-0.322562687	0.095108056	-0.291096177	-0.057296479	0.249801192	0.202978836	-0.064898049	NA	-0.199095163	-0.032490866	-0.670358587	-0.092097394	NA	0.974046495	NA	-0.515762461	-0.26626033	-0.157070915	-0.385012139	NA	NA	NA	-0.395718353
DITTSVLTVNNK	0.533770046	-0.103262152	0.251843763	0.016630261	0.2577609	0.154950413	0.031312357	0.210050431	-0.10678016	0.060513771	-0.073423404	-0.104781166	-0.000506074	0.371850444	0.226531186	0.10760098	0.219485152	0.297471884	0.014017043	-0.036316718	-0.057370098	0.115286471	-0.23984948	0.365453787	0.389860559	-0.10011858	0.040534333	0.151536254	0.073682861	0.3711461	0.205536733	0.178247982	-0.045853052	0.192808688	-0.050892366	0.065842031	-0.156405794	-0.232337073	0.16557306	0.071614146	0.055009095	-0.323180459	0.342902816	-0.118316146	-0.003827284	-0.133857389	0.120100628	-0.070659019	0.344239437	-0.18351499	-0.365403453	0.093652392	0.404706434	-0.030652612	-0.330161005	-0.141326847	0.194175295	0.212248263	0.205890522	0.178977494	0.310874079	0.306032169	-0.106461527	0.038393312	0.259758979	0.297438207	0.018781099	0.096621237	0.070214914	-0.382225195	0.146104352	-0.037778504	0.271986986	-0.283871247	0.398772645	0.336729223	0.080802655	0.321937471	0.014491778	0.045340291	-0.408791392	-0.223160608	0.00834763	0.297484703	0.186118658	0.18910166	-0.337084282	-0.272704198	0.345724746	-0.47044627	0.509806975	0.52541021	-0.181477584	0.3823657	-0.013668849	-1.196327196	-0.072481409
DIVYEMGELGVLGPTIK	0.28154126	0.042250699	-0.183821297	0.25075525	0.597640693	0.604147932	NA	0.09113585	-0.174655367	0.296672066	-0.180972001	-0.746733221	0.420119054	0.155227744	0.160375379	0.539076773	0.52937811	0.124377226	-0.479024689	-0.616405965	-0.634658211	-0.219544023	0.225745479	-0.197835342	0.177207838	-0.233667005	-0.496296562	-0.53607439	0.04548346	-0.123357288	0.212989942	0.605849441	0.168546464	-0.203923607	0.498591797	0.116723303	-0.52638101	-1.0644881	-0.19177635	-0.760963935	0.550950904	NA	-0.15356729	-0.774936273	-0.050072065	0.129091603	-0.231730094	-0.081439294	0.131720873	0.01425634	-0.426175426	0.098009577	-0.033619951	-0.036485639	-0.086384974	-0.217427347	0.320570702	-0.088661672	0.327012784	0.260481968	-0.274168371	-0.07569781	0.075502568	-0.925334055	0.057614614	NA	-0.124288579	0.057899001	-0.124042543	NA	-0.99662399	-0.803843768	0.007027732	0.118050452	-0.087800215	0.219547245	-0.816750211	0.452388191	0.178063852	-0.044000769	0.11716212	-0.475121416	-0.394712191	-0.472635681	0.283818471	0.013042716	-0.245597438	-0.240096646	0.295393739	-0.01167852	0.19132308	-0.185059427	0.307158553	0.043722591	-0.472406504	-1.011396875	-0.219238586
DLAESVQR	-2.546292649	-1.214648661	-0.191786486	-1.732412287	-0.475145833	-0.563200034	0.455967926	NA	NA	-1.977274751	NA	NA	-1.125315559	-0.34533793	NA	-1.904423586	-0.873686534	-0.069328656	-2.161465942	NA	NA	0.090008989	NA	-0.549156509	-1.052090774	-0.013306502	-0.305204968	-1.372656116	-0.55647981	0.094778538	0.061438507	0.447836451	-3.230732743	-0.669976031	-0.332158476	NA	-0.854551078	1.136296335	-0.524477412	-1.974815697	0.534337502	-0.434566787	0.437169332	0.312085384	-1.702529722	-2.445071302	-0.281375958	0.22828784	-3.413043562	-0.911158266	-0.166999929	0.089230054	1.514695013	-0.262419257	-0.622587649	NA	NA	NA	0.351019306	-2.042468982	-0.049968173	-0.261824316	NA	-2.420309639	-0.470339101	NA	-0.301857068	0.338156807	NA	0.204726794	0.728445086	NA	-1.149024123	-0.095118884	-0.145711573	-0.445327441	-0.124997753	0.52624034	-2.19240453	NA	0.370836804	-0.14507758	-0.143516796	NA	-0.424286815	-0.477943385	-0.130259177	0.54062665	0.821042333	NA	0.291100088	-2.627181425	NA	-1.792855647	-2.707011479	0.597951467	-0.088238152
DLAILLGMLDPVEK	-4.719241945	NA	-0.116355091	-0.969987833	0.039896373	-0.510918504	-0.478197231	-0.872733088	-1.237369143	-0.041070609	-1.354359989	-0.644913072	-0.74241235	-0.806473372	-0.256089599	-0.543604099	-0.526219504	-1.064778231	-0.281911082	-0.255543585	NA	-0.695456455	-4.188607539	-0.353993673	-0.535268631	-0.776163712	-3.705521353	-0.604524846	-0.297648477	-1.182594328	-0.552600524	-0.191704329	-0.738861301	-0.988262946	-0.723620828	-0.869287333	-0.338462276	-4.08825999	-1.335921908	-4.7753331	0.418126033	-1.435613206	-0.742261444	-1.038515223	0.232471938	-0.274948115	-0.893575888	-0.503364644	-4.155451509	-3.430434583	-5.394780224	NA	-0.396365238	-3.919515728	-3.866179997	NA	NA	-0.754058596	-4.346529362	-0.731723418	-0.875846194	-4.955256638	NA	-0.736190752	-4.538735317	-0.465876501	-4.953951322	-0.411086341	-0.419048621	-0.698763693	-0.581714054	NA	NA	-1.138493724	-0.543253216	-3.124730666	-4.456425584	-5.11157679	NA	-4.077137332	-3.906401738	-3.245261021	0.049094945	-3.917386905	-0.800790183	-0.557834689	-5.17656122	-0.06329817	-0.830235675	-0.631351157	-0.594567131	-3.072627155	-0.345465245	-0.425363413	-4.7415625	-0.541084927	-0.220927517
DLDTVASDMMVLLK	0.91515382	NA	-0.498097915	NA	-0.383159843	0.026651043	NA	-0.063806983	NA	0.454175687	NA	NA	NA	-0.711546598	0.188226722	NA	-0.908855109	-0.148928278	1.049290506	-0.076954442	NA	-0.076173335	NA	-0.032701962	NA	-0.758345388	0.426214787	NA	-0.738100201	NA	0.772460842	NA	NA	-0.395376251	0.448715276	0.33557951	NA	NA	NA	NA	0.001462137	2.037634884	NA	NA	NA	0.95687867	0.260948179	NA	NA	0.258596475	0.714539043	-0.359098032	0.412263386	NA	-0.205222182	NA	NA	0.21174757	NA	NA	NA	NA	NA	-0.04992429	-0.522995698	NA	0.619864285	-0.782351988	-0.038981944	0.486614566	NA	NA	1.606511262	NA	-0.82557578	0.292517221	-0.236825837	NA	0.948951694	-0.637401502	0.002493296	-0.260978086	-0.21158385	NA	NA	-1.562254408	NA	NA	0.208922513	-0.448491464	NA	-0.681073934	-0.271563122	-1.188256278	-0.362163859	-0.543828713	0.546969344
DLGATWVVLGHSER	0.25201274	0.194257415	0.407969353	0.467628335	0.183359112	0.129458949	0.029833198	0.249236769	0.025237646	0.311884234	0.251814041	-0.176720709	0.260367535	0.036089706	-0.022792518	0.129133647	0.09182988	0.399428978	0.070736533	0.088778263	-0.131932349	0.342082155	0.306028294	0.258647621	0.147821818	0.198433028	0.384166528	0.279686388	0.185826064	0.498868174	0.36038097	-0.00587571	-0.046391165	0.332988755	0.487062047	0.308582008	0.577128921	0.153305236	0.571196472	0.265196385	0.254702582	0.413008919	0.049316332	0.475694617	0.346704276	0.303546361	0.287821838	0.318584311	0.052852332	0.248352805	0.474945425	0.347927511	0.178046358	0.575274501	-0.042023706	0.248320953	0.290942725	0.020743976	0.476457387	0.15477894	0.204139568	0.228873611	0.213213792	0.366217947	0.251619687	-0.127829492	0.251672967	0.539634537	0.521597706	0.07831275	0.062091698	-0.128766267	0.136388252	0.21492469	0.24622285	0.16489555	0.137451609	NA	0.377395966	0.142357616	0.005156192	0.356297993	0.305621225	-0.131727079	0.150323986	0.147556441	0.346045737	0.107393263	0.150646748	0.214519232	0.028868145	0.163877904	0.081363812	0.311782728	0.643313555	-0.497571721	0.032279831
DLISHDELFSDIYK	0.095310167	NA	0.188392012	0.24294738	-0.306858235	-0.020307855	0.236855452	-0.291847674	0.07677581	0.038901489	-0.1167204	-0.370755327	-0.219817709	-0.470450494	-0.030287739	-0.369171491	0.197124794	-0.283261298	0.387924316	0.100639347	-0.146415546	-0.694013589	0.158881212	0.610496118	-0.6238545	-0.299067676	0.316569906	0.096286462	-0.019212281	-0.36657778	0.289775659	-0.420994037	0.061324402	-0.171645433	0.075086578	0.116281265	0.780470923	-0.094122381	0.571475671	-0.322509803	-0.072448396	-0.030453707	-0.080307598	0.049263834	-0.253258816	0.450136293	-0.234631502	0.379262616	-0.211392071	-0.447602489	0.809765058	-0.161345297	-0.377162257	-0.147132047	0.162238858	0.130530786	NA	0.10302103	-0.224223525	-0.01917705	0.09796575	0.414224806	0.455266324	-0.666405115	0.049207372	-0.106540256	-0.295604612	0.439054795	-0.141297574	0.102820043	-0.100647287	0.580172619	0.307695273	0.826812284	-0.042293433	-0.061208478	0.094598343	0.182995782	0.26663644	-0.212364449	0.269819608	-0.081657617	0.029811599	0.280771127	-0.798238743	0.25901982	-0.119002931	0.252302941	0.187137743	0.479996708	0.454906052	0.065250856	0.104711804	0.314525738	0.454702814	-0.656549826	0.546217429
DLTEDHSSLLLHVK	0.69152023	0.401606558	0.22553902	0.077972204	-0.163869469	-0.923292984	-0.262230132	-0.282537019	-0.532649676	-0.102882547	0.035490806	-0.200152996	-0.228235181	0.050341513	-0.324070084	NA	-0.031026349	0.339283456	0.164683201	-0.035257129	-0.323432197	-0.075099736	0.341830857	0.351885373	0.442662603	-0.327278079	-2.338553255	-0.316212616	1.019033145	-0.606804855	-0.088019985	0.286429427	-0.340513165	-0.682782151	-0.452475123	0.438662026	-0.98691267	-0.512140337	0.417910048	-0.234785678	0.381100735	-0.404857404	0.073431145	-0.493774188	-0.395107911	NA	0.035722684	-0.205522166	-0.12367476	NA	-0.123229745	-0.754419423	0.024593356	0.096111222	-0.101555507	0.097043252	-0.175836623	NA	0.688885209	0.040393543	-0.088524172	0.05695041	-0.084407196	-0.335325305	0.515408591	0.270855222	0.021866469	-0.595458751	-0.597319605	-0.023630976	-0.096835111	0.14429954	0.418919422	0.062183138	0.020436299	-0.179603808	0.246522995	NA	0.080994677	0.430820087	0.184336521	0.613982164	0.040360511	-0.076135089	0.353013376	0.125146694	1.115074218	-0.230004033	0.387724037	0.667531865	0.542624066	NA	0.589632279	0.329689872	0.652360211	0.425983983	-0.012701261
DLVPDLSNFYAQYK	-0.41530669	-0.000532184	0.003098232	-0.484698253	0.118692668	-0.024653682	0.697720424	-0.040951527	0.140471999	0.410336607	0.220922231	0.128361037	0.387310349	0.024088092	0.605527124	-0.115056255	0.124559713	-0.211260686	-0.07660035	-0.182125813	-0.391203586	0.179874253	0.242713218	-0.463840401	-0.073911104	-0.27029912	0.612531776	0.037297184	0.072865449	-0.026660155	-0.233362502	-0.202984976	-0.369394664	0.065988848	0.048401526	-0.016836696	0.458717673	-0.224853269	0.182519097	0.2881607	-0.483211555	0.017928969	-0.371232295	0.189409871	-0.100489706	-0.225258404	-0.05400382	-0.231274074	0.371178892	0.052615483	0.183336753	0.449739927	0.189696771	-0.034411118	0.092408874	0.476428992	-0.143168628	0.191947158	-0.042931663	-0.371954546	-0.053775018	-0.087698429	-0.326862385	-0.163797199	-0.428730962	-0.242328761	-0.332338723	0.042555027	0.144325251	-0.400008725	0.060178211	0.029559547	-0.534265752	0.11197862	-0.153798298	-0.069751851	-0.160328823	-0.195432969	-0.20871265	0.005274933	0.026550019	0.014873138	-0.426210996	0.183012621	0.498914904	-0.094327741	0.053601944	0.189834612	0.32413185	-0.059728013	-0.131415773	0.154254948	-0.17398337	0.049589698	0.073931054	-0.550298663	0.074430169
DLVSSLTSGLLTIGDR	-1.058140734	NA	-0.335639207	-1.256207288	-1.108818331	-1.056025646	-1.045750711	-1.444996161	-1.800274445	-0.972440043	-0.658416476	-0.798230849	-0.964129146	-1.065071692	-0.893391806	-1.278226495	-1.33303241	-0.50975499	-0.706884738	-0.459942642	-1.058054787	1.231741968	-1.76832892	0.021822593	-0.895207293	-0.454323245	-0.659683411	-0.374330444	-1.246079425	0.293797558	-0.6842048	-1.893812133	-1.33546637	-0.36498445	-0.844583507	-0.478476914	NA	-0.670777113	-1.0563567	-0.421359568	-0.440668866	-0.859749856	-0.111706564	-1.09361086	-0.303179695	-0.445281853	-0.909499393	-0.293535985	-0.264088303	-1.267048178	-1.479932186	-0.920911141	-0.449583221	-0.828891378	-0.758666963	NA	NA	-0.751075866	0.058354508	-1.05675033	-0.98875595	-0.573289151	NA	-0.270006173	-0.470713641	-1.068913948	0.090458273	0.939566025	0.19748319	-0.777367314	-0.170781029	NA	-0.700274921	-0.329824516	0.415285305	-0.647380832	1.08773364	-0.61163947	-1.041428934	1.101550356	-1.264925082	-0.545552649	-0.860585378	-0.767493528	-0.54573332	-1.498880212	-1.839333886	-1.544815004	-1.187986555	-1.17147764	-0.006472951	-0.850960373	-0.894206229	-1.12854886	-1.35812654	-1.598296406	-1.402257398
DLYLENPEIK	1.380014398	0.215899798	0.012920954	-0.161252961	-0.691050862	-0.189215088	-0.427245909	-0.432876987	-0.108364973	-0.575858499	-0.062946906	-0.124763977	0.011241664	NA	-0.469847501	-0.251289469	-0.390845215	-0.020555666	0.649348851	0.711500487	-0.162128219	0.21647415	0.064966283	-0.235900844	0.223665897	0.157534574	-0.185584687	-1.486531957	NA	0.076820669	-0.300612061	-0.434967807	0.086304139	0.336753825	0.471312133	-0.610512773	-0.196262525	-0.392294193	0.176620631	-2.034052813	0.012168011	0.333957427	NA	-0.301755116	-0.45972397	0.694392963	-0.146523549	0.381133305	-0.480924228	0.523335506	0.802671896	-0.476749841	-0.075628109	-0.298680134	0.043728883	0.283815386	-0.400031222	0.038192124	0.040332187	0.269821801	0.056491502	0.096169482	0.331980437	-0.014120674	0.318307793	0.342355619	0.838427473	0.549970429	0.602428485	0.048362537	0.252144551	0.231264751	0.106305134	0.608686716	0.79002993	-0.283406793	0.36911477	0.077214446	0.335529386	-0.197317284	-0.1622161	0.184828556	0.2462755	-0.102327788	-0.209618425	0.077801096	0.221816608	0.135956016	0.186211145	1.526864206	0.09823643	0.094692312	0.02967822	-0.369337926	-0.372787639	-0.424696697	-0.073367454
DRPFFTGLVK	-2.050596082	-0.570737826	-0.696382214	-0.767518679	-0.779209378	-0.504409851	-0.75685837	-1.268567568	-0.715716723	-0.706335217	-0.829004281	-1.066878719	-0.46328721	-0.477835749	-1.370740503	-0.167132628	-0.435543318	-0.813773899	-0.860774026	-1.123652216	NA	-1.783189452	-1.419469687	-0.898302571	-0.466825266	-1.348440336	-0.994227232	-0.965719176	-0.511775156	-1.783253688	-0.90298975	-0.626822538	-1.022048427	-1.574549646	-0.36533401	-1.283954113	-0.359150951	-0.686759982	-0.013697365	-1.230155138	-0.979442085	-0.831422295	-1.313936365	-0.572123943	-0.534933885	-1.126773284	-0.473405325	-0.573640273	-1.30265951	-0.179648988	-0.115129074	-1.273861488	-1.377895357	-1.244018821	-0.710308239	-1.087823913	-0.660209952	-1.10198666	-1.646034446	-1.160745197	-1.526445905	-1.544291058	-1.566264415	-0.528301556	-0.886015368	-1.867615243	-0.64627462	-2.079179902	-1.006193526	-0.830100799	NA	-0.153317954	-0.890133084	-0.982770191	-0.893135466	-1.093483628	-0.440096484	-1.293490129	-0.888716147	-0.935626374	-0.515551991	-1.431695608	NA	-1.214344197	-0.8746757	-0.628873022	-1.531270726	-0.600446952	-2.047488722	NA	-0.134096823	-0.837023132	-2.015138434	NA	-1.096135835	NA	NA
DSACQLESLK	-0.05073009	-0.036768134	NA	0.66107666	-1.007564639	0.057298331	NA	0.820975098	0.225845501	0.092295278	1.260937661	NA	-0.400380886	0.5063271	0.33572468	0.129818803	0.152065033	1.536422495	-0.776937906	-1.162093274	-0.265795528	NA	NA	0.672454672	-0.037984164	0.003194249	-0.681341898	NA	-0.871422762	0.819709319	1.203364832	-0.726138578	NA	1.352926524	1.051107626	2.17458321	-0.355798042	-0.323843854	-0.23037907	NA	NA	0.94481652	1.472703423	1.270753368	NA	-1.152170453	NA	NA	-0.487323798	NA	NA	NA	NA	-0.101536144	-0.885739797	1.060292687	0.508987179	-1.434537036	0.660776663	-1.512578525	NA	-0.161056502	1.62947906	-0.328129603	-0.061274759	0.283329702	-0.345097947	-1.290185817	NA	NA	NA	-0.514758678	0.499186025	0.216040945	-0.041688631	-0.631627966	0.614515593	0.906780141	-0.14547924	0.603087758	0.210751519	-0.50863405	0.293877259	NA	1.048637513	NA	-1.633231879	-0.600484548	NA	NA	0.35921837	1.163038859	-2.124857508	-1.097580986	-0.044498226	-2.152570925	NA
DSAFGLLR	0.226013928	1.154190959	-0.255180014	-0.367955068	-0.925462902	-0.111834875	-0.150243867	-0.026046674	-0.525943117	-0.104517241	-0.511009411	-0.084311991	0.398263267	-0.776462281	-0.700528302	-0.017698307	-0.36836212	-0.496404315	-0.085468867	-0.442951157	0.976355931	0.33910131	-0.148188568	-0.335386087	-0.270559331	-0.27592912	-0.622304317	0.141834452	-0.122551722	-0.429934262	-0.698805584	0.232042653	-1.073368424	-0.331735387	0.252133592	-0.317778229	-0.288237313	0.162714235	-0.159030911	-0.660798706	-0.130447563	-0.505088594	-0.384307006	-0.337713888	-0.608318233	0.212133399	-1.123412105	-0.384583181	-0.262573329	-0.378738652	0.539562581	-0.724783313	-0.590949891	-0.29449532	-0.82512201	-0.736879027	0.232790701	0.468175602	0.576172718	-0.463762979	-0.240226788	-1.008556897	0.183123628	-0.310291582	0.05472446	0.217473887	-0.371459243	-0.434360282	-0.109206353	-0.101831979	-0.52077048	-0.452268531	-0.935879086	-0.244582817	-0.118220779	0.930762473	-0.434482411	-0.48519191	-0.464027912	-0.415825885	0.032051	-0.403851144	-0.075330734	0.087649356	-0.49667151	0.667477303	-0.192706196	-0.274439188	-0.262903719	0.234663455	1.041015357	0.025408885	0.056833915	-0.259377053	0.326633169	0.244357791	0.190594093
DSQGNLFR	-0.16883157	0.11213001	-0.185729237	-0.212559464	-0.210459305	-0.351692197	-0.329920521	-0.295244261	-0.308375918	-0.111588479	-0.387495288	-0.228143106	-0.367728576	-0.145352373	-0.516526851	-0.092014142	-0.279542601	-0.182828981	0.132474939	-0.029378303	-0.123200486	0.312901694	-0.301156261	0.232232486	-0.329224495	-0.108320674	-0.177795432	0.192106273	0.041377684	0.136819943	0.104777211	-0.117092054	-0.379822099	-0.055007655	-0.569738232	-0.001732386	-0.341969935	-0.482445825	-0.385975535	0.369298362	-0.177813442	-0.404116155	-0.032263306	-0.602626799	-0.153609588	-0.143669887	-0.371408258	-0.124000462	-0.051306681	-0.36387285	-0.396708316	NA	-0.181052362	-0.123250173	-0.327531883	-0.166737198	-0.029349361	-0.337115814	0.084455514	-0.34917571	-0.017462735	0.104192882	-0.315487317	-0.228276525	-0.182775111	NA	0.052105486	0.218840982	-0.009490204	-0.314358014	-0.098630298	0.135365354	-0.208995011	-0.049575776	-0.125470965	-0.255224525	-0.038789419	-0.01302431	-0.001579294	-0.076929923	-0.401778401	-0.107876215	-0.14955347	-0.134976073	-0.089845655	0.106987154	-0.124398793	-0.434890291	-0.294277754	-0.307151138	0.073416856	0.026819494	-0.457380964	0.012709742	0.084301475	0.033440879	-0.336284083
DVAPQAPVHFLVIPR	0.331729092	-0.28678931	-0.973754461	-0.095561496	-0.095507121	-0.086028821	0.011808214	0.101101608	0.190913092	0.165632453	-0.097683464	-1.317058585	-0.198029116	0.268914406	0.093886764	0.325270916	0.08309729	0.253489595	-0.081388743	0.105003908	-0.013135551	0.12055501	-0.123237503	-0.965145108	-0.058857454	-0.112315958	0.367810266	-0.177103914	-0.041272712	0.051554671	-0.227873788	-0.114125504	-0.056436929	0.299949633	-0.09753859	0.110627517	0.273140214	-0.304196663	-0.068836866	0.301786617	-0.353265175	-0.056901972	-0.406699296	0.100083864	0.278697901	-0.012816477	-0.142678987	-0.084238577	0.083884361	0.079010608	-0.01087226	-0.142220281	-0.02740177	-0.21099433	0.1140382	0.0976258	-0.309742243	0.223041989	-0.480809094	-0.081627385	-0.100302058	0.281800821	-0.228553069	-0.238195036	-0.489183191	0.232982637	-0.168055999	-0.293102027	0.502728348	-0.246872967	-0.28924425	-0.384799908	-0.429415182	-0.016787012	-0.389725275	0.099803249	-0.308510899	0.157747085	0.38812349	-0.308959012	-0.98225623	-0.284050204	-0.212649007	-0.240529685	0.184921803	-0.821661946	0.190988332	0.721167787	-0.784625262	0.138850588	0.051605344	-0.180858649	0.372403605	0.114577106	-0.237453138	-0.222697887	-0.165868944
DVPFSIVYFPLFANLNQLGR	-0.874614994	NA	NA	NA	-0.782429178	NA	-1.155034008	-0.596778779	-0.96771246	NA	NA	NA	NA	0.385673945	-0.639442368	NA	-0.616636954	-0.00686149	0.312583144	NA	NA	NA	-0.991825055	-0.17883193	NA	-0.883773997	-0.107227127	NA	-0.501357437	NA	-0.927516175	NA	NA	NA	-0.790719812	NA	NA	NA	-0.014514229	-1.410341734	0.052926759	NA	-1.228265066	-0.073632525	-1.421767491	-1.280261748	NA	0.621866882	NA	NA	-1.205455987	-1.440242897	NA	-0.955846984	1.040164346	NA	NA	-0.815067245	NA	NA	NA	NA	NA	-0.374672182	-0.624494989	NA	-1.089532166	NA	-1.276528511	-1.180444531	-0.403095668	NA	-0.136098185	NA	NA	-0.144682934	-1.340893653	-1.342978715	NA	-1.203700108	-1.310259198	NA	-0.557127595	-1.369198594	-0.003320213	-1.864556142	NA	-1.192431148	-0.688878659	-1.175673088	-0.438106207	-0.576502797	NA	NA	NA	0.62313946	NA
DVTLGSVLGR	0.325170145	-1.728558212	-0.451868836	-0.474403821	-0.759435452	NA	-0.542321146	-1.037989428	-0.782439153	-1.548862681	-0.939534584	0.548020695	-1.625845968	-1.870081632	0.540754053	-1.951771167	-1.904534919	-0.156264602	0.015982891	-1.292405469	-1.826071703	-1.562476486	-0.700475716	0.599244554	-2.050520687	0.451294008	-1.904105251	-0.7403884	-1.288937593	-1.041417771	-1.875792808	0.163784486	0.068818254	-0.35031395	-2.036572946	-1.97799874	-2.04170319	-0.497827143	-2.454957101	NA	0.203584325	-1.327872939	-1.471152303	-0.805280879	-0.049216325	-2.048876867	-1.644944804	NA	-2.376406021	-0.760697878	-1.549070794	-1.137367017	-0.281146989	-2.333890043	-0.680228707	-1.751870795	-0.477819545	-0.753001639	-0.171378318	-0.220062917	-1.693414944	-0.175028299	-1.926792744	-2.315582445	-1.990141132	-0.194326589	-1.772408092	-0.327304947	-0.328367223	-0.578167462	-1.574133809	-1.843704019	-0.123090685	-1.895181122	-1.617275251	-0.017906535	-1.333880751	0.53356662	0.229599433	-1.22702087	-2.058300311	-1.426318226	-0.110301156	-1.87681258	-1.53709508	-1.080114044	-2.776311427	-0.233384274	-1.292589704	-0.057998353	0.108128275	0.059869134	-0.863353792	-0.326432616	-1.209518259	0.508504301	-0.047445874
DYGVLLESAGIALR	-0.503224246	-0.003072388	-0.243368177	0.187379111	-0.299575728	-0.1735383	0.501573488	-0.34410312	0.336319246	0.046203561	0.177239272	-0.26600545	-0.511191808	0.032048316	-0.158649272	-0.360021934	-0.323150754	-0.294325831	-0.377145991	-0.18148346	-0.074603095	-0.597030954	-0.366940261	-0.81007692	0.304533054	-0.115944213	NA	-0.21043097	-0.605736658	-0.180047415	-0.254798435	-0.670883938	0.067277823	0.342495935	0.374760995	0.255455617	0.106304286	0.438195901	0.183292887	-0.233586628	-0.270127021	0.241446867	-0.364306871	0.031199938	-0.146159949	0.077061628	-0.080387755	0.325221012	0.362332393	0.256703182	0.457547623	-0.203775492	-0.157859495	-0.126630029	0.215855575	0.059971938	-0.389758781	-0.092315061	0.614848338	0.009148881	-0.160010627	-0.184486798	0.057870558	-0.106074194	-0.373337394	-0.087871403	-0.10092898	0.21581235	-0.174809156	0.268594458	0.179991726	0.017275939	-0.349408783	0.242698312	0.338338568	0.003093544	-0.261454113	-0.134351106	-0.021399695	0.218390923	-0.247530526	-0.297494409	-0.609926612	-0.847424979	0.25314486	-0.092553277	-0.353753556	-0.463233321	-0.541605121	-0.673527107	-0.14043443	-0.607034811	-0.307627805	-0.085878462	0.285049571	-0.457832842	NA
DYLHLPPEIVPATLR	0.059551809	NA	-0.633143205	0.177443271	0.128597788	-0.349595777	-0.434749926	0.326236931	0.097583747	-0.996067898	-0.101409047	-0.317017968	-0.930963093	0.41023205	-0.584963125	-0.897811541	-0.414049539	-0.353172178	0.048892236	-0.399694868	-0.639912018	-0.15783412	-0.227593999	-0.957725021	-0.282218775	-0.256826271	0.582879109	-0.537377665	-0.501598405	0.082909816	0.137868514	0.035720561	-0.028359493	-0.213989592	0.562562946	-0.232967297	NA	-0.266279326	0.789659802	-0.174503928	NA	-0.078288594	-0.250755487	0.853054342	-0.421307869	0.104093674	-0.20940705	0.392220294	-0.591323384	0.341102683	0.569456339	0.201604057	-0.476719145	-0.146785342	0.208266269	0.013505965	NA	-0.459125314	-0.427454576	0.252028645	0.098718776	0.211321125	0.177771255	-0.270896967	-0.387820224	-0.868087487	-0.241528109	-0.043866765	-0.071962677	-0.249854374	-0.015073746	NA	-0.082616563	-0.159253104	0.326540393	-0.455842684	0.019154608	-0.830141033	NA	0.19992828	-0.392591628	-0.112944945	NA	-0.085670871	-0.490514453	-0.83950226	0.127517103	-0.171455707	-0.368483587	-0.294367971	NA	NA	0.125087134	NA	-0.123775003	NA	-0.471840759
EAAQMDMVNDGVEDLR	-1.066555795	NA	-1.80330385	-0.518282365	0.137458054	NA	-0.789438245	NA	NA	NA	0.156693134	NA	-1.284260516	-0.888875637	NA	NA	-0.941271122	-2.171819148	-0.028138209	-0.699075487	-0.866039129	-0.937283734	0.473429767	-2.329684804	-1.718275589	-2.336975146	NA	-0.386293419	NA	-2.31691042	-0.33087225	NA	-0.424277823	NA	-0.994935872	-1.923895226	0.070242621	NA	-0.222287246	-0.29893457	NA	-0.050365977	NA	0.296571303	NA	0.126277663	0.096496949	0.514871591	NA	NA	NA	0.686070281	-0.950568706	NA	0.694384797	NA	NA	-0.929582617	NA	-0.441507281	-0.405111677	NA	NA	0.36609477	NA	-0.659487103	-1.097127124	-0.212589602	-0.670074803	-0.418311255	-0.986482599	NA	NA	-0.245188886	-0.761186673	NA	-1.320117899	NA	0.031332542	-0.147021758	-0.436003	0.265000595	NA	-0.900651675	NA	-1.067464472	-0.188275054	0.70599529	0.009616328	NA	NA	-1.1413271	-1.173743366	-1.900174519	NA	-0.380251859	0.011567362
EAFQEALAAAGDK	NA	1.358760248	0.955223125	0.841113216	1.200970464	0.834351475	1.134121213	1.060208588	1.288496955	1.086429868	0.782781097	0.711872997	1.178458769	NA	1.234659832	NA	0.974925263	1.191793291	1.78899272	1.083764579	1.33314488	0.737546736	1.555905858	1.026296981	NA	NA	0.914960641	NA	1.00690049	1.334343025	1.164177537	1.20319313	NA	1.021365583	NA	0.522305308	0.712357499	1.545883127	0.976766443	0.998316042	1.359237409	0.81408817	0.728704901	1.158810689	1.368851796	1.766748186	1.220348732	NA	1.353456349	1.390591853	NA	1.245936036	0.613153339	NA	1.241279052	NA	1.103206713	0.971300392	1.482495773	NA	0.765080936	0.660333262	1.932604531	1.389246427	2.144259343	NA	0.673921944	NA	1.310882353	1.135288226	1.564651077	0.689383895	1.135454258	NA	1.506745741	1.186386962	1.1894503	NA	0.854374857	1.187325679	0.721302944	NA	1.47209513	1.091601054	1.377092578	0.808442624	0.877822168	1.22403047	0.93166424	0.69336729	NA	0.748063028	0.816596974	0.620273251	0.602799688	0.875054826	1.291669599
EALVDHAEEFSGR	0.063766852	-1.689818191	-0.963980709	-0.015450548	-0.576594563	-1.463580533	-0.809893912	-0.797410516	-0.779669491	-1.166100492	-1.773167004	0.030596773	-0.10569712	-0.013603191	-1.395915254	NA	-1.245890369	0.396623113	-0.841336801	-1.211712881	NA	-0.274536525	0.278054918	-0.023129423	-0.328504587	-0.667801604	0.488973784	-0.907436102	0.601861708	-0.878572841	NA	-0.445338421	-1.061658809	-1.407894344	-0.930623214	-1.471919085	0.721417704	-0.158680726	-0.200223475	-0.417303195	0.335909221	-0.415006447	0.008475357	1.541805042	0.092271338	-0.194965987	0.388494668	-0.166196496	0.708929069	-0.275120792	-0.327176665	-0.411065564	0.512643113	0.387062072	0.025038279	0.745359726	0.944361709	1.006153425	0.10027943	0.397956334	0.190857944	-0.159125432	0.433408914	-0.575284905	0.955353889	-0.415124405	-0.443973109	-0.154537794	NA	-0.751885785	-0.507738071	0.418636758	0.058957038	0.175732115	-0.103884422	0.09841531	-0.782336941	0.339249474	0.248972665	0.132277027	NA	1.741225084	0.60037939	0.624768349	-0.624577153	NA	0.969234289	0.973376085	NA	0.275024891	-0.050058325	1.350534532	NA	0.229969482	0.052796481	0.841413507	-1.00121372
EAYPGDVFYLHSR	NA	NA	0.341370253	0.701433356	-0.284731361	NA	-0.20965747	-0.77095303	1.444919061	-1.553456779	NA	0.698030481	-1.4367908	NA	1.439854136	-1.263936543	-0.357607154	NA	NA	1.028718379	0.515293209	0.72761463	NA	NA	0.288732531	0.105486661	NA	0.793594838	NA	0.586558311	-1.099775092	-1.00237147	0.788611468	NA	0.415611758	-1.084471713	-0.750502331	NA	0.431723933	NA	NA	0.734102468	NA	-0.146320954	0.564853145	-0.123566412	1.54708602	NA	0.694181534	NA	0.538961823	NA	0.818910406	NA	NA	NA	NA	0.938120735	0.260673625	1.39668684	NA	NA	0.89615211	-0.587710514	0.253595014	NA	1.251380702	1.560561484	-0.433839607	NA	1.317394252	1.616085436	-0.729423273	1.145395112	1.297846163	NA	1.445856049	NA	0.919654854	NA	NA	NA	NA	NA	NA	0.7945423	NA	0.080562832	1.146380945	1.070264643	NA	NA	1.144575767	NA	NA	1.238593104	-0.573332313
EELSNVLAAMR	NA	-0.325776984	-0.602250893	NA	NA	-0.183708433	-0.74173422	NA	-0.634946416	NA	NA	-0.258804571	0.255599075	NA	-0.914627462	NA	-0.551599195	NA	0.035728134	-0.729525233	NA	NA	-0.108634782	0.081309664	-0.768166883	-0.835220036	NA	-0.432967334	0.230973815	-0.700738446	NA	-0.070770393	NA	-0.779277649	NA	NA	NA	-0.587155818	NA	NA	NA	NA	NA	NA	-0.337675972	NA	NA	-0.115453414	NA	NA	-0.170330256	NA	NA	NA	0.000348362	-1.028412507	NA	NA	-0.804843157	NA	NA	NA	0.409668421	-0.638593482	0.10243215	NA	NA	0.063005726	NA	NA	-1.385818174	NA	-0.136255033	-0.690569032	NA	-0.273863761	0.371812272	-0.413648289	NA	NA	NA	0.415372777	0.104765748	0.125302498	-0.639171315	-0.345059434	0.300244327	-0.664908588	0.535667799	NA	0.131329448	NA	NA	NA	NA	-0.889720885	-0.94175965
EFADSLGVPFLETSAK	0.024864008	-0.089958966	0.116507439	-0.403780979	0.152299991	-0.436563069	NA	NA	-0.438505766	NA	NA	NA	-0.501062484	0.238302342	-0.248436305	NA	-0.810118256	-0.828680961	0.258987505	-0.019060007	NA	-0.009716572	0.043907416	NA	-1.031615544	NA	-0.344355739	-0.523733243	-0.596741658	-1.470566239	NA	NA	NA	0.195335056	NA	-0.406205949	-0.051269498	NA	NA	-0.880796137	-0.422004973	-0.183314642	NA	NA	-0.2444386	NA	-0.199572132	NA	NA	-0.120213624	-0.186710516	NA	NA	0.139385126	-0.318733693	-0.803015652	-0.223981044	NA	NA	-0.60226529	-0.855144043	-0.593086593	0.029259248	NA	-0.159761596	-0.250718416	0.124844043	-0.090149579	-1.021350293	-0.640865331	0.16908902	0.044679224	NA	NA	-0.079673943	-0.452497757	-0.019129347	NA	-0.374978449	-0.452439368	0.256727579	-0.249496916	NA	NA	-0.406141548	NA	0.513939765	0.130719025	-0.248101608	NA	-0.359833038	-0.263977589	-0.204439813	0.812930732	-0.122299757	NA	-1.008292813
EFNAEVHR	-0.337003035	NA	NA	-0.182114954	-0.898455005	-1.040553699	-0.997133404	-1.915661623	0.172037564	-0.864707047	NA	NA	-1.805768055	-0.795765341	-0.448006534	NA	-1.13788075	NA	0.017639769	-1.468618553	NA	-0.807435679	-0.497151224	-0.579558061	-2.176953628	-1.735889747	-0.274016176	-0.753534973	-0.44216817	-0.811386592	-0.931866258	-0.54068579	NA	-0.378640413	-1.789122984	-1.557617862	-0.502268735	-0.440561663	NA	-0.611892857	NA	0.351623508	-0.670007228	NA	-1.527584	-0.323762827	-0.413923901	NA	NA	0.074807877	0.127884537	NA	NA	-0.556318941	-0.117230062	-0.614563306	NA	-1.701550146	-2.069168104	-1.862148597	NA	NA	-0.731740788	-0.653258609	0.026588242	NA	NA	-1.330752303	-1.147160823	NA	-1.597056117	NA	NA	-0.776107747	-0.174921383	-1.24626516	NA	-1.612710613	NA	NA	-0.901338555	-0.489423748	0.15557586	-1.286580972	NA	-1.777384424	-0.988528448	-0.049502924	-1.107086559	NA	-0.447207259	0.796881139	-1.237171506	-1.455510062	-0.6615392	-1.137833786	-0.734006557
EGDVLTLLESER	0.092200835	-0.116199455	-0.071582101	0.12340885	-0.25865785	-0.33734272	-0.313651619	-0.240631991	0.049252383	-0.336509205	-0.269296153	-0.49035339	-0.293539964	-0.157200128	-0.346356415	0.133472966	-0.539596048	-0.241822567	-0.212683788	-0.343513091	-0.029031346	-0.333816897	-0.074396046	0.154685315	-0.572448581	-0.234684781	-0.352364659	0.310732457	-0.211447647	-0.30257948	-0.350787751	-0.246364148	-0.152612215	-0.165358723	-0.143046321	-0.29821916	0.24757836	-0.091154085	0.36927996	0.134406637	-0.196951838	-0.18658186	-0.050105148	0.023517392	-0.127701476	0.292080818	-0.366150058	0.057411714	-0.098589233	0.066351108	0.379498505	-0.092446943	-0.383748375	-0.103093974	-0.106255292	-0.154378483	0.009785426	-0.292030417	-0.755908458	-0.206858753	-0.217934113	-0.312044193	-0.198148294	-0.058174056	-0.457872925	-0.135898868	0.043626475	-0.010704636	-0.490032187	0.094596021	-0.064182243	NA	-0.243732401	0.036492376	0.023819004	-0.217943422	-0.142983268	-0.142777832	0.518925612	-0.189513067	0.19102492	0.249034648	-0.239396481	-0.167561646	-0.167879396	-0.207764442	0.030258519	-0.063101236	-0.360315366	0.393065009	0.094646316	-0.00177102	-0.18408635	-0.142288938	0.186138431	0.228357609	0.193284344
EGGLLTLAGAK	-0.578303244	0.001171539	-0.141526108	-0.153779743	-0.11845991	-0.076395669	-0.262843468	-0.280902426	-0.353983709	-0.057085697	-0.414253738	-0.323899361	-0.083268002	-0.286547047	-0.150864086	-0.193661815	-0.464168852	0.111792855	-0.36864976	-0.290824357	-0.709996332	-0.175422508	-0.601377107	-0.101738415	-0.150577714	-0.295772057	-0.343582971	-0.458708942	-0.053919448	-0.112540153	-0.107393568	-0.129368653	-0.427099536	-0.255481625	-0.156115718	0.106415246	-0.229242797	-0.443013634	-0.25693469	-0.36377975	-0.195960622	-0.457382065	0.104698058	-0.4845638	-0.083627485	-0.515807354	-0.200264967	-0.063370818	-0.135077123	-0.399288086	-0.837200075	-0.444580084	-0.252527583	-0.435530408	-0.633059528	-0.34038819	0.25102658	-0.338141587	-0.08645882	-0.337547794	-0.029891597	-0.049676427	-0.153107856	-0.193452555	-0.149114506	0.037373647	-0.078341773	-0.236900131	-0.410969257	-0.576929278	-0.45028524	-0.56688826	-0.255286632	-0.357052437	-0.261350719	-0.092719627	-0.052237714	-0.234151809	-0.349375668	-0.02134461	-0.646089137	-0.219686618	-0.319457134	-0.389194359	-0.282716062	-0.388328113	-0.475714142	-0.633674082	-0.566012398	-0.925398305	-0.672454696	-0.724459696	-1.180185269	-0.686053108	-0.588125039	-0.770630876	-0.654895899
EGLYITEEIYK	-0.139111478	0.103472184	-0.066248004	0.175000791	-0.024453743	-0.430045306	-0.390160716	-0.203520395	NA	-0.08852289	-0.253989104	-0.317033284	NA	-0.211505478	-0.510860781	NA	-0.204579733	-0.137734822	-0.335822907	-0.090337302	0.142785046	0.095169575	-0.333083611	0.006181006	-0.336290867	NA	-0.026143217	NA	-0.201525394	0.17611474	-0.14256391	-0.151488913	-0.317211441	-0.071836988	-0.050304219	-0.427772143	-0.229291525	-0.22144919	-0.009723122	-0.232654078	-0.177845938	-0.384171358	-0.050768446	0.10111844	-0.271499288	-0.073428142	NA	-0.180404424	-0.057621426	0.376091224	0.144825101	0.133966429	-0.527176435	-0.087424454	-0.149969242	-0.021284662	NA	-0.076355295	-0.362405039	-0.352910975	0.000697658	-0.01257727	-0.100759791	-0.162378221	-0.312509485	0.192477914	-0.170219975	0.297027623	-0.282466169	-0.265012894	0.097970557	-0.01275829	-0.186404853	-0.115977486	NA	-0.107227805	0.174505406	-0.181320064	0.102389497	-0.389394977	-0.098953064	-0.055330249	0.25414441	-0.063876438	-0.208509733	0.082082262	0.034468907	NA	-0.102728565	-0.138313334	0.001780353	-0.187194682	-0.279224493	0.062558251	-0.152898035	-0.245985132	-0.107592328
EGMNIVEAMER	-0.875401702	-0.855017952	-1.185577995	-0.350646803	-0.893274446	-0.763384143	-1.14435384	-0.534726755	-1.048591043	-0.078954044	-0.480174304	-0.431533371	-0.96290316	-0.570291638	-0.869230521	-0.93350908	-0.632972167	-0.963795282	-0.363665229	-0.778528307	-1.399110488	-0.977074446	-0.661351801	-0.595893541	-1.086731853	-1.105528663	-0.876726543	0.445071884	-0.610352158	-0.782240679	-0.293415771	-0.416122896	-1.058780031	-0.517745743	-0.560645007	-0.739688544	-0.342944371	-0.650472091	-0.59397925	0.798237166	-0.573728643	-1.104459707	-0.831613138	-0.768165341	-1.050232588	-0.691477514	-0.705705976	-0.490414078	-1.394060691	-0.725904695	-0.507362127	-0.85938923	-0.862653193	-0.477493292	-1.070684743	-0.898620429	-0.707722312	-1.375806702	-0.878147947	-1.036699991	-0.457133678	-0.748005917	-0.766574665	-0.711169483	-0.827950425	-1.211904384	-0.6007837	-0.500056184	-0.605097803	NA	-1.04035758	-0.396544281	-0.56214935	-0.897749795	-0.508618798	-0.512281633	-1.092161268	-0.414046016	-0.987159776	-0.515390434	-0.366707069	-0.988259833	-0.627727054	-0.903725285	-0.644652465	-1.369739271	-0.982148702	-0.89900186	-0.817784802	-0.948949286	-0.612116191	-1.140808992	-1.386071321	-1.504500708	-0.417668081	NA	-0.58578281
EHTALLK	-0.342227972	NA	-0.708859761	-0.230321425	-0.545085773	-0.455998643	-0.733825859	-0.51074383	0.007388746	-0.033277276	-0.02762784	NA	NA	NA	NA	-0.271745409	-0.501486463	-0.304365849	NA	NA	-0.763634218	NA	-0.010354238	NA	-1.03729928	0.044599009	-0.510828608	NA	NA	-0.252865004	-0.387700204	-0.225786571	NA	0.006557747	-0.620656682	-0.0786814	0.157766047	NA	NA	-0.233407648	-0.503595272	NA	0.010145117	NA	-0.471315686	-0.101742058	-0.104478255	NA	NA	NA	0.629594941	NA	-0.587666871	-0.144590984	NA	-0.090193329	-0.582373605	-0.908184525	NA	NA	-0.242855189	-0.627991109	-0.374143166	-0.176474933	-0.45628043	NA	-0.053882358	NA	-0.797801541	0.018720471	-0.077012743	0.299979415	NA	-0.097699764	-0.076725713	-0.346065697	-0.276431193	NA	-0.407698798	0.037288659	NA	-0.082749317	-0.13442651	0.232431032	NA	-0.697288825	0.095420402	-0.096630645	NA	NA	NA	NA	-0.134867412	NA	-0.33352773	NA	-0.005402238
EIDGGLETLR	-0.376152444	0.343343154	-0.23508939	NA	0.22448941	0.133125259	0.248685992	0.113382783	0.140570411	0.628271199	0.099036215	0.043410707	0.378781701	0.103338826	-0.001882413	NA	0.227938189	0.187457752	-0.060494031	-0.173502547	0.310031595	0.116348316	0.117075136	NA	-0.192665531	-0.059144782	0.113376499	-0.265164529	0.172852648	-0.114856881	0.028246026	-0.007977893	-0.214768219	0.077414277	-0.105181237	0.422831419	NA	0.045747287	-0.360912046	0.025572163	-0.056794238	-0.289980443	-0.205761919	NA	0.35579267	-0.027400647	-0.194063433	-0.318851196	-0.126771577	0.074762462	-0.242531398	0.321470933	0.032274174	0.065595487	-0.193107433	NA	NA	-0.031477776	-0.011674625	-0.247667182	-0.12640531	0.10453544	-0.234660976	NA	-0.398043816	0.061139542	0.26237682	-0.32773409	-0.033846331	0.229219239	0.053791164	-0.028657477	-0.15524164	0.181540026	0.04600063	0.053116698	-0.071983659	-0.061073989	0.230118177	0.483179993	0.079136828	0.011542958	0.02269812	0.065666385	0.179490597	0.018332601	-0.21988129	0.096702863	0.16830754	-0.260290625	-0.153925528	0.148573867	0.044372592	-0.070309496	-0.291298731	-0.070346135	0.065391688
EIFAQEALAPFR	0.193054604	0.308920928	-0.263579311	NA	0.365767458	-0.094580441	NA	0.396363323	0.01197464	0.105232818	0.229462454	-0.521547847	0.041156536	0.190607395	0.784606649	0.167127752	0.29468815	-0.135920243	0.462365101	NA	NA	-0.639194913	NA	NA	0.536624123	NA	NA	-0.250428679	-0.074133837	0.585250918	NA	NA	NA	-0.321906375	NA	NA	-0.587458687	-0.203145479	-0.982971073	-0.530540916	NA	NA	-0.436570457	-0.931898665	0.048251102	NA	0.08609785	NA	-0.603944353	-0.424542103	-0.422101945	0.154514099	-0.084614465	-0.086377634	0.087866113	-0.342400971	NA	-0.559676795	NA	NA	-0.409845765	-0.212393571	NA	-0.37728778	-0.412940874	NA	0.156081477	0.232955177	0.822803893	0.011795075	-0.839293656	0.221243815	0.067519683	NA	-0.187100541	0.316179422	NA	NA	0.247945591	0.014233932	-0.026723785	-0.594664929	NA	0.152545798	NA	-0.240264688	-0.387263352	-1.165349146	0.148019719	-0.184796669	NA	-0.354510636	0.221424412	NA	-0.64307844	-0.742020006	NA
EIGSINLK	1.013546931	-0.297718021	NA	NA	NA	0.761003527	NA	NA	0.22568601	NA	0.057745947	-0.038314161	-0.667414653	NA	0.135141117	NA	NA	NA	0.195576256	0.028414966	0.505841403	0.096043585	0.053703966	0.416782648	-0.666700584	0.779770462	0.062390999	NA	NA	-0.262099321	0.134221066	-0.968333169	-0.048438123	-0.438202222	-0.02493891	0.501635901	NA	-2.774268104	0.323899456	0.164556594	0.481079437	-0.426189133	NA	0.251739548	-0.078766867	-0.112599399	-0.219077685	0.546474437	-0.509810312	0.197286365	0.900158631	-0.11668006	NA	NA	-0.190320012	0.023444342	-0.092006114	0.056407658	-0.194077896	-0.153680437	-0.128604355	NA	NA	-0.011537214	-0.270408039	-0.089307047	-0.409372498	NA	-0.350982372	0.415606324	NA	0.044197144	-0.609786431	NA	NA	-0.464242256	0.013836245	NA	0.270759583	NA	0.317880035	0.734641304	NA	-0.131703383	0.195354973	-0.23924794	0.320618888	NA	NA	NA	0.101920329	0.372868664	-0.003322533	NA	NA	NA	NA
EIMIAAQK	NA	-0.093744644	0.059047986	0.516626477	0.100595644	NA	-0.111297415	0.424971818	0.197314851	0.456809512	0.148057091	0.129097021	0.58144026	NA	0.163158379	0.171910311	0.074317782	0.291110769	0.035415172	-0.056219727	0.11136738	0.048527356	0.369537549	-0.053219575	NA	0.036243687	0.188093412	0.203442977	0.163144674	NA	0.086119198	0.004671748	0.10138369	0.34552887	NA	0.100296274	-0.062196917	0.055984892	0.079720842	-0.057269097	-0.13764296	0.135869	NA	0.035371006	0.321348319	0.149955428	0.065565299	-0.185919091	-0.127256201	0.474365935	0.148416436	NA	0.284496876	0.172428407	0.033844941	NA	0.041303782	0.164754021	-0.190647482	-0.165132439	-0.097173115	0.154120433	-0.029104115	-0.050272091	-0.210260426	NA	-0.122551981	0.005047457	-0.034309527	0.316460665	0.008788352	0.154016605	-0.266880718	0.045018785	0.20463489	-0.212469478	-0.022651827	-0.083140875	-0.020636804	0.085679587	0.364436881	-0.241918344	-0.061153738	0.069344352	-0.139498048	-0.101353713	0.147457068	0.53738111	0.154494971	-0.222837231	NA	-0.124023984	0.085761759	0.066193603	NA	-0.00447913	NA
ELDSNPFASLVFYWEPLNR	0.084177354	NA	NA	-0.225250311	NA	NA	NA	0.90834388	0.138884537	NA	NA	0.636059284	-2.278946178	NA	-0.860162727	0.812374124	-0.247770633	-0.205081426	0.570148791	0.466517734	1.438615207	-0.197535308	NA	0.884829948	0.160081415	-0.322978294	NA	0.173420406	-0.362078001	0.327710491	0.54689525	-0.987343869	0.719505988	NA	NA	NA	-0.180102944	-0.796185006	NA	-0.04851046	0.61624216	-0.251584494	NA	1.079958001	1.208088074	3.254057489	-0.315907408	0.505076443	-0.400010112	0.987248757	1.298435055	NA	0.563562924	-1.38544643	2.059958359	NA	NA	0.102359951	-0.393485631	0.629330837	0.947884495	-0.617577665	NA	0.372164296	0.836581671	-0.356940692	NA	0.147463698	0.353009297	0.199425668	NA	NA	-0.107772152	-0.028102655	-0.464509427	1.248615158	-0.218434149	0.912927765	NA	NA	0.761209118	0.142659782	0.427200606	-0.159590335	NA	NA	1.60315806	NA	-0.295191117	0.307762081	0.341879589	NA	0.334644057	-0.172616739	NA	NA	0.893521825
ELEAVCQDVLSLLDNYLIK	-1.355873539	NA	-0.390982501	-0.414789173	-0.725656007	-1.014060483	0.43974288	NA	-0.24906319	-0.142251013	-0.945903073	-0.444278264	-1.083265212	NA	NA	NA	-0.826739795	-0.957849024	-0.504396515	-0.899965913	NA	-0.485812742	-0.241703733	-0.880649921	-0.541817633	-0.413467913	-0.099150112	0.823909741	-0.597110861	-0.264607454	-0.099306316	-0.333944112	-0.806402951	-0.596329665	NA	NA	-0.467609215	-0.442835526	NA	-0.437409649	0.911885752	-1.299084292	NA	-0.641515021	-0.381800666	NA	-0.746727946	-0.227711936	-0.67080474	-0.274683166	-0.146774022	0.079673757	NA	-0.277843198	-0.37166305	NA	NA	-0.743152175	-1.007071911	-0.770022797	-0.982144675	NA	NA	-0.531442587	-0.890685581	-1.012154095	NA	-0.870439012	-0.398564711	-0.072195884	-0.731553424	NA	-1.316681553	-0.840343546	-1.452477113	-0.058082417	-1.244955947	-1.700763351	-0.821193899	-0.324998863	-0.237679776	-0.244626681	-0.778757261	-0.76541544	NA	-1.028503463	-0.863808974	NA	NA	NA	-0.25725925	NA	-0.743189657	-0.825269685	-0.441704355	NA	0.28436165
ELEEIVQPIISK	-0.730033604	-0.863327856	-0.907480373	-0.665268779	NA	-1.031192995	-1.067661249	-1.45822922	-0.821217337	-1.368304686	-0.909765495	NA	-1.152992342	-0.847856487	-0.910206079	-1.569064319	-1.264376949	-1.407051374	-0.41119047	-0.581419054	-1.067392623	-0.756118163	-0.744902342	-1.208304948	-1.174900242	-0.555458574	-0.868238924	-0.646424617	-0.491075006	-1.829537699	-1.233918031	-0.99008024	-0.963256016	-1.392877795	-0.504654757	NA	-0.262482413	-0.407298042	-0.319274967	-0.915922917	-0.816219323	-0.901081912	-0.844557878	-0.469392418	-0.764526958	-0.083041812	-0.75662309	-0.698408866	-1.227545729	-0.4573999	0.738688923	-1.0790125	-1.030369788	-0.370344436	-0.378208226	-0.433738787	-1.124910769	-0.96263635	-1.109291896	-0.387328878	-0.89251557	-1.288271797	-1.26239652	-0.669538303	-1.079825271	-0.668348909	-1.144687707	-0.431538419	-1.205736321	-0.555476962	-0.628219879	-0.800021918	NA	-0.948363197	-0.954725031	-0.865162625	-1.122766573	-1.167566084	-0.896785458	-1.082271969	-0.773839669	-0.618453082	-0.666313994	-0.808136861	-1.310666796	-0.550082161	-0.181934401	-0.776579404	-0.910105882	0.165990081	-1.162979202	-0.627089183	-1.048524119	-1.320912455	-0.805749987	-1.037226595	-0.689105933
ELGHPEIGDAIAR	1.375266624	-0.031073475	0.333206274	0.790238065	-0.211090818	-0.554109249	-0.512861834	-0.495664702	-0.331911337	-0.194482434	-0.517630692	0.194287772	-1.159958125	0.421057747	-0.315544006	-0.424138782	-1.205021112	0.187458697	-0.814600589	-0.069779721	-0.732609989	0.611614169	0.085373247	0.026240834	-1.230627343	-0.241199672	1.187820057	-0.606712312	-0.017092121	0.389943157	-0.621691516	-0.249679282	0.430795841	0.471248033	0.010787439	0.967463029	0.343548508	-0.121093679	0.124514947	0.847797432	0.619675088	0.061237576	0.913861061	0.58313382	-0.243658122	-0.259562568	1.560820952	-0.556269688	0.416226074	0.81329802	-0.011907339	-0.393370287	-0.619790032	0.297751006	-0.118741347	-0.041091672	0.162873818	-0.832694626	-0.516343495	-0.218516604	1.264245558	1.419484188	0.854971887	0.478338196	1.15933239	-0.24275989	1.036109656	1.307864047	-0.279311754	NA	-0.023602724	-1.307508802	-0.241830015	0.342831018	0.337047558	0.356490562	0.309588121	0.763160124	-1.60068757	-0.28909341	-0.812796612	-0.019726512	0.37882578	-0.874382158	-0.057547316	-0.2101902	0.212232717	NA	-0.382699502	-0.627340688	-0.448951723	-0.521801563	-1.725006104	-0.671753508	-0.096379013	NA	-0.136232388
ELGITALHIK	-0.89022833	-1.211764178	-0.922812741	-0.969211691	-1.381677291	-1.488453082	-1.455307747	-0.927064076	-1.139579824	-2.506631352	-1.005209613	-1.237504432	-0.603206483	-0.86297662	-0.909104336	-1.143059324	-1.471632347	-1.081975805	-0.567668593	-1.090067425	NA	-1.259178931	-0.574695764	-0.735785079	-1.334467639	-1.151855451	-0.690192588	-0.933861174	-0.823082265	-1.30316989	-1.134095816	-0.93696778	-0.943257509	-1.217911465	-1.814206012	-1.10352192	-0.151218172	-1.664074997	-1.377810341	-1.312759512	-0.860235888	-0.815012989	-0.689624593	-0.695875069	-0.789336377	-0.441984924	-1.094834697	-0.761522138	-1.034040212	-0.791599076	-0.159013581	-0.803410523	-0.967922277	-1.050815277	-0.781216921	-0.669274302	-0.595263695	-1.345612552	-1.573835597	-1.329459981	-1.182781078	-1.990318914	-1.168080147	-0.68837915	-1.234110164	-1.057488035	-0.901482945	-1.097502227	-0.906305934	NA	-0.988291675	-0.753703045	-0.895001037	-0.803163313	-0.969627084	-0.894757471	-0.798996525	-0.74104888	-1.778816171	-0.712872492	-0.526410947	-0.818447868	-1.226778803	-1.023740796	-1.284580389	NA	-1.134016146	-1.301438415	-0.990210687	-0.581813066	-0.870656229	-0.804974016	-1.059195148	-1.267763453	-0.839576265	-2.088047676	-1.522980922
ELNITAAK	-0.446578393	-0.424824472	-0.34755732	-0.002731095	-0.180766349	-0.289258748	-0.463435755	-0.369197581	-0.105785486	-0.543461175	0.048755171	NA	NA	-0.146005576	-0.351953968	-0.113592406	NA	-0.214270513	NA	-0.249055061	-0.243116685	-0.13452369	-0.384958388	NA	-0.695641176	0.117161517	-0.043882447	0.030712133	NA	-0.584735555	-0.002247527	-0.10469378	-0.396855629	-0.27395286	-0.039058771	-0.63067319	0.168377936	0.046208934	0.17538647	-0.27456759	-0.274202454	NA	-0.101170791	0.477276434	-0.08157124	0.166753688	NA	NA	-0.407037286	0.117387942	0.611187264	0.039572837	-0.279414785	NA	NA	NA	-0.215282754	-0.316128497	-0.074301135	NA	0.014670279	-0.359314674	2.007487358	0.129248362	-0.591373711	NA	-0.18072364	-0.002015172	-0.397657744	NA	-0.077746612	NA	-0.485210785	0.023606676	-0.236846777	-0.33208951	-0.241926999	NA	-0.206508704	-0.171635696	0.01520728	0.093271588	NA	-0.117554053	-0.420063038	-0.024942681	-0.073795005	0.019802156	-0.182253541	0.059985006	NA	0.428834896	-0.364713437	-0.336748758	0.101176724	-0.346809041	-0.074475767
ELTAVVQK	-0.49705288	NA	-0.562062213	-0.728338109	-0.599205199	-0.817881699	-0.785854869	-0.803071884	-0.780780451	NA	-1.257362581	-0.139435773	NA	-0.625379308	-0.618760095	-1.12344119	-1.045861645	-0.695055215	-0.171951023	-0.667717039	NA	-0.63247808	-0.195482917	-0.760890092	-1.136648444	-0.56071932	-0.378719655	-0.177628098	-0.580332517	-1.053898802	-0.502327272	-0.293818246	-0.321709626	-0.561807339	-0.270595009	-0.655458093	0.633851117	-0.012930031	0.013085132	-0.301634367	-0.074488289	-0.66758711	-0.841901233	NA	0.17131986	-0.056980711	-0.28338437	-0.476603885	-1.010324941	NA	0.339491658	-0.46273726	-0.690647348	-0.235560865	-0.082639869	-0.378682255	-0.486982748	-0.682490692	-1.090022342	-0.395307208	-0.468782802	-1.256650303	NA	-0.172851306	-0.904972204	NA	-0.225478638	-0.691079124	-1.04674618	-1.009354024	0.174594864	-0.897535499	-1.106648181	-0.545029597	-0.648334429	-0.512311647	-0.938794536	NA	-1.088453982	-1.549118836	-1.286665579	-0.256672626	-0.397526014	-0.936586599	-0.730082058	NA	-0.303987099	-0.263990912	NA	NA	-0.473477636	-0.203759485	-0.990201174	-0.401656095	-0.71574029	-0.296519572	0.082801793
EMFGLYGQTTGK	-0.973574333	-0.581868637	-0.176848893	NA	NA	NA	-0.731555767	-0.630726813	-0.916398241	-0.426165608	-0.977383149	NA	0.047121155	-1.043136061	NA	-0.49505035	-0.675684111	-0.5651376	-0.150919706	-0.341271516	NA	-0.157142872	NA	-0.224030019	-0.402769416	-0.755471082	-0.699436647	-0.301985497	NA	-0.512572681	-0.872563003	NA	NA	0.141348827	-1.397929844	NA	0.026845914	NA	-0.289882498	-0.28034388	0.353355195	-0.53698518	0.260798437	-1.342977167	-1.035164192	NA	NA	NA	-0.518406492	NA	0.055339349	NA	-0.723688842	-0.089957472	-0.468678673	-0.558644441	-0.595964509	NA	NA	-0.375754443	-0.105498938	NA	NA	NA	0.017256472	-0.137342836	NA	-0.671985886	NA	NA	NA	-1.097191616	NA	NA	-0.451667797	NA	-1.161700194	NA	NA	-1.068913286	NA	0.030025823	-0.683369892	-0.484949628	-0.105071344	-0.718994984	NA	-0.350820576	-0.443769078	NA	NA	NA	NA	-0.078008558	-1.19819821	0.237813428	-0.939350443
EMLQALGLASIDELIEK	-0.299610891	NA	0.391781729	-0.376018114	NA	0.296206245	NA	0.506672602	1.080674138	0.176114786	NA	NA	-0.062965125	NA	NA	0.635158675	0.535235511	-0.158056625	NA	NA	1.03674599	NA	NA	NA	0.436105305	NA	1.768611283	NA	0.296756124	0.02375318	-0.494493718	NA	NA	NA	0.452743181	NA	0.095679037	NA	NA	0.707420343	-0.760096362	-0.341622582	-0.677169976	0.303062297	0.268082959	NA	0.546379931	NA	NA	-0.260105767	0.056805421	0.147724243	NA	0.437156483	NA	NA	NA	-0.259074491	NA	-0.738784704	0.06015103	NA	NA	NA	-0.971228706	0.576189066	NA	0.679284083	-0.068113603	1.217489996	NA	NA	NA	NA	NA	0.021507045	-0.822579838	NA	0.056253804	-0.575752067	-0.511516256	-0.651662667	-0.345816284	0.244714532	NA	NA	NA	0.529198798	0.485385272	0.202932672	NA	NA	0.408630627	NA	1.163070497	0.400705688	-0.351044218
ENFSCLTR	-0.252548568	-0.137493991	-0.027017863	-0.045928448	-0.069220329	-0.068157096	-0.203062898	-0.439094604	-0.401903298	-0.087630374	-0.408652587	-0.310819956	0.082109832	-0.047259031	-0.051501681	-0.057118449	-0.095995408	-0.133531074	0.004868724	-0.257407398	-0.678518749	0.071894355	-0.357506595	-0.305903469	-0.098589147	-0.229345057	-0.061825313	-0.281229156	0.079447857	-0.102621562	0.031190066	0.112837665	-0.336892494	-0.344959436	-0.027242078	0.066901036	-0.034595057	-0.663172401	-0.267952909	0.062351585	-0.271894695	-0.442136566	0.070162475	-0.042882445	0.220064557	-0.254804507	-0.056086107	-0.110822474	NA	-0.033360519	-0.415323803	-0.318434414	-0.2289976	0.05871723	-0.140871582	-0.429170424	-0.020961981	-0.067615454	0.050948318	-0.120249054	0.014775529	0.055695705	-0.230728346	NA	-0.19172055	-0.181307842	-0.090868746	-0.014452354	-0.360469779	-0.402266295	-0.227480111	0.105538558	-0.301958944	-0.090612114	-0.3282913	-0.03648427	-0.372558264	-0.100282827	-0.235019175	-0.268010834	-0.152091138	-0.158466592	-0.180291536	-0.366202811	-0.13135447	NA	-0.645279638	-0.22314526	-0.201609586	-0.54262274	-0.050086192	-0.111755787	-0.684224099	-0.505971336	-0.193592069	-0.359074801	-0.351540032
EQSILELGSLLAK	NA	NA	-0.84227585	-0.183283703	-0.305509574	NA	-0.001186663	-0.647086951	-0.093769663	0.133123304	NA	-0.265303894	-0.132196617	-0.474559498	-1.448693067	0.560237671	-0.144111275	NA	0.33715628	-0.619075669	NA	NA	NA	-0.701091148	NA	-0.047719439	-0.43054778	0.080613728	0.008425522	-0.039535917	NA	-0.513488944	NA	-0.110560893	NA	NA	NA	0.227274725	-0.759430825	NA	NA	NA	-0.121973333	-0.063597234	-0.485130111	-0.03361246	-0.473082549	-0.278005455	NA	-0.67134472	-0.184770765	-0.485239962	-1.18214496	NA	-0.489367864	NA	NA	-0.319627107	0.255622651	-0.410274418	NA	NA	NA	-0.07541929	-0.592298157	NA	-0.643712942	-0.003846102	-0.289776759	NA	-0.375519275	NA	-0.11622009	-0.256508206	-0.066047125	NA	-0.165108464	-0.242354448	NA	NA	NA	0.065815969	-0.632849657	-0.715102654	0.253296408	0.285502945	-0.109946917	-0.115792641	-0.089590333	NA	0.112442361	NA	NA	-0.98321922	0.137960757	-0.226800176	NA
ESVCQAALGLILK	-0.833537507	NA	-0.817155541	NA	NA	NA	0.306854837	NA	0.043972866	0.062008303	0.169695683	-0.370759364	0.21687607	NA	NA	-0.131840656	0.535650449	0.102610677	0.184210234	-0.173737676	NA	NA	-0.575448423	NA	NA	NA	-0.109697723	-0.254365906	0.019552858	-0.447901161	-0.20845984	0.431236518	0.124417776	0.059668123	NA	NA	NA	0.203057857	-0.020517534	-0.393870448	NA	-0.514045972	-0.182707905	-0.222703666	0.22803801	NA	0.420018724	-0.372928378	0.040098876	0.477520316	-0.469975926	-0.154792127	NA	NA	0.189561918	NA	NA	-0.50360993	0.838636118	0.449191531	NA	NA	NA	-0.306063266	0.215778059	NA	-0.239988552	-0.012181749	-0.750972712	0.740483149	0.470231701	NA	-0.331278102	0.324501151	NA	0.278842358	-0.146977233	0.216128605	NA	NA	NA	NA	-0.973771461	0.3302164	-0.680040512	NA	NA	-0.538090258	0.07450162	NA	-0.527299977	NA	NA	0.335475111	0.271659275	-0.469522923	0.739224437
ESYPFLPTVIDGVLLPK	1.133966352	NA	-2.010211081	NA	NA	NA	0.842440192	0.252065892	0.211106443	0.326849142	0.414292295	NA	0.753602755	0.041220039	0.793161946	-0.210289817	0.37339767	NA	NA	0.907701205	0.108161626	NA	NA	0.353867727	0.935097823	NA	NA	NA	0.852412843	0.352222733	0.370776417	0.501847545	NA	NA	0.132140399	0.963893132	-0.463741526	NA	-0.472849751	-0.201621195	-0.200154952	-0.502083112	0.701375593	-2.009019575	0.5938695	0.215411228	0.178336123	-0.961300487	-0.77159007	-1.65881425	NA	-0.239457061	0.143024401	0.030400698	NA	NA	NA	-0.01268672	NA	-0.491150174	0.424944776	0.949636678	NA	NA	0.379431993	0.155353668	0.363065351	NA	0.528689461	0.350570313	NA	0.208453577	NA	NA	0.411979684	NA	0.788777463	0.168946084	-0.04567365	-0.274002877	1.354137278	NA	0.146836906	0.670668901	0.479094131	1.399464401	NA	-0.16511291	NA	-1.486897877	NA	2.26206629	-1.63382096	NA	1.051131151	-0.448523873	NA
ETAIELGYLTAEQFDEWVKPK	0.501123107	NA	0.017572253	-0.008558779	0.468299364	-0.060559604	0.194143684	0.001639445	0.371095338	0.368514911	0.23262314	-0.388365245	0.074949637	0.324799837	-0.025183433	0.164730722	0.386356265	0.486696245	0.154528618	0.242539003	0.878930845	-0.264021434	0.339474868	0.171572365	0.062472412	0.284243158	0.101913172	0.119938361	0.032654459	0.009400382	0.101653374	-0.171817406	0.025060633	0.242811883	0.117975472	-0.288697684	-0.340173909	0.780729587	0.231355948	0.690246232	0.75545859	0.064795691	NA	0.613403596	0.260242454	0.795874415	0.066752019	0.043049736	0.286378621	0.78333532	0.606744992	0.451640714	0.04474963	0.093173786	0.206088029	NA	NA	0.408391882	0.12051234	0.157210883	0.422962606	0.054180736	-0.292622563	0.133682149	0.057330198	-0.112826672	0.159762179	-0.341746156	-0.001276498	0.617227531	0.558512219	NA	-0.269030592	0.348870906	-0.042841554	0.108100207	0.361080108	-0.41586605	0.28036204	-0.128596262	0.042918137	-0.501928253	-0.162054284	0.080324643	0.078155444	-0.183216651	0.208308623	-0.187808707	0.839247357	-0.142061395	0.137352363	-0.415635489	-0.264885921	0.197805896	-0.33362035	-0.553664164	0.211023204
ETYLAILMDR	0.098438115	0.311733081	-0.074759127	0.194349352	0.349980162	-0.104661802	0.166678874	0.368367435	0.772651932	NA	0.735233478	0.167984325	0.71089494	0.86118117	0.539973409	0.231006597	0.471970287	0.469300585	0.290287512	0.179602629	0.267913167	0.014773233	0.137232101	0.126178963	0.273467912	-0.013990119	-0.120226183	0.459305416	0.293891342	-0.003746396	0.133159294	0.316335364	0.506457435	0.075019396	NA	0.69514703	-0.858682542	-1.04512166	-0.060041946	NA	0.137046284	-0.422216307	0.043396067	0.562739636	-0.027890271	-0.081175261	0.229994314	-0.221849496	-0.273894572	-0.306061681	0.267045872	-0.087365494	-0.509978605	-0.336822619	-0.059896826	-0.567784781	-0.239704754	0.053054855	0.212008503	-0.43515944	-0.264105367	0.133321537	0.07882457	-0.205494087	-0.530827898	0.251631742	-0.124989311	0.015442038	0.34490901	0.074582333	-0.225595887	-0.164061269	0.284232561	0.132132005	-0.550095169	0.699650041	0.207874236	0.044675496	-0.347630215	0.42057255	0.830761802	-0.779212482	-0.134748989	-0.007759744	0.755018515	0.606073929	0.10325969	0.330956512	-0.606330597	0.605587882	0.072991109	0.629031071	0.189683896	-0.126755151	0.108421645	-0.259386092	0.20593902
EVSTYIK	-0.29479338	NA	-0.518397852	-0.161681347	-0.691560201	NA	-0.742467435	-0.41667896	-0.3790847	-0.467082399	-0.217004165	-0.45807922	-0.659438276	NA	-0.357170323	-0.805704345	-0.64648121	-0.440591041	-0.067574803	-0.407155084	-0.53478679	-0.620040678	-0.538228418	NA	-0.876381449	-0.546883392	-0.577972318	-0.694172576	-0.220788405	NA	-0.457605947	-0.611550909	NA	NA	NA	-0.24241419	-0.349746025	NA	-0.243362863	-0.826973519	-0.2991192	NA	-0.054273401	-0.083619056	-0.644957589	-0.31186087	-0.182290111	NA	-0.831959874	-0.520702392	NA	-0.297531455	-0.570995834	-0.090739566	-0.432624906	-0.456504398	-0.737705251	NA	-0.641469412	-0.536597737	-0.452117176	-0.667752808	-0.061219102	-0.497560969	-0.462372981	NA	-0.413536759	-0.28794733	-0.992704233	-0.288493159	-0.420524053	-0.317368485	NA	-0.399007934	-0.196675518	-0.291956396	-0.640690489	NA	-0.609675265	-0.624771421	-0.613513504	-0.282733569	-0.252640623	-0.560142546	-0.491348902	-0.178438047	-0.473331122	-0.417178187	-0.692716512	-0.276463523	-0.318808639	-0.509978832	-0.758101847	NA	-0.54984015	-0.786031742	-0.599217143
EVSVFGAVSELFTR	0.253432336	NA	NA	0.007497033	0.043813364	0.105227875	0.34721921	0.139851852	-0.204412625	0.173014724	0.050324288	NA	0.123476004	0.089058049	-0.312183097	0.017541918	0.141109128	-0.08273956	-0.075138551	0.030811197	0.435402238	-0.153030495	-0.257592834	0.313883086	0.014182909	-0.010125689	-0.513246557	-0.566672824	0.235917489	-0.138650322	0.057357463	0.19861939	0.000704775	-0.076064153	0.168775883	0.375146605	-0.808885046	-0.589727374	-0.43541408	-0.596767723	-0.175460304	-0.528734526	NA	-0.574777998	-0.179134599	-0.108385488	-0.37730546	-0.426627185	-0.103355372	-0.456853682	-0.504930866	-0.292293991	-0.411733553	-0.398174158	-0.546872423	NA	NA	-0.234036714	0.239518578	-0.39401938	-0.096344793	-0.235284348	NA	-0.40909488	-0.481037872	-0.052247158	-0.062692143	-0.318452601	-0.299750901	0.090087918	-0.19883716	NA	-0.071474126	-0.290013362	-0.100409492	0.207123377	0.003087214	-0.019068714	0.231885636	NA	0.210578769	-0.241635007	NA	-0.261468512	0.181072112	-0.093254737	0.060590914	-1.49E-05	0.065363168	0.515724808	0.081102906	-0.093548566	0.504528868	0.222900744	0.331583335	0.720774644	-0.106871619
EVTGVVPFGK	-0.52863619	-0.481163372	-0.630831906	1.042171962	0.101672931	0.446885011	-0.028475465	0.174242473	1.128366041	0.357213324	0.258348874	-0.31451173	0.448257362	0.772905662	NA	-0.039582776	-0.322299928	0.105567428	0.029790739	-0.107474864	-0.166474939	-0.183701707	0.251902023	0.476986035	0.44896352	0.122234508	0.660712071	-0.093121982	-0.299008312	0.14284576	0.570373975	0.412967717	0.535979036	0.524440651	0.626897034	1.336362843	0.02246701	-0.26281296	0.159679525	0.015286046	-0.081004202	0.329147657	-0.124096413	0.303795121	0.359335863	0.076358491	0.776653072	NA	NA	-0.045541465	NA	0.586370621	-0.05767614	-0.088778831	0.32631792	0.254704341	0.364002277	0.267868826	-0.48594707	0.365020523	0.247670005	NA	0.506969556	0.384016401	-0.092685456	0.337822831	0.004115812	0.144414439	-0.068327019	-0.414136786	0.322849402	-0.196477303	-0.524872861	0.32358055	-0.608784447	0.046452218	-0.29861879	0.03649322	-0.394933409	0.308647478	0.411988599	-0.287731619	-0.739457098	0.139695241	0.470928524	0.357709113	-0.186543023	-0.137283643	0.379834103	-0.699842799	-0.678494602	0.65362687	-0.765542933	-0.324808275	0.229447089	-1.420327112	-0.479604207
EVVDSYLPVILDMIK	0.602020681	NA	NA	-0.064753364	-0.439953977	NA	-0.312783527	-0.387106235	-0.568644668	-0.162778729	0.328969771	-0.418565256	-0.378806587	NA	0.141356463	0.159722392	-0.346213801	-0.269212871	0.246783385	-0.04514377	-0.069965457	0.566199246	0.254905774	0.32279089	-0.493276641	0.104901874	0.058658123	-0.175205629	-0.179054828	-0.414289904	-0.157536699	0.112620887	-0.28158149	NA	0.27255064	-0.530665501	-0.289420752	0.134736714	0.360622959	-0.286100209	0.359864226	0.583598034	-0.353097746	0.684732384	-0.614277751	0.617468866	-0.151070216	-0.19490974	-0.630680398	0.812371146	0.626173674	-0.105512275	-0.024641871	-0.186788711	0.155073362	NA	NA	-0.091463396	-1.027117316	-0.003441554	NA	-0.72174162	NA	0.369669994	-0.684954599	NA	-0.216947081	0.961087148	-0.133090625	0.348663305	-0.038341843	NA	0.116322864	0.258315058	-0.173097054	0.049388419	0.656393725	0.560136022	0.249471922	0.5369783	0.852889723	NA	-0.530688622	0.469575911	-0.1239013	-1.021559872	NA	-0.635542814	0.14550691	0.784444451	-0.21271141	NA	0.126187469	-0.306249256	0.322362534	NA	0.766239403
FAQLCEEHGILR	NA	NA	-2.077733038	0.514137928	-0.717342838	-1.155495	NA	0.525519939	0.564506438	-0.59719322	1.237665654	NA	0.724568455	-0.722966878	0.014275331	NA	NA	NA	-0.519865055	-0.449350453	NA	-0.573891158	0.596072736	-1.50706553	0.039474827	-1.717451467	-1.564075555	1.136587958	-2.177287746	NA	-0.805730025	-2.548249008	-1.426530681	-5.337742024	-4.56404123	-0.494068326	1.131617731	2.811197121	2.461169895	-3.636115318	0.165386898	-1.86948595	-0.584170424	2.31623046	0.434617636	0.714166463	1.907061216	-3.214058724	-5.922064096	-0.351122347	-0.134446311	0.591343972	0.095859352	-0.923740329	1.296604254	0.552292512	-3.10695157	1.420806364	-0.096490871	1.726242834	0.999791698	-1.294311312	0.921636613	1.883676384	0.985068982	0.81071645	-0.258497678	-0.792776217	NA	0.439531755	-2.793779263	-2.118198879	NA	-0.457800636	NA	-2.754989842	NA	-0.785550161	-0.30490079	-3.948612525	-3.741064431	-0.249074751	-2.60423971	-6.023475845	-0.811181202	NA	-0.300523324	-0.901858044	NA	-3.924088286	NA	NA	0.439324562	-0.193176165	-4.71154955	-0.607065467	-1.07712421
FATVEVTDKPVDEALR	-0.22209619	0.158755194	-0.308936707	-0.288478969	0.30638395	0.096247585	0.10313698	-0.179513883	0.340380476	-0.053976366	-0.973508862	-0.209667959	0.16812929	-0.808446607	-0.13417993	-0.102512316	0.288248514	0.15557623	NA	0.243258191	0.175692187	-0.069326004	-0.454708492	0.402287457	0.123649475	-0.284656027	-0.12104757	-0.655451408	-0.403668813	-0.518887432	-0.024947194	-0.041434407	0.23686951	0.006174517	NA	-0.295853493	0.153363076	-0.340622634	-0.190202235	0.236073621	-0.538748881	-0.003623934	0.110859537	NA	-0.064880572	0.000772629	-0.372278634	NA	-0.147076545	-0.668009773	NA	-0.128191945	0.037818546	0.193503031	-0.900684648	-0.031750563	NA	-0.180772724	-0.303849456	0.142500576	-0.359813897	0.130998176	0.013986372	-0.560156343	-0.001682619	0.079186192	0.236749029	-0.321746612	-0.106594879	-0.649239424	-0.289744649	-0.684551322	0.132276588	-0.120174259	-0.349775907	0.588797608	0.179540342	NA	0.006888399	-0.031934397	0.347383906	-0.216583828	0.559967819	-0.160520331	0.152385131	-0.126414511	-0.240507185	0.059640122	0.351796296	0.302790043	0.603563917	0.46651528	0.194954182	0.096425012	0.09196235	-0.163144032	0.595530151
FAVFGLGNK	0.380730771	0.430548399	-0.402918682	0.167262011	-0.134910428	-0.193290044	-0.098400656	0.015473392	0.175302338	-0.271481411	-0.040924954	0.427763024	0.417981071	-0.273251028	-0.831774234	0.21057497	0.366293447	0.286005436	0.254202423	-0.268162341	0.119484331	-0.125294536	0.01328361	0.133430155	0.317723488	0.130397991	0.803941052	0.464960916	0.015619318	0.09682353	0.065271508	0.845025192	0.3624441	0.142837528	0.334322686	0.189519289	0.122961035	0.396778208	0.279339301	-0.173734402	-0.266573612	0.263580354	0.01255769	0.492358315	-0.248901266	-0.049772915	-0.075321731	0.102264291	-0.237028917	0.583081507	0.384426912	0.004257329	0.182403782	-0.113945587	-0.609413554	-0.40857662	0.029853272	-0.076625645	0.191839353	0.098121224	0.077861571	0.079807875	0.21042551	0.406773462	-0.431900704	1.582479816	-0.386095102	-0.352664473	0.426138708	-0.059594679	-0.089599982	-0.097593541	0.255261534	-0.104197494	-0.722294431	-0.194791369	-0.451749117	0.152244758	0.13891137	-0.659377049	-0.425288745	-0.33798649	-0.600812508	-0.137631756	0.417778658	-0.133966019	-0.18147518	-0.817876882	0.366358264	-0.238843205	0.368830047	-0.281899362	-0.138551254	NA	-0.108404201	0.044584802	0.293365958
FDHPFLFIIFEEHTQSPLFVGK	-1.030421312	NA	-0.010005964	-0.108469895	NA	0.857245561	-0.671051964	0.011521252	-0.638031468	0.547071152	NA	NA	-0.522294844	-0.012981684	-1.958415289	NA	-0.185060485	-0.349134909	-0.734931652	-1.004285091	NA	NA	-1.462282253	-0.593853435	NA	-0.381075325	NA	0.582246602	0.965122125	-0.703518571	-0.112156295	-0.271073886	NA	-1.346622057	NA	-0.46823432	NA	-0.007993264	NA	0.295669821	NA	-1.425300553	NA	-0.97020159	-0.678615771	NA	NA	0.032535541	NA	0.747987098	NA	-0.657565357	-0.442034153	NA	-0.071577014	NA	NA	NA	NA	NA	0.282265614	-0.867676048	NA	1.490649071	0.354176765	-0.348575454	1.027158365	-0.951648275	-1.760308901	0.779937313	-0.47770764	NA	-1.346612023	0.548725693	-1.928329517	NA	-0.114618647	NA	-0.062301322	-0.224554073	NA	0.255616799	-0.052671693	-0.255501409	-0.170554716	-0.128014101	NA	NA	NA	0.931424446	-0.68184346	NA	NA	-0.275710443	0.719644837	NA	NA
FDLDLLVTHALPFESINDAIDLMK	0.525940087	NA	NA	0.303451605	0.537675105	-0.067374077	0.360586052	0.170309507	0.225880504	0.251162041	NA	0.415972645	0.044547614	-0.095789356	NA	0.4889188	0.329617818	NA	0.365422057	0.51755422	0.078685412	-0.119395142	0.431348341	0.185451438	NA	NA	0.237336262	NA	-0.098989498	0.434771014	0.270146942	0.152139738	0.341046931	NA	0.500453445	-0.048571681	NA	NA	0.344692092	NA	NA	0.383904706	NA	NA	0.146579504	1.740588979	0.555818417	0.067807197	0.311990978	0.085477636	0.340312485	0.300634971	NA	NA	-0.106009587	NA	NA	-0.457887174	NA	0.07368347	0.301324109	0.506463447	NA	0.05074547	0.497428811	0.153059767	0.485118521	0.472162856	NA	0.015676424	NA	NA	NA	0.22907401	0.732778389	0.015179888	0.579237523	NA	-0.180597945	0.229337891	0.237924109	NA	NA	0.419711919	0.100981879	0.368555863	0.477175787	0.336997614	0.616701858	0.365343168	0.461697591	NA	0.543127832	0.661366018	0.189621257	0.22180272	NA
FDNTYSFIHAK	-0.686858147	-0.29595756	0.57144353	-0.300629592	-0.374502587	0.524327885	-0.50078013	-0.256570422	-0.148460521	-0.839813589	-0.100095735	-0.728729727	-0.101590307	NA	0.0179663	-0.686636181	0.014103775	-0.040179772	0.169985936	-0.031257968	NA	0.54880891	-0.247613724	-0.236016716	0.423192308	-1.216033871	-0.689265897	-0.520286432	-0.94675988	NA	-0.556902909	-0.520888454	NA	-0.377352007	0.523773901	0.050419017	0.455058207	NA	-0.180841372	-0.716616341	0.011154937	8.80E-05	0.436743079	0.184215493	0.405819847	-0.348791926	-0.197597212	-0.069058105	0.032776016	-0.74261007	-1.045507196	-0.512260791	-0.311048475	0.041260302	-1.006292535	-0.178795324	-0.002304733	-0.017009824	-0.349059348	0.314675467	-0.096351951	0.539418281	NA	-0.078704642	0.241955111	0.086811698	0.559934567	-0.045008409	0.001243776	-0.300707189	0.277593302	-1.097339285	0.586606797	NA	0.204446414	-0.136450543	0.342169443	0.185747241	-0.317618003	0.105442992	-1.24345773	-0.203819735	0.471974971	-0.546204357	NA	0.046013797	-0.491952247	-0.347941318	0.196251431	-0.007466787	NA	-0.405241506	-0.53729729	0.214072171	-0.219033399	NA	-0.564868252
FDQLFDDESDPFEVLK	0.406330955	-0.738845153	NA	NA	-0.140299967	-0.811101794	-0.14681389	-0.447721627	-0.737163875	-0.998156189	NA	NA	-0.133641909	-0.5353616	-0.453389029	-0.331383627	NA	-0.886474749	NA	NA	-0.448404243	NA	-0.752972172	-0.199546625	-0.905224871	-0.487965731	-0.005307994	-0.148990429	NA	NA	-0.268449529	NA	-0.261951518	-1.05638601	NA	-1.356413617	0.428952416	0.085636391	-0.742962633	-0.080797855	-0.091653696	-0.024127094	-1.350804098	NA	0.701543902	-0.118509116	-0.205204974	NA	NA	-0.152147361	NA	-0.110496206	NA	-0.07223494	NA	-0.511677245	-0.773939935	-1.357117456	NA	-0.519977269	-0.31942172	NA	-0.083191224	NA	NA	-0.521399296	-0.53751824	-0.403338179	NA	-1.223431267	-0.99992782	-0.857358814	NA	-0.579630556	0.403714584	0.31989046	-0.279220775	NA	-0.68741637	-0.44399565	-0.283496407	NA	0.087540322	-0.337273189	-0.041251421	-0.326308485	-0.964681814	NA	-0.617200973	-0.441485056	-0.254522901	-0.56845994	-1.39211852	NA	NA	-0.364003881	-0.610335072
FEAPLFNAR	-0.266848602	0.045475187	0.027085007	NA	0.495083278	0.722788032	0.108732032	0.191895575	-0.582090275	NA	-1.042546937	0.720820704	0.639634947	0.216322614	NA	0.535008851	0.133976442	0.026233233	-0.142013818	-0.354568464	-0.130126404	-0.10444812	-0.022275563	-0.12331249	-0.144899733	0.239729858	0.403972306	NA	-0.031832607	NA	-0.174900696	0.035977639	0.065440099	0.608657384	0.481789422	0.380829612	-0.076623915	NA	0.727608521	-0.694255964	-0.90335125	0.505245686	0.37815823	0.540399277	NA	0.096997534	-0.175762398	-0.284590253	0.257809049	0.772760551	0.438686487	0.378417689	0.417872385	-0.010803584	-0.129955478	-0.190524721	NA	0.237361294	0.134275535	-0.028088038	0.794147792	0.484035533	0.382992358	0.132656703	-0.502872544	-0.063623635	0.107657571	-0.266872375	0.053183082	0.623876626	0.009458255	0.913626664	-0.077953077	0.328612761	-0.432673199	NA	-0.124773698	0.229061763	NA	0.187241107	0.712802933	NA	-0.037439455	0.66297957	0.437886465	0.247045686	-0.259241459	0.682450092	NA	0.378769548	NA	0.164136568	-0.065053092	0.10728155	NA	-0.234803542	-0.098215823
FETFPTSFSNDVMEIIFAK	-0.510044475	NA	-0.791339238	-0.877583157	-0.882933437	-0.280549877	-0.660665027	-0.936272962	-0.148364466	-0.551802292	-0.335219762	-0.962917179	-1.561474758	-0.305953161	-0.961809946	-1.028574053	NA	-0.442828684	-0.945302707	-0.703710719	-0.626253052	-0.590702185	-0.429628254	-0.154124994	0.195639469	-0.591466283	-0.533627927	-0.402627055	-0.110438698	-0.383493419	0.134681777	-1.09448136	-0.654695984	-0.813762774	0.514972243	-0.879604523	NA	-0.41756767	0.382967073	0.199810475	0.187569057	-0.491130332	-0.485192551	-0.710472966	-0.847767042	-0.212007096	-0.053616344	0.412166182	-0.178673389	-0.58296379	-0.371292094	-0.247160809	-0.076790915	-0.990504097	-0.293389541	NA	NA	0.224615051	-0.920890669	-0.488735506	0.375555137	-0.183117012	NA	-0.317691722	0.074048098	-1.077432443	-0.097756748	0.274950819	-0.496634637	-0.055104429	-0.386452427	NA	NA	-1.204803245	-0.565829411	NA	-0.901215848	-0.956017773	-0.287869166	-0.335843383	-0.075550023	-0.167428569	-0.735776783	-0.396920002	-0.118888483	-0.831712948	-0.032316426	0.341410088	0.01854311	0.700765753	-0.555949669	-0.566834529	-0.598743345	-0.840518319	-0.183182312	0.493223334	-0.88980916
FFDEESYSLLR	0.187454018	-0.060659187	0.1614736	-0.370390275	-0.879424726	-0.828775799	-0.314181568	-0.563211734	0.253967992	-0.549752128	-0.084290867	NA	0.347784045	-0.197024305	-0.872548049	-0.653727136	-0.256280247	-0.333893245	-0.106102206	-0.016143533	0.13062991	-0.198203301	0.180708747	-0.339669437	-0.947727528	0.447268429	0.526600059	0.055526337	-0.284461821	-0.605123382	-0.834942387	-0.488849721	-0.093063163	-0.086870474	0.075824731	-0.607520366	-0.051663102	0.37598687	NA	-0.668818452	-0.60779068	-0.125467215	-0.447510925	0.045223833	0.249801326	0.39688683	-0.142101064	-0.043172623	-0.774053294	0.188938763	1.030470901	-0.651198371	-0.992089743	-0.602784536	NA	-0.326231665	-0.580177305	-0.303733285	-0.286754721	0.208199294	-0.303699432	-0.794016724	-0.177292598	-0.064995089	-0.643585449	-0.054636304	-0.574889134	0.153754703	-0.512730044	-0.279182419	-0.306411886	0.2202568	-0.121688616	-0.220377535	0.024884808	-0.08520816	0.069536784	NA	-0.58063762	-0.07878137	NA	-0.295461564	-0.265965634	-0.512589418	NA	-0.143118703	0.320763273	-0.374614665	-0.335585876	0.402068761	0.299457756	0.255835522	-0.100354452	-0.25803315	-0.414645071	-0.35563313	-0.259245179
FFPLEAWQIGK	0.006524124	-0.105345504	0.031606703	-0.023557088	-0.323452518	0.079556764	-0.006388912	-0.467055757	0.19557317	-0.461506013	-0.096327906	-0.103807473	-0.199353542	0.622693833	0.350020807	0.306047545	-0.380148969	0.051740435	-0.17373846	-0.091007116	-0.019982294	0.026983562	-1.034144344	-0.414334774	0.433029454	0.227582027	-0.042195795	-0.120594292	-0.17800304	0.211797364	-0.447200695	-0.180606595	0.348202587	0.143471022	-0.019868701	-0.375528627	-0.105709146	0.070699292	0.166761281	-0.149146004	-0.432798243	0.227213191	0.189740625	0.030513101	-0.044499789	0.01292952	-0.258745549	-0.140781995	-0.153101455	-0.438605084	NA	-0.70808531	0.128724582	-0.071859534	-0.202222295	-0.251203491	0.168882763	0.023519119	0.053969447	0.216358926	0.47216673	0.196210326	0.322921981	-0.289181955	-0.10240864	-0.518592536	0.122440817	-0.083506682	0.119927626	-0.129716852	-0.062209045	-0.076165441	-0.113554503	-0.746810766	-0.307390645	-0.068134703	-0.258681928	-0.343260546	-0.091642122	-0.58752263	-0.46115666	-0.329208548	0.192445509	-0.81225255	0.082967058	-0.55175571	-0.069036743	-0.921304723	-0.057228962	-0.162227905	-0.382047961	-0.92852269	-0.233490409	0.27505578	-0.4987653	-0.458686855	-0.798991216
FGDIAPLNLPR	-0.513450216	-0.355609342	-0.035139803	-0.262525312	NA	0.257072638	-0.285360258	-0.499465125	-0.090034096	0.295032376	0.044192646	-0.239420122	NA	-0.406738844	-0.445685094	NA	NA	-0.211867665	-0.240900204	-0.287802362	-0.017933559	-0.126404498	0.397223528	-0.113801102	-0.01182796	-0.114216549	-0.250493666	-0.441815042	0.093639058	-0.429063211	-0.118387754	-0.276703056	-0.148296589	-0.327052101	0.113036155	-0.077419135	0.052703357	0.160186211	-0.291518892	-0.007458177	-0.140132342	-0.073376502	-0.095174436	0.103962943	-0.432832629	-0.305911006	-0.188322617	0.036855	-0.140549213	-0.345858674	-0.619197606	-0.40274214	-0.31615986	-0.209306498	-0.135228211	-0.281643122	0.073077149	-0.243817487	-0.16433674	-0.243887507	-0.117766594	0.17594579	-0.124758511	-0.093327061	-0.106505091	-0.171538342	0.133827843	0.102211798	-0.107297336	-0.170181005	-0.46121658	-0.243545258	0.020378287	-0.418063647	-0.51938943	-0.248948012	-0.309060599	-0.264261264	-0.29486855	-0.092884339	-0.20563504	0.048643785	0.464327257	0.318326906	-0.228741172	0.676851161	0.268707019	0.315643745	0.000302296	0.179240587	-0.369493272	0.309864207	0.387403858	0.353463517	-0.001278453	-0.403089511	-0.346895207
FGGGSVELLK	-0.204761025	0.345316591	-0.151691035	-0.018215268	-0.216100658	-0.029393977	-0.132829425	-0.081310389	-0.160484438	0.119330639	-0.189854556	-0.215003347	0.193200275	-0.309745003	-0.214808288	0.004131554	-0.225893993	-0.264938576	-0.081240101	-0.222154478	0.427921384	-0.04398799	0.012273092	-0.200218785	0.057608815	-0.072454289	-0.236949578	-0.259470044	-0.188247881	NA	-0.177266321	-0.201097972	-0.312787119	-0.05465281	0.087776591	0.100963382	-0.155289622	-0.362416431	-0.361090988	-0.604437183	-0.560386008	-0.016074468	-0.308486452	-0.121108196	-0.064990196	-0.459181715	-0.506209814	-0.106697633	-0.435514542	-0.509159097	-0.216546727	-0.163729479	-0.104322687	-0.337797809	-0.270399396	-0.310470823	-0.431199074	-0.2752786	-0.116878553	-0.213491375	-0.528964063	-0.088783492	-0.111657926	-0.097211059	-0.845749261	-0.012634498	0.010317304	-0.487173847	-0.075018651	0.066939184	-0.116836931	0.119917341	-0.099531614	-0.08307421	-0.350167219	-0.0667534	0.008139076	0.047312787	-0.130814784	0.21660997	-0.062501438	-0.227418315	-0.095975236	-0.265861547	0.058526946	-0.135968894	-0.380206149	0.075654379	0.283816581	0.344308338	-0.065475746	-0.205198051	-0.171095991	-0.03435902	-0.203439605	-0.163581249	-0.122930656
FGHTFCK	NA	NA	-0.037236063	NA	0.395330207	NA	-0.179274768	NA	0.155546112	NA	0.796295972	0.151519367	NA	0.204037891	NA	NA	-0.087122745	-0.112684591	NA	NA	-1.073904868	0.293261408	0.829895731	0.125142722	0.973818074	-0.158133666	-0.441559254	0.309247046	0.580760265	-0.022216647	0.35489202	NA	-0.532596846	NA	NA	NA	NA	NA	0.214844336	NA	0.290601793	NA	NA	0.707725788	-0.09436083	NA	-0.07261087	-0.871198854	-1.860130758	NA	0.930159177	0.072072136	NA	NA	NA	0.287953027	-0.018365239	0.562798705	0.417698527	NA	NA	NA	NA	0.15047012	NA	NA	NA	-0.225061945	-0.013522888	-0.053348737	NA	NA	-0.329090745	NA	NA	-0.582842415	NA	NA	NA	-1.235240202	0.078518044	NA	0.312596024	0.087851657	0.740779225	-0.372084221	NA	NA	-0.193693629	0.556369202	NA	NA	NA	NA	NA	NA	0.087726243
FGLFTPGSR	0.582648386	NA	NA	NA	-0.444892279	0.829850762	-0.438085825	-0.116154562	0.10509341	-1.744492521	-1.271178151	0.730261163	0.123717729	-1.084310116	NA	-0.210579688	-0.125245758	-0.297185058	-0.496258525	0.007450363	0.613281212	0.371737607	0.281811387	NA	0.610828213	NA	NA	NA	NA	-0.483301019	0.353851196	0.202012636	NA	NA	NA	0.056557829	NA	0.254090106	-0.639064696	-0.637214071	NA	0.091985724	-0.108786137	-1.014913335	-0.816977734	-0.089917342	0.332110886	NA	0.074633063	-0.516221955	NA	-0.352897622	NA	0.396621856	-0.117952574	-1.403499566	0.215337085	-0.110823336	0.034486131	-0.6817338	-0.263878488	0.014036775	-0.333946861	-0.020267179	-0.38814492	NA	-0.175737688	-0.512476112	-0.718430643	-0.731556005	-0.109299977	0.646524487	-0.689424234	0.469028041	-1.089703358	-0.041108582	-0.288652236	0.531904389	0.089287944	-1.997384323	0.731841122	NA	0.638632372	-0.278563958	NA	0.762578224	0.307392291	0.346025233	0.376715928	0.856274853	NA	0.462567971	0.041763847	-0.853912084	NA	NA	0.675330152
FGLGSIAGAVGATAVYPIDLVK	-0.359910326	NA	-0.380488287	-0.40944565	-0.228959396	NA	0.37756237	NA	-0.039554232	NA	0.127731723	NA	NA	NA	NA	NA	-0.021557964	0.135101858	NA	NA	NA	-0.053853668	-0.014588605	-0.369576995	0.032613833	-0.353179932	NA	-0.026936322	-0.278036067	-0.290077032	-0.266859938	-0.368702627	-0.071857719	0.260600798	NA	NA	-0.465563743	-0.414814042	NA	-0.544325322	-0.2026377	NA	NA	NA	-0.180198867	NA	-0.427547207	NA	NA	NA	NA	NA	NA	-0.098513405	-0.142135757	NA	NA	-0.060514846	0.129321823	-0.333851429	-0.452477077	NA	-0.180558104	NA	NA	-0.065701362	NA	0.022514144	0.028933192	-0.150722809	-0.33947545	NA	-0.168426981	-0.075991634	NA	-0.05165438	-0.193533526	NA	-0.25652929	-0.320880534	-0.099568742	NA	NA	-0.256861744	NA	NA	NA	NA	0.383497467	NA	0.02997343	NA	0.080886607	-0.004281114	-0.434622884	NA	-0.485884911
FGMFEFLSNHMR	0.665865095	-0.314853964	0.210475311	0.529120136	0.400912478	0.416350667	0.541480069	1.148094192	0.250365526	0.70325202	0.785866472	0.241130502	-0.063164648	0.382903132	0.680410665	0.411565094	0.57498662	1.047396684	-0.025853951	0.240722764	-0.587229292	0.369779746	0.322848552	0.299933947	-0.132894468	0.427977604	-0.046051786	-0.050607417	-0.20319922	0.484998855	0.778267392	0.498838983	0.565667308	0.896322375	1.357493775	0.648669583	0.436956396	-0.02578957	0.572049646	0.155030211	0.562766208	1.061145792	0.271928339	0.630081385	0.043598099	0.310922876	0.666541322	0.820017233	0.395253044	0.579589422	0.577370442	0.378763938	0.48897762	0.330520774	0.15744426	NA	NA	0.243120445	0.426373903	-0.036311331	0.252874053	0.759477616	1.036873788	0.794639796	0.520187347	0.079428845	NA	0.78844086	0.972577991	NA	0.278653798	NA	0.548006987	NA	0.434200355	-0.023410018	0.871851549	-0.105809913	-0.699301762	0.361607793	NA	-0.241042947	0.076424586	0.229779996	0.822872836	-0.642586863	-0.310049233	0.150900045	0.744043516	-0.440192014	0.00080421	NA	0.189651928	-0.251509507	0.194788303	-0.106219268	-0.542167435
FGMHLQAATPK	-0.70145361	-0.581109033	-0.472745336	-0.282085017	-0.080212354	-0.292347315	-0.080594909	-0.062456862	-0.286448168	-0.100125834	-0.184578374	-0.495287436	-0.036589084	-0.053464974	0.121060055	-0.389688401	-0.404156604	-0.017633622	-0.558540344	-0.534790891	-0.584420621	-0.374423872	0.022370342	-0.860357629	-0.058389633	-0.666913168	-0.039614133	-0.217883517	-0.36757764	-0.613260736	-0.270022965	-0.283844888	-0.368313544	-0.31840396	-0.082317831	NA	-0.259264075	-0.20950256	-0.160202081	-0.327389455	-0.451804161	-0.351343799	-0.672648768	-0.146176918	-0.207802024	NA	-0.151203782	-0.558504439	-0.459250477	-0.441271039	-0.445757821	-0.225184519	-0.111163271	-0.320194644	-0.389671624	-0.214477227	-0.60408408	0.120181531	-0.209731038	-0.078548302	-0.452209852	-0.605960819	-0.080846386	-0.23716216	-0.532971366	-0.440636391	NA	-0.603287617	-0.315227257	-0.31904564	-0.563515243	-0.767292372	-0.137463327	-0.243753085	-0.183160589	-0.627266007	-0.44717216	-0.605511899	-0.599447438	-0.380359322	-0.406204843	-0.605308648	-0.577184464	-0.384436637	-0.051860174	-0.543605622	-0.674647768	-0.370115192	-0.144486578	-0.280711904	-0.53547091	-0.300723419	-0.324114983	-0.437210442	-0.79085575	-0.528028626	-0.705209956
FHADFLLQHVK	-0.297806187	0.198200555	0.236676708	0.007944502	-0.050669843	0.078128699	0.337139942	0.070862321	-0.067783761	0.259953538	0.445028254	-0.334986842	-0.100576714	-0.03615174	-0.02313451	-0.161242963	-0.106119422	0.203187298	-0.388051942	-0.097258978	0.146236728	0.370471195	0.08324381	0.229745555	-0.086141166	-0.02620894	0.205599282	-0.416409148	-0.013099367	0.120421179	-0.663291587	0.089977431	-0.227169929	0.176682394	-0.034721303	-0.147786222	-0.039964118	-0.255255729	-0.435905728	-0.384386755	-0.513883361	-0.330022453	-0.084660819	-0.521398453	0.031124805	-0.129109263	-0.112431383	-0.378624511	0.41901538	NA	-0.280467227	-0.434422096	0.176276438	0.069884652	-0.411160498	-0.519487741	-0.257857369	-0.135503847	0.503195913	-0.292718862	-0.41456303	-0.34587595	-0.464325394	-0.712861387	-0.284850899	0.170599656	-0.032260805	-0.126142953	0.272929901	-0.228941267	-0.075730159	-0.016804055	0.217666959	0.008387554	0.065538798	NA	0.400763769	-0.00272079	-0.303995721	0.110735427	-1.570793511	0.162943651	0.16184451	-0.234992516	0.040315707	0.23363093	-0.28431606	-0.021669642	0.470398374	0.287360226	0.303548533	0.149638715	0.183359405	0.246670547	0.218183093	0.006947596	-0.194711204
FHYGFNSSYLK	-0.782964359	-1.38237178	0.722947321	-0.512181624	-0.260960278	-0.114213315	NA	0.246469422	0.151648569	-2.018738115	-0.261822889	0.018892753	-0.323098891	-0.516313359	0.320739801	0.501248163	0.082954565	0.046819409	-0.005364967	0.199536753	-0.325790408	0.646252519	0.085882838	0.194923585	0.625695029	-0.024150524	-0.12064465	0.083152578	0.017876099	0.311033848	-0.068577683	0.070415495	0.227612074	0.057399986	0.557221326	0.054303096	0.290482518	-0.865374139	-0.049564298	-0.527795178	-0.387993922	0.720612529	0.991935039	-0.169939534	-0.468543143	-0.286385646	-0.08915826	NA	0.131745394	NA	-0.533641263	0.028512995	1.192232816	-0.588977981	NA	-0.31505476	0.044762344	0.22541036	0.924890769	0.036768982	-0.147734028	0.0007603	NA	0.48275977	0.835116022	-0.681918642	-0.523234276	1.358282949	-0.447418138	0.358753541	-0.548149094	-0.870166238	0.645938831	-0.987794427	-0.095627695	-1.492274119	-0.890455204	-1.057589189	-1.184717853	-0.354063655	0.25650264	-0.313559389	-0.226989714	0.469621093	0.105192278	-0.19601323	-0.191551922	0.538809707	0.725492515	-0.855686013	-1.065252526	0.728495171	-0.661466485	-0.759388382	NA	-1.346085701	-1.512934656
FIDLLPTSLPHAVTCDIK	0.167984539	-0.053457465	0.868186842	-2.155777643	0.423615746	0.24036755	0.080162626	-1.604121094	-1.95120784	-0.387438861	-1.568750118	NA	0.123880581	-0.885707608	0.26490476	-0.21220253	0.031572684	-1.145630793	-0.701685862	0.039865518	0.577757117	0.297474156	0.459071494	0.818571049	0.445939269	0.41615238	-0.346928615	0.31999226	0.618918611	-0.772450426	-1.07736327	-1.411564062	-0.164631669	-2.199843441	-0.676099427	0.351183933	0.252506214	-0.2073389	-0.527033302	0.388608288	-0.270348305	0.541048919	0.299761845	-0.421733247	NA	-1.012197987	0.099126502	0.06920061	-0.287686093	-1.393915711	-1.451980233	-0.236995545	0.175761638	0.353377184	0.606894239	-0.507835493	0.536270138	0.139154114	0.452953276	-0.275279929	0.338157369	0.039525756	0.305549861	0.126426538	0.885936706	-0.060811025	0.253548291	-1.817679701	-0.335547215	-0.572255714	0.019956893	-0.351946401	0.183524621	-0.445753636	-0.378329148	-0.943613317	0.398240236	-0.504331519	0.085416272	0.599033267	1.151135017	0.16952061	0.881262249	0.961124895	0.410479046	0.593845623	0.224897866	0.960015386	0.537739058	1.413870637	0.830438137	0.825370002	0.883683996	1.296336028	0.861944542	0.40211409	0.858307606
FIDLVPNSLPHEVTCDIK	0.523514858	NA	0.828971904	NA	1.364976055	0.589763474	1.606933264	NA	0.592588434	-0.198742451	NA	NA	NA	NA	1.108361163	-0.268301633	1.069746921	1.403214814	-0.108231989	1.791258923	NA	0.899378018	NA	0.594938206	1.10419699	NA	NA	0.506330391	0.76080609	NA	0.112420872	NA	NA	-1.652166556	0.768874619	2.644050755	NA	NA	0.034269915	-0.02705606	1.670844215	0.583410755	1.418931901	0.113500004	NA	-0.83170777	NA	-0.668077287	1.310374977	0.381745014	NA	0.681708302	0.256958975	NA	-1.30437158	NA	NA	NA	NA	0.553557008	NA	1.335423623	NA	NA	NA	-1.566501272	1.364524598	-0.338560809	NA	0.638860899	-0.817624291	1.13701403	1.536043391	NA	NA	NA	NA	NA	NA	NA	0.620530233	NA	1.122259986	-0.762940101	1.163562592	0.428128473	NA	0.043262837	-0.907598597	0.744872078	NA	0.593679809	0.422957044	1.116553	0.666402407	NA	0.873105334
FIEIAAR	0.238998031	0.173250517	-0.190249799	0.133094173	-0.51874105	-0.040828483	-0.159904972	-0.103508475	0.151818795	-0.539145614	0.23243781	0.230536398	-0.426434776	0.118139595	-0.420957426	-0.048140763	-0.380250885	0.01894891	0.186342848	-0.330060298	0.263676538	0.442208009	0.312040021	0.162242512	-0.548726052	0.293617383	-0.083131404	0.476566654	-0.233210174	0.040101719	-0.213383914	-0.134013442	-0.179465132	0.049243945	-0.153951672	-0.174640593	-0.220048693	-1.639795682	-0.098101617	-0.344759597	-0.100777118	-0.211923581	0.233873422	0.171098577	-0.167126078	NA	-0.126853714	-0.171920908	-0.200196445	0.212938978	0.221010013	-0.177573605	-0.365039399	0.027353468	-0.42985894	-0.131380571	-0.322644781	-0.164420594	-0.328496519	-0.397760452	0.109866148	-0.303876802	0.275875427	-0.288423096	-0.834483139	-0.137832031	-0.082946382	0.071191879	0.244034078	-0.422954393	-0.131786267	0.003565588	-0.046395598	0.029670424	0.090318936	0.067482871	-0.07091688	0.977622309	-0.099470073	-0.401327274	0.10166194	-0.005297536	0.101045992	-0.454690697	-0.23000876	0.266500092	0.074927924	-0.286939768	-0.338796664	-0.021246138	-0.050820466	-0.143081381	-0.288842727	-0.204750099	0.445688702	0.052436776	0.274597446
FIGPSPEVVR	0.16078899	0.024122004	NA	-0.514134733	-0.459665152	NA	-0.355755585	0.116649657	-0.130954052	-0.303671296	-0.009259374	NA	0.055087479	-0.027880056	0.04662223	-0.276481932	-0.124304206	0.0331267	-0.185816308	-0.357818436	-0.19235454	0.069210952	-0.141747963	0.05262071	-0.340873389	-0.221649315	-0.286558139	-0.492164135	-0.31846467	-0.123800627	-0.378624356	NA	-0.415984869	0.014950627	-0.310703522	0.01037288	-0.521438327	-0.66443478	-0.594520839	-0.673338318	-0.98760935	-0.388517316	-0.278020525	-0.546172238	-0.634996649	-0.674981813	NA	-0.555871662	NA	-0.215874732	-0.056443405	-0.533838253	-0.534969712	NA	-0.609548515	-0.241907897	-0.481347037	-0.056124388	0.078014528	-0.327498409	NA	-0.58666423	0.052468918	-0.525731457	-0.546980434	-0.185619435	-0.339600557	-0.471098259	-0.423948204	-0.604307956	-0.514649914	-0.376227147	-0.321739117	-0.228835621	-0.203017886	-0.238119853	0.013488961	0.278319193	-0.39141267	0.054348569	0.106217167	-0.65867082	-0.329343143	NA	0.136064705	0.035622663	NA	-0.279496141	-0.039176596	0.053063358	0.064076232	-0.101067308	-0.258641918	-0.286217936	-0.277383754	-0.266216972	-0.583317453
FILNLPTFSVR	NA	0.150153256	-0.314960568	0.260002607	-0.250121137	-0.212761421	0.137637652	-0.631932183	-0.126396053	-0.771957928	-0.085917523	-0.117633026	-0.642159262	-0.811669249	-0.492801873	-0.134173013	-0.334097295	-0.027123101	-0.006528155	0.110424383	-0.513116537	-0.887074841	-0.026567012	-0.171828634	-0.107823154	0.113099597	-0.37310943	0.072992654	-0.717190462	0.066112824	-0.600280156	0.090083117	-0.203652682	-0.110527854	0.144917223	-0.401285588	-0.33395737	-0.173083136	0.107561003	NA	NA	0.2104825	0.021348309	-0.127847663	-0.150584845	-0.24475242	-0.349286411	-0.223469817	-0.159602672	-0.000648567	-0.211233711	-0.847794967	-0.177824279	-0.246209253	-0.343832614	NA	-0.435201365	-0.334752473	0.392864771	0.107810752	-0.2745811	-0.132189795	-0.268020654	-0.330556804	-0.051024474	-0.342435143	-0.748864644	-0.246068984	-0.270303909	-0.874059501	-0.263669116	-0.1313527	-0.539308644	-0.395431935	0.033872996	-0.764541987	-0.430322911	-0.059105347	-0.449449175	-0.470807103	-0.259871112	-0.165214362	0.047776978	-0.153979418	-0.035851003	0.016918069	-0.396904151	-0.589070632	-0.290620118	-0.496383247	0.077838482	-0.328696747	-0.481606907	-0.32044676	-0.379057956	-0.756923606	0.507336861
FINFFR	NA	NA	-0.288113598	0.2324784	NA	0.034279995	NA	-0.092409594	-0.584731671	NA	0.043710921	-0.466718332	-0.335549902	-0.507531389	-0.644660197	-0.527073209	-0.268350693	-0.06392233	-0.669383664	-0.059662284	NA	0.226314322	0.365959701	0.11739505	-0.191048719	-0.182194048	0.025255995	NA	NA	0.265518655	0.03673833	0.320412272	NA	-0.116393088	0.183812866	-0.11828946	-0.094357888	-0.271191765	0.294227261	NA	NA	-0.135149466	0.334726641	0.528267147	0.162400624	0.372904381	0.121507841	0.432677381	NA	0.039640142	0.940682737	-0.275076654	-0.498271383	-0.006122213	0.378992146	0.162788052	0.139534527	-0.2189866	0.278242215	0.24768852	-0.220648975	-0.020580506	NA	NA	0.267238422	0.107206037	-0.105998592	-0.059854683	-0.077162649	-0.304275565	-0.816419007	-0.101489916	-0.365125633	0.191728462	0.393867563	NA	NA	0.209165894	-0.098908492	NA	NA	NA	NA	-0.504702238	-0.947681672	NA	0.093630645	-0.214742993	NA	-0.17861523	NA	-0.594530286	-0.551299866	-0.145877739	0.173448984	-0.284037389	-0.078365098
FLAEEGFYK	-0.336244536	NA	-0.647469125	-0.010335732	-0.74847749	-0.700163784	-0.028288757	-0.330464554	-0.144706093	-0.235463757	0.187903225	-0.550634847	-0.51150667	0.205979247	-0.407985205	-0.581444543	-0.566096226	-0.556492459	-0.63649319	-0.352110168	0.163304629	-0.198461624	0.267494749	0.590904457	-0.413709871	-0.363223033	-0.011161098	-0.286715353	0.168186053	-0.322549609	-0.223246903	-0.875059793	-0.714270372	-0.528992508	0.568709532	NA	0.220328856	-0.436295848	0.263615924	0.67914692	-0.31536359	-0.06066144	0.604795586	0.204834442	-0.504185767	0.315182069	0.759437082	NA	0.569345891	0.114038914	-0.137948341	-0.175117791	0.117889354	0.287253976	-0.129589932	-0.561257963	NA	0.813604947	0.804414589	-0.16099244	-0.159791557	-0.633173729	-0.766146792	0.242349698	0.261362181	-0.748631226	-0.552375439	0.641833124	-0.253869634	NA	-0.241743646	0.184245922	-0.034541433	-0.641121793	-0.493439449	-0.232534825	-0.330367326	-0.06838605	0.142811414	-0.201343441	0.933101098	0.244443805	-0.132910642	0.429255277	0.300289988	NA	0.667693449	0.781825054	0.075484899	0.847157919	0.000646979	NA	-0.427688657	-0.483870934	0.526894784	0.222767085	0.025141038
FLEVIKPFCVILPEIQKPER	NA	0.359305196	NA	NA	-0.172638119	NA	0.417846748	0.588120987	0.110466136	0.122031247	0.230693974	-0.056469646	0.405971982	-0.486880722	NA	0.824990993	0.227753689	NA	1.108523822	1.243805699	-0.474367274	NA	NA	NA	0.195382208	NA	NA	0.711155427	-0.225025368	NA	0.886541654	0.991835572	0.369692078	NA	NA	0.223437715	2.237148937	NA	0.539263223	2.162288456	0.608959011	NA	0.964028506	1.821473045	0.825034733	0.617577026	1.026369745	0.732644623	-0.244207185	NA	1.95223613	0.280019587	0.245998226	1.635188463	0.711460457	NA	0.271020493	NA	NA	1.000627116	NA	0.085229199	NA	1.250625692	0.694077289	NA	NA	1.179195496	0.962344872	0.099310687	NA	-0.078059876	NA	NA	NA	NA	1.032948273	NA	NA	0.072422421	0.018374972	NA	0.849873804	-0.824310028	0.450276591	NA	0.026449687	0.414201698	0.405713328	0.813057949	NA	0.493344837	1.374634152	NA	NA	1.406536439	NA
FLFPYENYGSTAEDIVEWLK	0.083691499	NA	0.430783526	-1.759586269	-0.240743686	NA	-0.024452971	0.133221104	-0.668440182	NA	NA	NA	-0.303784303	0.436296831	NA	NA	0.040878304	NA	0.754893331	NA	NA	0.446579709	1.157505377	0.762586344	NA	0.487828244	0.54082955	3.424600308	NA	NA	NA	NA	-0.40426758	0.521343812	NA	NA	-0.170722848	1.127882028	NA	NA	NA	-0.371842491	-0.299700189	0.391523343	-0.431546273	NA	0.027800373	NA	-1.298368536	NA	1.494949197	0.379795911	NA	NA	0.289006672	NA	NA	NA	NA	NA	NA	-0.935539405	NA	NA	-0.610173051	NA	0.009205108	NA	NA	NA	0.750215648	NA	NA	NA	0.522852224	1.063830999	NA	0.536782563	NA	NA	-0.07260613	NA	0.251872803	0.311285324	0.336500473	NA	NA	-0.317800693	0.253652053	0.874797998	-1.977602828	NA	NA	0.386068432	1.236377808	0.101006469	NA
FNADEFEDMVAEK	-0.219535722	-0.511542666	-1.16754962	-0.815577065	NA	-0.670764664	NA	NA	-0.633057523	NA	NA	NA	-1.57642976	-0.901694659	0.427335654	-1.92136539	-1.081927729	-0.529161941	-0.618888988	-0.483967954	NA	-0.704371396	NA	-0.783898592	-1.920815235	NA	-0.25164294	-1.264340614	-0.564522571	NA	-0.436065023	NA	-0.631828907	-0.245183035	-2.265677617	NA	-0.105110054	NA	NA	-1.93891001	-0.808467909	0.218065867	-0.445679763	-0.612796266	-0.161612474	-1.505731791	0.335483337	-0.467998516	NA	-0.650344524	0.006655157	-1.236659647	-1.367243249	-2.466988934	-0.000529561	-0.680456519	-2.148475462	-0.877371781	NA	-1.292567935	-0.448906899	-1.12194878	-0.07799135	-0.543383335	-0.757968607	NA	-0.649223241	NA	-1.881593652	NA	NA	-0.35701726	-0.720959018	NA	-0.301582127	-0.531145826	-1.334058431	-0.690563759	NA	-1.080459944	-0.104545266	-0.452177833	NA	-0.434862546	-1.271910591	-2.002156094	-0.117385168	-0.239938279	-0.593703103	-0.276777104	NA	-0.360602398	-0.878985223	NA	-1.244917071	-0.575844885	-0.078167796
FNLGLDFPNLPYLIDGSHK	0.007349322	-0.213759129	0.518077953	-0.483094908	0.32170584	0.358823996	1.363077019	-0.131254274	0.679849894	0.740772068	-0.236815921	-0.080534495	0.328280617	0.734310977	0.500441906	0.788210452	1.109489826	0.566347382	-2.061068494	NA	NA	1.086843661	0.234364594	-0.830477817	0.878980543	0.715452051	1.031797374	0.69863771	-0.395022872	1.250672334	-0.851774685	0.904029611	0.992179644	2.936786202	-0.04623387	0.836626181	0.573205341	0.113907575	-1.408489061	0.757843299	1.280582037	1.337839413	0.465200123	0.06278651	0.903905028	0.93589728	0.133464825	0.773073834	1.327253934	-1.018004943	0.957739219	0.650189728	-0.509381612	1.114529124	0.873704986	NA	NA	0.612251809	0.747582538	0.766502682	0.039347512	-0.372284421	0.796737106	0.555421709	1.480883766	-0.692083664	0.03322264	1.106495077	-0.126068524	-1.542991415	-0.587332004	0.000465277	-1.599352028	0.017859352	-1.130325847	-0.560576538	-0.837388393	-1.017998448	0.594593325	-0.457109571	0.53674177	0.201244593	0.13199429	0.436170524	1.405131828	NA	0.358228766	NA	0.459122353	-0.451438158	1.024269136	NA	0.801572416	NA	NA	-0.544235799	0.375173546
FQHYMVGPK	-2.408044394	0.178913784	-0.116495415	0.792445193	0.207181452	0.071506923	0.243298935	0.02894418	-0.234216859	0.022523953	0.203270541	0.367250005	-0.435481359	0.343681729	0.977763804	-0.363696947	-0.247829543	0.858524371	0.384214312	0.289549285	-2.080189576	-0.429484894	-1.613435107	0.156243746	0.649209868	-0.087649998	-0.706637656	-1.672038986	-0.239826551	0.772157007	0.928464796	0.196342872	0.360377172	-0.158668425	0.213438594	1.742205575	0.038998595	-1.412068272	-0.809919163	-0.664369328	0.186232499	0.996828897	1.245152187	-1.396127544	0.643967596	-0.437283973	-0.230921228	-0.393419931	0.298375488	-2.151737179	-2.148759633	0.045783875	0.041452198	0.027862701	-0.027858896	-0.120079496	-0.339328963	0.683054582	0.77804507	0.420129063	0.177569928	1.06274209	NA	0.658163914	1.112625317	-0.261433673	0.769475432	0.097758927	-0.321136339	NA	-0.240817355	-0.755700071	1.936180381	-0.509040837	0.275928756	-0.17469231	0.44245871	-0.350583192	0.951089616	0.505417812	-1.17241419	-1.217158381	0.424096283	-1.429513964	0.312964143	-1.57649505	NA	-0.036392824	-0.269956378	-1.228365294	-1.355692457	-0.560690285	-0.677501646	0.12749255	-0.020797082	-1.45443827	-0.776727858
FRPSIAYFPQIVSVAAR	-0.314932977	-0.106553969	-0.762743548	-0.061470257	0.184843634	0.048899085	0.026747416	-0.347872707	NA	-0.320116331	-0.132175063	NA	NA	0.300019329	0.386998382	NA	-0.195457442	0.099988207	0.149678431	0.458280211	-0.185303359	0.060038914	0.109460413	-0.614087491	0.241911708	-0.485714047	NA	0.556514381	-0.786951899	-0.884833218	NA	0.029545606	-0.005521899	-0.340593404	0.730098627	-0.116878908	0.166216904	-0.092036206	0.222946616	0.180544386	-0.019539765	-0.251649667	-0.634586536	-0.108719755	NA	-0.097437183	-0.061856353	-0.221033932	NA	-0.400439839	0.024584766	0.038467462	-0.300664765	0.207357932	0.113197092	0.05238396	-0.16274466	-0.137693163	0.724238652	-0.100408357	-0.312119321	0.306516617	-0.491174619	-0.009879028	-0.147038621	0.012957125	0.147693461	0.068182537	0.017932059	0.03926871	-0.396302759	-0.08210887	0.00833473	0.083198203	-0.736368755	0.282900796	-0.144956178	-0.258218734	-0.167696561	-0.09591069	-0.551086563	-0.568366222	0.293459561	-0.526984419	0.039460436	-0.690589725	-0.502802984	0.00954111	0.618183885	0.343535948	-0.14881816	-0.12223375	0.045328516	0.40362842	-0.97103343	-0.708477904	-0.177384169
FSSETWQNLGTLQR	0.107036693	NA	0.059463361	-0.245731768	0.131831519	-0.089911183	-0.208389421	-0.809675534	-0.773862889	NA	-0.480813949	0.524191279	-0.558498063	-0.188308531	-0.848302425	-0.100057444	0.301219039	NA	0.453473378	0.474468821	0.070677563	-1.144589939	-0.0951498	0.015891101	-0.466857782	-0.043078035	-1.101237141	-0.814407807	NA	-0.031143534	0.355524667	-0.429458146	NA	0.305260117	-0.882506818	NA	NA	-0.287442215	-0.350664892	0.348128668	-0.322732463	-0.788408274	-0.03940698	NA	-0.96775138	-0.693503689	NA	-0.002624319	NA	0.054867681	-0.087054937	-0.523773294	-0.347385768	-0.12073887	NA	-0.685112333	-0.313181703	0.541066416	-0.180569792	-0.081886594	NA	0.125409548	-0.49001232	NA	NA	0.309361358	0.190635284	-0.015205247	NA	0.085031435	0.037361574	NA	NA	0.045478371	-0.235620553	0.312800007	0.17507319	NA	0.07746134	0.427183771	-0.293642194	0.172732498	-0.283563176	0.161364254	-0.308374532	NA	0.451231665	-0.254876504	-0.390837009	-0.62554442	NA	-1.213811088	-0.216119089	0.371245815	-0.97333486	0.133477885	0.212830763
FSVDVFEETR	-0.23391323	-1.081072158	-0.715729878	-0.573873229	-0.008560486	-1.088185726	-0.228554822	-0.344717418	0.147808239	-0.773289356	-0.663819335	-0.222896071	-0.689463013	-0.838963967	0.243542676	-1.086767079	-0.389761589	0.176516627	-0.601689304	-0.516830577	-0.393088476	-0.620125759	-1.025294278	-0.423215381	-0.022083154	-0.510718108	0.366112132	-0.58877362	-0.332213013	0.184011158	0.070352501	-0.237978452	-0.145937823	0.208038773	-0.365217679	-0.24312928	-0.682976096	-0.457871195	-0.064952796	0.728801898	0.018892243	0.559983543	0.209464383	-0.517140192	-0.381273411	0.070880429	-0.083721758	-0.14848362	-0.016275318	-0.59040845	-0.750767656	-0.159124869	-0.143953247	-0.610502817	-0.539785062	0.16307895	-0.134487319	-0.12430853	0.028740029	-0.062646523	0.277516888	0.183100473	0.263026953	-0.491674606	0.455593266	-0.640122458	0.010407334	-0.294043696	-0.587699519	0.367194608	-0.721879213	-0.848797446	-0.21108964	-0.045876287	0.093022391	-0.529028139	-0.66838592	-0.472935142	-0.298839441	-0.528107628	-0.790575475	-0.664766122	-0.188456802	-0.687246056	0.209486123	-0.539019978	-0.19739929	-0.449252894	-0.580364504	-0.627274864	-0.681212929	-0.5545012	-1.047036921	-0.093485697	-0.942807554	-0.154630343	-1.048701698
FSVLVPLLAR	-0.921890275	-1.208650039	-0.012407647	-0.074513746	-0.544861731	-0.279354193	0.006854506	0.068500306	-0.342589468	-0.414317863	0.008953494	0.372769763	-0.657164672	-0.534923645	-0.165918862	-0.592983097	-1.289291359	-0.163463725	-0.363874037	-0.287735127	-0.453517675	-0.283398487	-0.267797485	-0.227070424	0.10714873	0.315169134	-0.510561208	-0.342475058	-0.198184241	-1.324116351	-0.535104404	-0.570489092	0.291419111	-0.620390969	-0.070737596	-0.625434192	0.155940283	0.236759958	-0.077008673	-0.725291949	-0.200033065	1.013760296	0.551480747	0.903350581	-0.291541105	-0.278881372	0.381283061	0.286604188	0.241535342	0.066616783	-1.158504067	-0.113399392	-0.054176186	-0.031336433	0.41747116	NA	NA	-0.028800381	0.11496143	-0.356565166	-0.316972769	0.029794262	0.312547344	0.168877158	0.387749205	-0.414577303	-0.068232537	-0.172418432	-1.001699216	-0.499867761	-0.080014346	0.052841699	-0.386338797	0.521381131	-0.318920229	-1.170689429	0.402064823	0.13072665	-0.976112773	0.2842943	0.08646426	0.343998986	-0.357806064	-0.619292389	-1.024526371	-1.015759607	0.049122845	-1.470672572	-1.591649607	-0.292183596	-0.917743235	-0.646828243	-0.550630456	-0.389640211	-0.041626944	-0.496367074	0.047364486
FTPGTFTNQIQAAFR	-0.73792336	-1.021929474	-0.438680557	-1.103804739	-1.039490098	-1.233442393	NA	-1.356178102	NA	-1.105114027	NA	NA	-0.917524569	-1.106552621	NA	-0.947592179	-1.287574724	-1.050481979	-0.296024656	-0.33291321	-1.145925699	-0.962888416	NA	-1.012411453	-1.059736124	-1.015803174	NA	-0.415874659	-0.455640175	-1.565737696	-0.962499981	-0.848617061	-0.280201826	-1.17890806	NA	-1.320564988	-0.58574335	-0.469391116	-0.788410338	-0.765832183	-0.87031876	-0.985379993	-0.651933873	-1.255654681	NA	-0.556947846	-0.500172586	-0.525237238	NA	-0.662111254	-0.14951064	-0.653698709	-0.950535227	-0.39938153	-0.368539734	-0.657918763	NA	-0.8794136	-1.213728767	-0.846374915	-0.619453476	NA	-1.500342444	-0.240205797	-0.856449718	-0.723807993	-1.015044397	NA	-0.573643828	-0.804548038	-0.628848336	-0.860253276	NA	-0.868822573	-1.082271616	-0.606220404	-1.284809974	-1.397996347	-0.876322182	-1.029149921	-0.803259157	-0.427775531	-0.826952802	-1.081997131	-0.617476078	-0.528924747	-0.08684704	-0.806240451	-0.911259307	-0.372842003	-0.641539869	-1.020388079	-0.810233675	-0.721227091	-0.60715687	-0.716245738	-0.52393497
FVAVTSTNAAK	1.149564101	0.294570874	0.372451737	-0.012749888	0.007100709	0.260598059	-0.469067441	0.00415011	0.437857554	0.104546104	-0.507767299	-0.246654256	-0.121423653	-0.143463446	0.041868842	0.03716418	0.590489703	0.0908296	-0.877735155	0.36393683	0.098782595	0.26804138	0.487111013	0.490389441	1.043316902	-0.037957338	-0.453682441	-0.183432169	0.298329546	-0.259601224	0.317558687	0.6798183	-0.007882657	-0.235609836	0.106724122	0.763943223	0.170123827	-1.203543132	-0.409850734	-0.295043484	0.338939538	-0.355447001	0.297091482	-0.565337732	-0.074100016	0.112805023	0.23753182	-0.163659238	-0.143667046	NA	-0.772858264	-0.28785079	0.515514894	1.018242616	NA	-0.153281481	3.69643461	-0.007668683	0.241620288	NA	-0.076320486	0.177993083	0.114904071	-0.39027824	0.271888683	NA	0.516112692	-1.182566393	NA	-0.505257269	-1.083418582	-1.092607447	0.297930054	0.320096379	-0.17324132	-0.607501988	-1.287151653	0.411237882	1.743265332	-0.540239052	1.272591583	NA	0.832879535	0.742177813	0.217020866	0.542358293	1.802314734	0.568565081	0.450132986	0.38477594	0.324980981	1.459810323	-1.863983853	0.453994905	1.211396045	-0.439095505	0.414586324
FVIATSTK	-0.04121696	-0.563837884	-0.597948255	-0.298928878	NA	-0.404504904	-0.352902765	-1.078727182	-0.09662867	-0.307402256	-0.799739417	-0.406301619	0.301986667	-0.504490107	-0.525332351	-0.875036656	-1.184239069	-0.147879065	0.135089051	-0.094973635	-0.010661592	-0.321755003	-0.176135233	0.165367071	-0.353886148	0.125427106	-0.122052191	0.057343442	NA	-0.300667042	-1.057396837	-0.821131244	-0.26653221	-0.078790801	-0.557439292	-0.499561284	0.399082959	0.370108704	0.008820049	-0.460848415	-0.931863273	0.30021896	-0.310579334	0.371642007	-0.421359338	-0.114848841	-0.080024696	-0.178120502	-0.242804825	-1.083244158	0.800423394	NA	NA	-0.246603386	-0.068939427	-0.36212214	-0.540721907	-0.242653393	0.130644108	0.008292386	-0.294036925	-0.773298338	NA	-0.179381012	-0.266407701	NA	-0.544745193	0.033133793	0.046223189	-0.501216364	-0.537527585	0.559886265	NA	0.219510215	0.040442973	0.116148145	-0.386964881	0.053436706	-0.327095324	NA	-0.36991713	-0.033761668	-0.130418971	0.288318604	-0.306466209	-0.343144417	-0.018258844	-0.651567318	-0.347204155	0.523759217	0.167944318	0.078759739	0.425627391	-0.261991909	-0.420226475	-0.314022959	NA
FVIGGPQGDAGVTGR	0.482692141	0.43931984	-0.356085371	-0.231108726	-0.024733527	-0.24992163	-0.510567868	-0.256318719	-0.421703547	-0.762150511	-0.93369688	-0.165173455	-0.391232999	0.102500779	-0.187666159	0.018895489	0.083270255	-0.082365204	0.152005803	-0.325042811	-0.043835435	-0.168969632	-0.669867762	0.173146899	-0.377245027	-0.165512188	-0.23696368	0.379225924	-0.189524072	0.154867635	-0.397380337	-0.270600345	-0.020135194	0.016793094	-0.681307399	-0.435931528	-0.662535003	0.127741383	-0.30245394	0.163803747	-0.863980961	-0.575210055	-0.493682762	-0.6240233	-0.763033748	-0.237302284	-0.335038978	-0.866246766	-0.123134696	0.709111219	0.488164892	-0.113676103	-0.487201725	-0.694784387	-0.213282625	-0.493783615	-0.171398299	-0.186638044	-0.182854113	-0.258758922	-0.083960317	-0.115663286	-1.071258225	-0.554356268	-0.656588613	0.279409796	-0.788599784	-0.020601171	0.39688189	-0.767327102	-0.271935628	-0.149285488	0.137347762	-0.489230926	-0.239590938	0.005867985	-0.324557668	0.085310555	-0.160470237	-0.72920342	-1.021185633	-1.003071063	-0.429084248	-0.236561112	0.062469635	-0.276869844	-0.490763375	-0.240837895	-0.139107629	-0.434033556	0.284521091	-0.501216406	-0.006724841	-0.044568157	-0.636550222	-0.262400476	0.130894512
FVIPDFEEFTGHVDR	NA	NA	NA	NA	0.455937685	1.096108315	-0.232235057	NA	0.271014925	NA	-0.181765353	-0.712149778	0.283969176	NA	NA	NA	0.681783278	1.291539455	-0.933729024	0.631926245	NA	NA	-1.40945332	-0.889692476	NA	NA	NA	NA	-0.226275278	0.582110245	0.320746663	NA	NA	NA	NA	-0.686428431	-0.218187563	-0.294367586	0.007192522	0.514700056	0.14438792	NA	NA	-1.051795961	NA	NA	NA	0.29303587	-0.002100181	NA	-0.225043946	0.758944752	-1.424564531	NA	-0.931646243	NA	-0.353287155	0.332255222	NA	-0.199970262	-1.109112519	0.263786204	NA	-0.562836735	-0.403115812	0.794819027	NA	0.632824289	NA	-0.360383754	0.281896333	-0.341136747	1.218232675	-0.871548997	NA	NA	-0.597436297	0.988887616	NA	NA	NA	NA	-0.704071916	-0.442374041	NA	NA	NA	-0.375562267	-0.269238281	NA	-1.042017187	NA	NA	NA	NA	NA	-0.276727131
FVNVVPTFGK	-0.277105078	-0.855783258	-0.253008557	-0.203167678	NA	-0.5086754	-0.69405969	-1.618779352	-0.090867142	NA	NA	-0.316915838	-0.365963104	-0.27445484	-0.396852703	-1.402116298	-1.009968266	-0.323212939	-0.062018102	-0.325072052	-0.5066144	-0.108708347	-0.908420271	-0.183984805	-0.046272594	-0.437618209	-0.29303929	0.158640061	-0.276384249	-0.606153135	-0.696055967	-1.33096383	-0.216330101	-0.173225398	-0.752462758	-0.560751122	0.293851522	NA	-1.3098339	-1.386724339	-0.789243084	0.126024422	-0.408180976	0.117569061	-0.077866442	-0.134038201	0.203966801	-0.419366532	-0.453114986	-0.788294919	0.852740812	-0.438505739	-0.336279486	-0.914796566	0.02364421	-0.181932884	-0.703340684	-0.076477321	-2.446776942	0.124455547	0.127242761	-0.416940515	0.109128846	0.075587133	-0.238636973	-0.571509453	-0.60700717	-0.363433929	-0.407695639	NA	-0.467561394	0.549244828	-0.287562374	-0.373831205	-0.092583337	0.08360906	-0.570133579	-0.139068533	-2.137034996	-0.448648974	-0.26934982	-0.180920604	-1.287294984	0.111180607	-0.88157123	-0.055162735	-0.084801111	-0.09905249	-0.100963327	0.554217015	-0.675553281	-0.012806523	-0.293895759	-2.157282348	-0.081997151	-0.443514633	-0.378086428
FVSISDLFVPK	0.187268558	-0.2971811	-0.260921367	0.235024774	-0.451480812	-0.031549003	-0.189342005	-0.650664176	-0.611632969	0.079002587	0.116984855	-0.199655377	-0.218920328	-0.276975368	-0.47278317	-0.66762064	-0.489044379	0.001961933	-0.07606303	0.092729858	-0.451706618	0.087562091	0.070240621	-0.10155995	-0.106232456	-0.422927971	-0.268169951	-0.284953281	-0.242016944	-0.03764191	-0.182722076	-0.048786671	-0.557904898	-0.118557566	-0.209576483	-0.088167015	-0.137067875	-0.621806757	0.017238929	NA	0.24159162	-0.337052361	0.352789573	-0.018369437	-0.405646846	0.219271726	-0.486860974	-0.046002211	0.05943536	-0.079552692	0.232418833	-0.365737314	-0.646907601	-0.126836303	-0.076535817	NA	NA	-0.140487509	0.139769769	-0.327240096	-0.551509822	-0.246770595	0.261964841	0.072628697	-0.169969361	0.248082038	0.065423665	-0.016289402	0.387311013	0.290374555	-0.164968924	-0.108662687	-0.045827677	-0.112715314	-0.261335718	0.220018526	-0.039486381	0.025671844	-0.057260851	-0.119414497	-0.247594906	0.020514465	-0.110379556	-0.211479391	-0.060334028	0.439420053	0.205732109	-0.290565177	-0.389200393	-0.108765463	0.01122862	-0.181758977	-0.694826218	-0.321695182	0.320901461	-0.194107555	0.001723173
FYALSAK	-0.110237611	-0.516561919	-0.503817478	0.063143272	-0.564402297	-0.406406155	NA	-0.303810014	-0.349410448	-0.352583418	-0.087348439	-0.146969607	-0.210098258	-0.330358919	-0.802784192	-0.432252132	-0.74916888	-0.484774907	-0.001134505	-0.218933505	0.00305716	-0.061889127	0.09672417	-0.397403089	-0.405219178	-0.111039768	-0.385024131	-0.397982273	-0.220148739	-0.380723155	-0.279955467	-0.385296503	-0.523908433	-0.466664715	0.038385177	-0.335870067	0.015483435	0.059012293	NA	NA	-0.311188359	-0.363356434	0.018815167	0.453977803	-0.635479968	NA	NA	0.032139518	-0.186234376	0.086931666	NA	NA	-0.424951518	-0.082908864	-0.020048566	-0.061452149	-0.364990736	-0.463187557	-0.037346373	-0.202038809	-0.369593987	-0.427662212	-0.14632883	-0.169311127	-0.18580516	-0.053303331	-0.258117949	NA	-0.193860203	-0.03110096	-0.308499995	-0.242314769	-0.383435868	-0.037405983	-0.147242296	-0.233577387	-0.225614522	-0.052320062	NA	-0.578102849	0.074121305	0.031965896	-0.139678873	-0.286127352	-0.643643416	0.367336688	-0.052730786	NA	-0.380693977	0.40480675	-0.071579148	-0.359676364	-0.484298097	-0.549341948	0.067119049	-0.221697785	-0.156823949
FYGPEGPYGVFAGR	-1.406298556	-0.674654421	-0.725163036	-0.564223913	-0.870501083	-0.519436537	-1.200725918	-0.868656166	-0.703309346	-0.716607245	-0.664809314	-1.44930328	-0.789010523	-0.508360153	-1.250194731	-0.839816339	-0.841039116	-0.556203401	-0.764258756	-0.843872013	-0.982265987	-0.642067849	-0.837972246	-0.070059783	-0.356712599	-0.531406819	-1.14181146	-0.880745437	-0.30986302	-0.87949229	-0.532004521	-0.502564442	-1.434463078	-1.277380045	-0.953838986	-0.539622802	-0.945028707	-1.907012498	-1.095665416	-0.761552463	-0.996515021	-1.224336175	-0.611945206	-1.286030718	-0.890012366	-1.192726638	-1.020533362	-0.677433779	-0.479702155	-1.71282765	-1.037801767	-1.088770067	-0.688004562	-1.180633342	-1.124292122	-0.910387207	-0.735938027	-0.923611116	-0.080146687	-1.282482725	-0.874816099	-0.909702419	-0.973097326	-0.880098199	-0.724092127	-0.933795439	-1.015411718	-0.279876857	-1.069905737	-0.867365285	-0.395263555	-0.718001049	-1.043579836	-1.178993376	-0.978673516	-0.588283809	-0.69820288	-0.698515534	-0.93112493	-0.725165567	-0.288584987	-0.779502999	-0.791731347	-0.287156846	-0.421552882	-0.459293253	-1.349949767	-0.860916622	-1.156488636	-0.700356337	-0.887720944	-0.363796019	-0.903036671	-0.797883212	-0.463834302	-1.288796678	-1.07999749
GAAVALNIR	-1.019422094	-1.326794147	-0.717869754	0.080315538	-0.52706001	-0.709107117	-0.404294645	-0.254648652	-0.359143146	-0.219644708	0.173793886	-0.469399731	-0.159962423	-0.535155162	-0.772415646	-0.410549418	-0.779713947	-0.463581148	-0.40516687	-0.803824307	-0.186607087	-0.171370648	0.011460084	-0.257429247	-0.192583767	-0.479074911	-0.097050204	-0.539034659	0.060266638	-0.478713409	-0.288019033	-0.485690106	-0.615662338	-0.657710566	-0.030826927	-0.786944676	0.176120862	0.003387005	0.035980357	-0.487837951	-0.841666647	-0.051880061	-0.272634106	0.120133925	-0.764348838	-1.093740045	-0.07072322	-0.260679286	-0.362049163	-0.989331728	-0.242380684	-0.058931641	-0.818179058	-0.715529933	0.038847861	-0.178829429	-0.627461771	-0.205462682	-0.226763623	-0.381193028	-0.883908752	-0.718490877	0.034466757	0.008843006	-0.206430018	-0.456793713	-0.804176521	-0.026435057	-1.023921617	-0.029216049	-0.602763341	-0.318055115	-0.212394899	-0.42674489	-0.920471912	-0.486769345	-0.933155718	-0.280567617	-0.331650376	-0.751661779	-0.346534798	-0.323575194	-0.411923397	-0.776973135	-0.552003185	-0.310385288	-0.219840742	-0.219099532	-0.317009249	-0.49835005	-0.789423926	-0.356060482	-0.792015259	-0.82921187	-0.356145395	-0.609542428	-0.616735512
GAVDGGLSIPHSTK	0.054431809	-0.173896896	0.222018393	0.040681708	-0.559541146	NA	-0.238698388	0.707503838	NA	-0.643868552	-0.714366241	NA	NA	1.206768006	-0.202600156	NA	0.005484821	NA	0.414373337	0.328191127	-0.290588048	NA	-0.061763359	NA	0.114507691	NA	0.222594169	-0.122305192	0.324097154	-0.025060208	-0.41733086	NA	NA	-0.827514684	0.15420618	-0.714278929	NA	0.074803379	0.346811716	NA	NA	1.070991838	-0.099653463	0.923216935	-0.250149156	NA	0.883015208	NA	-0.15449354	NA	0.940108028	0.47448545	NA	NA	-0.124042541	NA	NA	NA	-0.302607065	NA	NA	-0.627236906	NA	NA	NA	0.150584648	-0.464152358	0.135541128	NA	NA	-0.148032254	0.293883537	NA	0.39813865	0.08888581	NA	0.354342209	0.409091568	-0.269327736	0.077863506	NA	0.829547239	NA	-0.076959752	NA	0.369732697	0.437743088	0.438615502	-0.085720556	NA	-1.310236934	NA	NA	-0.79657392	NA	-0.341128126	0.180064172
GAVPYVQAFDSLLANPVAEYLK	1.781321305	NA	NA	-0.727012458	NA	0.48182265	NA	NA	-0.082929804	-0.506301958	NA	NA	0.53182627	NA	-0.293874625	NA	NA	NA	-0.540592829	0.060599667	-0.021894474	NA	NA	NA	NA	NA	NA	0.736624458	0.528778193	NA	NA	-0.091707941	-0.312762658	NA	NA	NA	-0.473748053	NA	NA	-0.83582095	0.685111942	1.330224088	0.195499687	-0.579087378	0.582383386	-0.459235862	-0.270127809	-0.206120948	NA	NA	2.400784944	0.147464862	-0.505205031	-0.51148064	NA	NA	NA	0.902142219	0.427148552	0.624899593	NA	-0.93839994	NA	NA	0.357344782	NA	-0.563714927	0.674748688	-0.045321179	0.221415216	NA	NA	NA	NA	-0.306103327	0.433178397	-0.700137027	NA	NA	0.579158094	-0.761873987	NA	-0.355766462	0.620439767	-2.165851873	0.245624293	NA	-0.525816964	0.318377052	-0.762115822	0.277140425	-0.121439366	-0.003678608	0.144933608	0.175034265	0.359272549	0.023101616
GCQLLVYPGAFNLTTGPAHWELLQR	0.643311294	NA	2.129849671	NA	NA	NA	0.288434066	-0.1097066	0.408432743	-0.051803923	-1.000136231	1.839906676	-0.99055904	1.098868075	1.381343217	0.009615792	1.647509214	-1.014670265	1.924453354	NA	NA	NA	NA	NA	2.332910516	NA	-0.478629192	NA	-2.29188581	NA	0.174691187	NA	NA	-0.476730357	NA	0.148581989	NA	NA	-0.777798456	NA	0.670977236	NA	NA	-0.816596726	0.85325423	-0.228887996	NA	NA	0.273892302	0.452241168	0.704041905	NA	-2.055153285	0.375172378	0.704636947	NA	0.976897362	NA	NA	1.250413443	NA	1.158795087	NA	0.2377667	-0.945429774	0.557314954	NA	0.882645753	2.122138676	NA	-0.349033442	0.243410576	NA	0.311554483	NA	0.491961038	0.259548569	NA	0.028975208	0.151634924	0.483016052	NA	NA	NA	0.504520905	0.319785524	-0.384982038	NA	-1.396871595	-0.301477477	NA	NA	1.322291437	2.368253273	0.21934349	NA	NA
GDNQSPIELHTK	-1.864518727	0.802813061	-0.192574774	-0.294110458	NA	-0.252331025	-0.077551136	NA	-0.834927786	0.160369194	-0.737610644	-0.725516059	-0.432986754	-0.591577674	NA	-0.142645833	-0.30264153	-1.003534343	-0.192736124	-0.381965532	NA	-0.955412442	0.466532364	-0.107981977	-0.548420051	-0.083939648	NA	-1.140515144	NA	-0.071464129	-0.814126163	-0.161635115	-0.832418034	-0.963503571	-0.644914584	NA	NA	-0.103464653	NA	NA	0.170221061	-1.235861082	-0.11738835	-0.310882315	0.211285549	-0.278288524	-0.574664416	-0.195155064	-1.281261507	-0.985300937	-2.041326407	NA	NA	-0.512726848	-0.87331822	NA	-0.453424667	0.373430008	0.368109688	-0.902856334	0.104617532	NA	-0.945386639	0.228411698	-0.227734229	NA	-0.239112662	-0.918737628	-1.161674232	NA	-0.501950274	NA	-0.660357232	NA	-0.213689239	0.194175049	0.332664292	0.077012247	-0.589822792	0.398164616	0.875081797	0.556162134	0.734293623	-1.200682118	-0.271493776	NA	-0.546408584	-0.242733455	-0.914066604	0.496946121	-0.079330443	-0.114192762	0.496750936	0.543773478	NA	-1.393648744	0.371925953
GDVTTQVALQPALK	0.288714256	0.57622145	0.282958287	0.11995401	0.436137782	0.201737916	0.755634849	0.330405912	0.570210077	0.681834111	0.774028727	0.70329534	0.741277804	0.739613078	0.524138806	0.260996054	0.413218645	0.356989082	0.269735791	0.689889758	0.129703072	0.494430633	0.297683705	0.030797967	0.662284929	0.18924845	0.462633486	0.472289509	0.449855649	0.195740702	0.262254313	0.374747952	0.490807857	0.411708339	0.643942179	0.147853958	0.386995011	0.541859398	0.007272118	0.448603356	0.153817752	0.081656936	-0.238230299	-0.41701844	0.298918062	0.409200449	-0.086918035	0.111661037	0.730151408	0.341696325	0.073068148	0.302011623	0.741882345	0.238602856	0.390787016	0.136179451	0.122034182	0.658263819	0.276835865	0.456669526	-0.172216529	-0.011636323	-0.405130065	-0.093072929	-0.113081866	0.312866581	0.140812442	0.080638676	0.526012543	0.20600873	0.728013097	0.302385966	0.381788008	0.55597176	-0.212131691	0.438403686	0.057282414	0.13946172	0.249997769	0.218770506	0.292437778	0.458756591	0.13905005	0.294084601	0.606769918	0.23065177	0.463407966	0.23698233	0.425109096	0.682432287	0.691656441	0.250419266	0.675546675	0.762405017	-0.187309073	0.176160808	0.663253445
GEMDTFPTFK	0.017809616	-0.681342733	-0.208151352	0.214952586	-0.057056378	0.407216138	-0.511353513	0.130558228	-0.131861056	0.033307295	0.022207549	-0.652998105	-0.239150881	-0.6343771	0.148312499	-0.735536345	-0.357326797	-0.276462735	-0.510880218	-0.119289794	-0.255037324	-0.152010324	0.135879915	-0.3228291	-0.476669386	-0.445741773	0.088523158	-0.185924544	-0.628311144	-0.358111922	0.358197882	-0.262537556	-0.123429261	0.319941938	-0.463574632	-0.006524639	0.065968656	-0.185073014	-0.149335475	-0.268610647	0.030561356	-0.079068266	-0.308437401	0.116730731	0.122720308	-0.395237098	-0.172352893	-0.211421254	-0.252459802	0.201800253	-0.44780369	-0.140031782	0.186840907	-0.019274302	-0.11695687	0.192161425	-0.080382798	-0.391754186	-0.223460382	-0.24023859	-0.13749666	-0.296266751	0.087285986	-0.248761128	-0.372338331	-0.059657865	-0.143713677	-0.394173269	0.084951777	-0.118933627	-0.356067179	-0.042888286	-0.181561436	0.121420666	-0.148651215	-0.542458079	-0.265875417	0.136268006	-0.046871783	0.345007506	0.09141405	-0.087606313	-0.466583037	-0.395342527	-0.28360118	-0.213793897	-0.055952207	0.10025153	0.167856758	-0.014898534	0.077887552	0.209704844	-0.110296344	-0.275574454	-0.042124656	-0.372793545	-0.38453354
GFGFGLVK	-0.367639532	-0.100250182	-0.280261809	-0.024434657	-0.140866925	-0.218591774	-0.209243182	-0.014822728	0.244709463	0.161472727	-0.005257079	-0.217361866	-0.416120248	-0.179014991	-0.353250117	-0.165760184	-0.427133391	-0.416704461	-0.224579277	-0.42970798	-0.199269703	0.069872905	-0.646605267	-0.443977603	-0.324559382	-0.097799985	-0.144703952	-0.241072927	-0.432790438	-0.174193908	-0.247247238	-0.331489378	-0.279399215	-0.016586223	-0.401146535	-0.067030518	-0.189096847	0.272933624	-0.087454485	-0.313259399	-0.584384136	0.161230381	-0.45660429	0.190231878	-0.25077347	-0.323773826	-0.164161531	-0.094313827	-0.162512331	-0.302195969	-0.111030185	-0.226303287	-0.208292114	-0.068264291	-0.531122376	-0.162822253	-0.372786219	-0.206104503	0.213679471	-0.018306554	-0.172077231	-0.420491039	-0.10528928	-0.017211884	-0.273737125	-0.054782843	-0.145295615	-0.239460306	0.245725803	0.579201559	-0.492400466	-0.340295643	-0.521638555	-0.151068387	-0.368287462	-0.549763877	-0.102185614	-0.433904361	-0.521222956	-0.202117549	-0.185259744	-0.259817841	0.03661639	-0.406736073	-0.20330095	-0.083230072	-0.07030969	-0.045455606	0.212495115	-0.454427242	0.056212005	-0.366113574	-0.151092177	-0.1665003	-0.383287721	-0.508292982	-0.344857238
GFNAVMIR	0.020155122	NA	0.108740563	0.22934413	-0.344095123	0.179427797	NA	0.431800339	NA	0.843168133	NA	NA	0.273237604	0.453482399	NA	-0.128803101	-0.039309752	NA	1.567982653	0.011744621	-0.752058314	-0.246631045	-0.096527281	NA	0.550505391	0.236613788	0.065102168	-0.296812332	0.209303075	-0.001906572	0.104421314	0.132794768	0.475006002	0.456880801	0.316038399	0.421635754	0.291179275	-0.679848828	0.008907295	-0.302342188	0.042209574	0.17735905	0.222143319	-0.214489097	-0.233378442	-0.151869499	-0.270931045	-0.443436708	NA	-0.405971847	-0.398715766	-0.078536113	0.183664268	-0.66497529	0.11863152	-0.278059557	0.041607151	-0.203208857	0.763147487	-0.006164723	0.098247527	NA	0.479563179	NA	0.345463151	-0.197445489	-0.42853715	-0.6920065	NA	-0.175499838	-0.068007862	-0.435889022	0.431949143	-0.489200424	0.022396362	-0.422915133	0.180171723	-0.042146803	-0.136404956	0.308061094	0.012171841	0.036125154	NA	NA	0.457031385	0.094411688	-0.405252272	-0.059717777	0.335133486	0.124888753	-0.356812379	-0.275382138	-0.078122796	0.334853439	-0.309094392	-0.641976825	-0.686731348
GGASDALLYR	-0.759116384	-1.12015818	-0.78951404	-0.467016938	-0.876120118	-0.768002052	-0.567381179	-0.084049393	-0.762837709	-0.868608977	-0.708869693	-0.53156338	-0.436954685	-0.670595995	0.241312314	-0.592401129	-0.5763035	-0.36978424	-0.454441906	-0.644067491	-0.973732683	-0.628250537	-0.295031955	-0.776037895	-0.328051976	-1.056556032	-0.250666812	-0.586401997	0.018287915	-0.23489545	0.074090055	-0.688806418	-0.433267138	-0.055561202	-0.444341116	-0.585919072	-0.859319873	-1.039182329	-0.6335685	-0.338568533	-0.604337628	0.220791746	-0.675912304	-0.413153829	-0.486750327	-0.797195029	-0.538291005	-0.571027193	-0.21935333	-0.030608105	-0.472291573	-0.37920134	-0.696007151	-0.41532839	-0.760525613	-1.225500458	-1.741884191	-0.339196925	-0.460405929	-0.52872186	-0.867891155	-0.262126942	0.043448939	-1.37237487	-0.170635049	-0.481852433	-0.650143099	-0.569033497	-0.47915731	-0.369161474	-0.01425635	-0.929975668	-0.147764515	-0.618721557	-0.15100543	-0.452974143	-0.201439926	-0.370285581	-0.183786477	-0.328318662	-0.786457503	-1.107132536	-0.262229111	-0.909703941	-0.36780087	-0.91078233	-0.699894438	-0.31891018	-0.413989133	0.124709949	-1.158179174	-0.168653454	-0.709826059	-0.791394037	-0.449571105	-0.990298459	-1.112111251
GGENIYPAELEDFFLK	NA	-1.041033977	-1.735526135	0.403505681	NA	-0.868916746	-1.125604097	0.067042912	NA	0.150915152	NA	-0.83898403	-0.884129671	-0.860483195	0.004141891	-1.179684882	-0.824475503	-0.612592187	NA	-1.155088068	-0.27927722	NA	NA	-0.387458437	-0.851819406	-0.120178984	-0.60577466	0.192096177	NA	-0.043815415	NA	-0.643240282	0.140963866	0.093792746	-0.700859325	-0.828024292	NA	-0.194598617	-0.145674745	NA	NA	-0.430612195	-0.39226576	0.047934164	NA	-0.234576338	NA	-0.357266941	NA	-0.268330595	-0.412447845	0.221566837	-0.290406182	NA	0.288896027	NA	NA	-0.20873642	NA	NA	-0.024989898	-0.293255416	-0.245913672	-0.17423673	-0.078458266	NA	-1.262123543	NA	-0.506485744	-0.98854433	-0.316893408	-1.333772775	-1.948093979	-0.842323512	NA	NA	-2.419954332	-0.448588272	NA	NA	NA	-0.343877916	-0.286973634	-0.457263997	-1.153789886	-1.407944616	NA	0.3128347	0.019267738	-0.128740035	-0.264513138	-0.881022624	NA	-0.740005041	NA	-0.170727175	NA
GGGHVAQIYAIR	-3.528749169	NA	-5.005577631	-4.630103828	NA	-5.013088147	-5.902860518	NA	-3.802222693	NA	-2.654829619	NA	NA	-3.659795155	-5.453010204	NA	NA	NA	NA	NA	NA	-4.808040714	NA	-4.623093764	-5.41507365	-5.297170244	NA	NA	NA	-4.944422515	NA	NA	-5.589304508	-4.572056119	-4.211756486	-3.231291986	NA	-4.557973425	-4.681618628	-5.254937251	NA	-4.607598428	-3.950567041	NA	NA	-3.737138443	-1.936860878	NA	NA	-3.728740178	-3.804586485	-5.320481404	NA	-4.821024937	-4.28878939	-3.090285985	NA	-4.466759726	NA	-4.246309773	-4.602939275	-5.214961657	NA	-3.919783835	-4.538953119	-4.784394813	NA	-3.894877981	-4.155528052	NA	NA	NA	NA	NA	-3.917582889	-3.050860325	-4.452202443	-4.109051687	NA	NA	-4.555275404	-5.253973228	NA	-4.065199205	-2.948578698	NA	-4.853225738	NA	-3.874779308	-4.729407374	-4.901365647	-4.714971949	-5.122888293	NA	NA	-5.044886269	NA
GGIMLPEK	NA	0.993936028	0.665575949	1.388006992	1.178995857	1.019401403	NA	1.194312221	0.932534742	1.460150608	1.118646691	0.54355772	1.325478125	NA	1.046230277	NA	1.177014364	1.371744991	0.719392386	NA	1.159159067	0.928892562	1.230328272	0.622780542	0.367590806	1.129268051	NA	1.292844958	0.784975213	NA	0.639372546	NA	0.799367978	NA	NA	NA	0.41101417	1.184164082	NA	0.625692459	0.58500842	NA	0.752618179	1.28176315	1.189350588	NA	0.581189028	0.529799033	0.888671736	1.098698681	1.137745985	NA	NA	0.658839886	0.76589363	0.739661708	NA	0.734050845	NA	NA	0.593974347	NA	NA	1.027852974	NA	0.922679718	0.558018879	0.639562845	0.989849262	0.583394619	0.573622803	NA	NA	1.048201885	1.119927931	NA	0.809568463	0.621295244	NA	0.814122355	0.854020851	NA	0.711709222	0.984789784	1.069423509	0.867792005	NA	1.078663978	1.597955415	0.433764432	1.313054182	0.720141052	NA	0.806611983	1.163849772	NA	NA
GGNASNSCTVLSLLGAR	0.414532175	0.972143439	1.283415403	0.065041821	-0.368191411	0.10103165	0.025232198	-0.303633232	-0.459337536	0.017250408	0.059465296	-0.191422817	0.120622421	-0.062779368	-0.032305988	-0.07447253	-0.196677456	-0.271277144	0.709270014	0.568150794	-0.382029691	1.254224547	0.201762999	0.142982048	0.307519079	0.685248485	0.464935574	0.146532312	0.193119517	0.110048276	0.024736263	0.013862178	-0.723272	0.259623578	-0.218395955	-0.076847232	0.018516344	-0.02304621	0.244881956	1.376461124	0.126836507	-0.65036969	0.34504623	-0.405045745	-0.060834803	-0.217058674	-0.469144242	0.442771741	0.176733261	-0.531445154	-0.57523971	-0.485864404	0.408003598	-0.471031451	0.004524866	0.092093673	-0.049324413	0.056808735	1.193815774	-0.149080537	0.311489089	-0.045037897	-0.38225756	-0.017005069	0.468344165	0.580135141	0.872958343	0.15084525	0.556959158	-0.031345647	0.602464944	0.389749986	0.310338599	0.492848267	0.28495016	-0.096585623	1.201393211	0.132507801	-0.094293711	0.638857621	0.218536725	0.240912144	0.602577752	0.217062915	-0.167092229	0.652311116	0.420940071	NA	0.073349521	0.906180732	0.593158836	NA	0.546244756	0.380060744	0.277987411	1.394909022	-0.42623994
GHYTEGAELVDSVLDVVR	0.042095626	-0.337516198	-0.625120063	-0.009052053	-0.533091717	-0.495497946	-0.473093823	-0.60346137	-0.275128803	-0.488000773	-0.337877205	-0.719461977	-0.621965749	-0.484472925	-0.367468344	-0.868447612	-0.889057209	-0.488886791	-0.362536181	-0.447868328	-0.793115758	-0.434222352	-0.300930205	-0.407404488	-0.586869232	-0.708108078	-0.482354948	-0.24097074	-0.485521941	-0.438823238	-0.46716718	-0.34573976	-0.29251077	-0.413441768	-0.390202249	-0.311707776	-0.501272873	-0.356511947	-0.649483843	-0.891114959	-0.102788935	-0.304241788	-0.501456848	-0.09323499	-0.253079498	-0.04807357	-0.314204649	-0.486521052	-0.53902328	0.035431278	0.083213863	-0.2830741	-0.657669882	-0.467998759	-0.446956661	NA	NA	-0.536916254	-0.401896258	-0.561024805	-0.593894616	-0.680247759	-0.353985707	-0.268165447	-0.282575293	-0.394780997	-0.365578261	-0.283573057	-0.628056289	0.000639317	-0.533856341	NA	-0.256825836	-0.480426504	-0.054914795	-0.406557528	-0.25274322	-0.458988481	-0.184577854	-0.335407645	-0.369919807	-0.509013101	-0.357139427	-0.647611318	-0.453325842	-0.3857039	-0.143455818	0.100406268	-0.476013728	-0.230677033	-0.555542974	-0.225924768	-0.344362351	-0.47928723	-0.475552227	-0.460157319	-0.421263713
GIFVIGFSYPVVPK	-0.191183601	0.864495487	0.368725552	0.6146464	0.22759887	NA	1.124959934	NA	0.226716271	1.06924524	1.048073224	-0.095126729	0.110512204	0.870858838	0.148732171	0.839607157	0.187960828	0.407501462	0.207187899	0.415978492	NA	NA	0.807505002	NA	0.676182769	0.569095339	0.379420088	0.086319908	-1.491270939	0.07912629	0.96723958	0.448412453	-0.095104778	0.502634151	NA	0.259732556	0.102634824	-0.074478921	-0.130283139	0.026124718	-0.115953914	0.549667013	0.700969932	0.20471267	0.730557715	NA	0.673306767	0.228146199	0.547137843	0.147922125	0.02193958	0.515165144	-0.081613456	0.106180285	0.825302928	NA	-0.595143667	0.387783578	NA	0.346411259	NA	0.886692003	NA	NA	-0.367994526	0.643451833	0.762635706	1.083388421	0.846206041	-1.367155883	0.381483925	0.63591461	NA	0.437957764	-0.599260991	-0.932220052	0.433690431	NA	0.811898335	0.426066757	0.258858888	0.227809599	0.889164832	0.36512673	NA	-0.452602614	NA	-1.303645191	0.164932499	-0.425955572	NA	-0.117389701	0.41359912	0.518715443	0.111393244	-0.021076426	0.368623025
GIFVQSVMPYLVATK	-0.567506519	NA	NA	NA	-0.447179528	NA	0.48511991	-0.429118843	-0.127091766	NA	0.268498546	-0.932228102	NA	NA	0.221354311	0.118117914	-0.720353526	NA	0.477855774	0.917283032	NA	NA	0.420148924	NA	0.225258794	NA	0.135595691	0.28285315	-0.385178056	-0.780830506	NA	0.599931539	-0.206377682	NA	0.428629595	NA	0.137117197	NA	0.131887453	1.76307006	-0.017873659	NA	NA	0.606121321	0.226173268	NA	0.828238651	0.242180064	0.450896146	0.078992106	1.045193035	NA	NA	-0.535493569	0.514751825	-0.012008111	0.363425023	0.856264394	NA	0.215861911	0.109655617	0.695748269	NA	0.45507879	NA	0.739728273	NA	0.053863987	0.039272963	-0.222512205	NA	-0.386482222	NA	NA	NA	0.273196196	0.245280978	NA	-1.114007456	NA	0.604606137	0.224358381	-0.14803482	0.423441071	-0.173649555	0.168843843	0.752954588	0.089266398	0.169965981	0.996026198	NA	NA	-0.476198276	NA	NA	0.010215907	-0.773305512
GIGETPIMPLGISYIEDFAK	-1.061647084	NA	NA	NA	-1.354618169	NA	0.231033228	NA	-0.228294044	-0.852382621	-1.730294636	-0.835356028	-0.701357168	-0.840431783	-0.010568589	-1.108501379	-1.605030727	-1.261721672	-1.261887579	-0.55069102	NA	NA	-0.147655418	-1.48356419	-1.134509395	NA	0.404565344	NA	-0.832832965	-1.764294366	-1.33063774	NA	-1.106474503	-0.186482125	0.401377138	-2.66291081	-0.597514729	-0.208606515	-0.383039756	NA	-0.062624111	-0.327509771	-1.161990501	-0.084260257	-0.205609915	NA	-1.018800949	-0.035511042	-0.483826813	-1.770895078	-0.714681047	-0.575065916	NA	-0.367706765	0.396724993	NA	NA	NA	-1.697502488	0.066071875	-0.801532079	-0.260197794	-0.419037027	-0.261088223	0.090810422	0.044893872	-0.476621597	-0.673263288	-1.215529205	-0.219300287	NA	-0.215514752	-0.374817425	0.5975552	-0.94409051	-1.232126541	-0.725565338	NA	0.786811776	0.069250497	-0.325796165	-0.388377422	1.184079297	-0.153507995	-2.015641167	-0.520744381	1.437220572	0.671554494	0.743134216	0.944838693	0.868248837	-0.307288452	NA	-0.491218235	-0.63135798	1.096656979	0.179705252
GIPHLVTHDAR	0.169400322	-0.580369067	0.068990057	-0.108754761	-0.042945847	-0.44076665	NA	-0.069622943	-0.038028011	-0.096635209	0.021078033	NA	-0.189565082	-0.210374794	-0.378941493	-0.151434607	-0.427394132	-0.234601551	0.058754658	-0.092918148	-0.761252741	-0.097258676	0.118356945	0.128465996	-0.435973892	0.199923169	0.205175207	-0.094429294	-0.095297122	-0.368663762	-0.403422025	-0.257957041	-0.473057369	-0.165509145	-0.00050365	-0.472358459	0.476076412	0.326701532	0.183439033	-0.239371944	-0.141492331	0.089147204	-0.156246796	0.811168142	-0.006765857	0.122816672	0.07482414	0.059085734	NA	0.352591296	0.857126097	0.014091014	NA	-0.048731838	0.003238907	-0.23859458	-0.082108949	-0.290632815	-0.319550736	-0.317278256	-0.03090312	-0.448097558	-0.018362714	0.275700868	-0.295318224	-0.011951237	-0.069634737	-0.004047409	-0.198144316	-0.343188891	0.055743294	0.183929084	0.028495553	0.236692711	0.002591025	-0.460439544	-0.124270181	0.061904471	-0.453119108	-0.464561766	0.064270333	0.305116085	-0.164696312	-0.041628358	-0.325508663	-0.343940553	0.107170169	-0.168766482	-0.294408483	0.1403418	-0.10891271	0.094005379	0.006918663	-0.654056218	0.076775616	-0.522551115	0.024755812
GISEETTTGVHNLYK	-0.37282601	-0.126746493	-0.32035822	-0.21962565	0.024715216	0.094913952	-0.286521656	-0.331066605	-0.182487338	-0.133615945	-0.231363525	-0.338118267	0.03171725	-0.07477393	0.105446824	-0.035602524	-0.12492793	0.059281864	-0.224622907	-0.352884495	-0.33407502	-0.365896073	-0.251678968	-0.333474004	0.128618722	-0.314278937	-0.050695909	-0.295375859	-0.061083347	-0.06325228	-0.005593546	-0.098235791	-0.225342699	-0.402853255	-0.002923027	-0.011273078	-0.126864713	-0.28327334	-0.212640938	-0.337063873	-0.19787691	-0.01760969	-0.017503422	-0.032389739	-0.326630092	-0.291027055	-0.217794738	-0.34184197	0.110039253	-0.016110415	-0.513650803	-0.17660245	0.010025052	-0.152709933	-0.19675286	-0.341886968	0.241151249	-0.189515535	-0.042228997	-0.110563834	-0.05660975	0.027954658	0.027416977	0.094089889	-0.142893299	0.164510904	-0.137418414	-0.373851569	-0.568801717	-0.709934027	-0.305763943	-0.211001319	-0.126994968	-0.185035301	-0.23276071	-0.166265201	-0.231985102	-0.125639375	-0.17979993	-0.55808182	-0.941933197	-0.138490856	-0.305645582	-0.307132798	-0.110948474	-0.102739998	-0.22205644	-0.58781726	-0.579658876	-0.50383158	-0.179910936	-0.371905445	-0.357640292	0.128421248	-0.110171144	-0.563100098	-0.40638465
GLAPDLPEDLYHLIK	-0.180053143	-1.008740746	-0.651615199	-0.939201855	-1.162357453	-0.484978952	-0.835572182	-1.645600671	-0.284016158	-2.740064379	-0.76752799	-0.686632793	-0.122830057	-0.732807639	-0.406689615	-1.316451293	-1.330959257	-0.411442135	-0.2806931	-0.348143321	-1.004243293	-0.449745148	-0.54283883	-0.270281453	-0.568617721	-0.465254393	-0.106179865	-0.390053398	-0.626275945	-0.700609346	-0.963918126	-1.35433645	-0.343607341	-0.226148916	-0.638472629	-0.749028236	0.238113078	-2.254081027	-0.692706434	-0.69232718	-0.666323216	0.150589714	-0.587212961	0.049969347	-0.517394004	-0.339585146	-0.241707151	-0.382247145	-0.788106147	-0.764713622	0.395297122	-0.697714227	-0.6827947	-0.669496994	-0.213475912	NA	NA	-0.832712368	-1.810215653	-0.468402236	-0.538567329	-0.842031449	-0.219809756	-0.490424559	-0.272174244	-0.550068417	-0.510861	-0.407279452	-0.811456375	-2.958257775	-0.569041654	0.097191746	-0.541590655	-0.219455633	-0.127220819	-0.405445104	-0.234922583	-0.19253924	-1.574071239	-0.392113513	-0.267097595	-0.380286639	-0.721009307	-0.008281372	-0.557641759	-1.093286794	-0.548155146	-0.610659771	-0.678272415	0.074221963	-0.408551491	-0.385413249	-0.206102061	-0.952037629	-0.420148242	-0.696785085	-0.876610188
GLETIASDVVSLASK	0.004863226	0.056665572	-0.204293829	0.210870645	-0.124796038	0.164199451	0.363867971	-0.557400919	NA	0.232442104	0.308715212	0.40177515	-0.120275588	-0.276394837	-0.244503579	-0.175416335	-0.427787562	-0.154040426	0.211918854	-0.152553024	-0.138247089	0.301615263	-0.610877573	-0.49018076	-0.07985615	0.122678143	-0.280236347	-0.648781225	NA	0.194787264	NA	-0.784040309	-0.746109479	0.528209053	-0.918730021	0.634771651	-0.541574171	NA	-1.058935104	NA	-0.999188248	-0.060086367	-0.560250515	-0.481529644	-0.036263866	NA	-0.222248813	-0.414489996	-0.099627777	-0.268384328	-0.225178982	0.043340019	0.195570374	NA	-0.528640247	NA	NA	-0.43640218	NA	-0.374794261	-0.686395505	-0.365992384	0.487734835	-0.121117287	-0.348047412	0.011184082	0.053647458	NA	0.146930199	0.363652428	-0.142825878	-0.51645674	-0.331513203	NA	-0.865003159	-0.214646291	-0.317250129	0.072840761	-0.185113998	-0.540781553	NA	-0.513244978	NA	-0.702727619	NA	-0.579233097	NA	NA	0.460065063	-0.464189203	NA	-0.145552413	0.48647102	0.071445693	0.102212896	-0.33296168	NA
GLGGVNVEELFGISK	-0.467471757	-0.918907438	-1.062331379	0.076705273	-0.32142113	-0.66691844	-0.365301638	-0.286806473	0.309640733	-0.59018348	-0.025659242	0.261024319	-0.671850469	0.106796817	-0.39528663	0.016178753	-0.163488094	-0.326376136	0.09725585	-0.465501334	0.589176297	0.144845864	0.183449616	0.391867099	-0.794018984	-0.212505889	-0.104502427	0.257340851	-0.669410901	-0.936135976	-0.59155405	-0.239296558	0.273122906	-0.170167696	-0.051422485	-0.083186505	0.068031146	0.180591349	0.427080469	-0.621333422	-1.1491376	-0.112358457	-0.955561355	0.585497008	-0.352016948	-0.217237305	0.248525886	0.04187227	-0.384430181	0.792793656	0.363613175	0.315367337	-0.632928143	-0.325285734	0.24887142	-0.119434251	-0.236855467	0.237132692	-0.147821639	0.253548217	-0.229837515	-0.3695751	-0.097170358	0.639081904	-1.32220933	-0.171909702	-0.711914164	-0.196773132	-0.144377665	-0.095446277	-0.353266119	-0.005445331	-0.543762942	-0.228510147	-0.678522653	-0.36962884	-0.931799093	0.174578286	0.401199989	-1.397607236	-0.333101682	-0.154509529	-1.233263883	-0.405576131	-0.496568469	-0.79333824	-0.084544577	-0.319627835	-0.10650362	-0.830852365	-0.055501545	-0.304540164	-0.359199818	-0.116650473	-0.110436036	-0.109195388	0.333686884
GLGTDEDAIIGILAYR	0.530366414	NA	0.017832281	-0.356819006	-1.122604095	NA	NA	-0.194712695	-0.727175231	-1.078566901	NA	NA	-0.754469879	NA	NA	NA	-0.705019247	NA	-0.087978332	NA	NA	NA	NA	NA	-0.355004888	NA	NA	-0.187994019	NA	NA	NA	-0.682967626	-0.377612116	NA	NA	NA	NA	-0.451687447	1.317047632	0.42175211	-0.190388723	0.027490008	0.195584335	-0.897961528	NA	NA	-0.491519282	0.604846174	NA	0.337300512	0.157759047	-0.303279598	NA	NA	0.049944209	NA	0.473781504	NA	-0.508015215	-0.155576531	NA	NA	0.548963082	-0.640426571	NA	NA	NA	0.171336406	NA	1.743982318	-0.997098448	-0.281472995	NA	NA	NA	NA	0.621370369	NA	0.135490339	0.472530879	-0.394950108	-0.07180062	NA	-0.5787561	-0.865770293	-0.122329681	-0.328818424	-0.242456183	NA	NA	NA	NA	-0.212821805	0.48074488	0.937288475	NA	NA
GLLLFVDEADAFLR	-0.776502808	NA	-0.093139082	-0.177905462	-0.956419463	0.235148969	-0.356227037	-0.481767319	0.012864586	-0.990936403	-0.006219455	-0.122251632	-0.403301654	NA	-0.505169802	-0.441057895	-0.527049974	-1.124640231	-1.057389663	-0.427846105	0.279129759	-0.889492151	-0.046778837	-0.85511333	-0.265509305	-0.425811919	-0.075141296	-0.378934572	-0.250157722	-0.956753827	0.016016347	-0.578159535	-0.770008891	-0.326433581	-0.594401641	-0.714729295	-0.929616876	-2.09103648	-0.760165708	0.081881291	0.139040553	-0.913011888	-1.627103423	-0.712137483	-0.895043428	-0.950106021	-0.769642415	-0.21868666	-1.029115038	-0.656916661	-1.022479588	-0.560865231	-0.662906118	-1.435245137	-0.216501336	NA	NA	-0.673848331	-1.414976722	-0.73710986	0.113862554	-0.396000726	NA	-0.240803576	-1.184610382	-0.970128478	-0.28052817	-0.769124019	-0.436232912	-1.285775681	-0.913846714	NA	-1.008196826	-0.752478093	-0.935366568	-0.287729289	-0.56329168	-0.789062217	-0.924454811	0.304142508	-0.880023918	-0.31879165	-0.32043114	-0.594870922	-1.111234048	-0.464418233	-0.010177968	-0.682774227	-0.251898563	0.338401163	-0.68148603	-1.158549245	-0.478148142	-0.42053741	-0.524341328	-0.021915909	-0.71256776
GLLNAIVIR	NA	-1.209949725	-1.104247518	0.036971669	0.421995704	-0.730050278	-0.012471551	1.239063697	0.457849189	0.195269177	-0.388536209	-0.627265474	-0.507348952	0.383858226	-0.391428584	1.120497803	1.26817846	0.981353031	-0.454431699	-0.656556762	-0.850333319	-1.561214238	-1.482739453	0.116240988	0.162556206	0.299199878	-0.297664039	0.075423455	-0.575086472	-0.035238543	-0.195396383	0.226116372	0.728856118	0.764385868	0.198743518	0.546438754	-0.790068376	0.100775163	0.81303916	0.332631224	-0.06649545	0.405894424	0.242343721	0.695985859	-0.544521498	-0.266586381	0.462242536	-0.570128635	0.164872384	-0.009092289	-0.381548119	-0.419630548	0.069210095	-1.345886733	0.491012146	-0.858978669	0.657408816	-0.282027128	0.246640113	-0.050195012	-0.346339995	0.050253795	-0.552184144	-0.647711277	NA	-0.213509784	-0.825908998	-1.070530595	-0.550190557	-0.841064931	-0.60538578	-0.133928676	-1.186047162	-0.865392952	-0.320833927	NA	-1.300575162	-0.682107238	-1.048644806	-1.996104506	-1.316891637	-1.479312691	-1.427432024	-0.934911213	0.528136228	-1.391734667	-0.648889688	-1.687267381	-1.839527915	-2.729927684	-1.127198307	-2.076760546	-1.200186912	-0.415383409	-1.709141685	-1.506634824	-0.431049505
GLLSSLDHTSIR	-0.375359307	-0.485362251	-0.416888923	NA	-0.392538841	NA	-0.133224793	-0.357713646	-0.160796925	-0.691741112	NA	-0.858884113	-0.433611542	-0.454382366	-0.10323885	-0.781366926	-0.461861075	-0.389804879	-0.495316042	-0.607148074	-0.622080486	-0.375132494	-0.611705182	-0.689231926	-0.613227729	NA	-0.129144087	-0.836512842	-0.750340194	-0.525945401	-0.523925658	-0.294336649	-0.104589469	-0.241362404	-0.340498504	-0.42897199	-0.571998269	-0.860011427	-1.05509297	-0.766983917	-0.755676086	0.004072545	-0.549601915	-0.793055589	-0.564587147	-0.677218685	-0.155588821	-0.858650154	-0.554767372	-0.696057899	-0.552845195	-0.716379053	-0.44907026	-0.372086802	-0.384485176	-0.612679823	-0.586461338	-0.276784147	NA	-0.544241591	-0.573340841	-0.681981068	0.140670293	-0.885060333	-0.423611056	-0.36167555	-0.451134933	-0.860257847	-0.549878033	-0.203118689	-0.738219321	-0.482411341	-0.225916676	NA	-0.229784667	-0.502071839	-0.397338985	-0.721349339	-0.441054225	-0.417832735	-0.421216291	-0.404094505	-0.429786894	-0.976214671	-0.064966719	-0.661780065	-0.816565899	0.108226921	-0.303985569	-0.565463701	-1.200272371	-0.227913923	-0.40563561	-0.525736972	-0.923231289	NA	-1.044061994
GMTLVTPLQLLLFASK	0.046197321	NA	-0.20540159	NA	NA	-1.104612671	NA	-0.702300045	-0.050881101	0.35426314	NA	NA	0.247214017	NA	-0.572354146	-0.094333515	-0.553537365	-0.001267117	NA	NA	0.208055872	NA	NA	NA	-0.245268909	NA	-0.183168021	0.428614588	-0.39733317	-0.346013633	-0.174246116	-0.479234486	NA	0.288800705	-0.171795512	-0.499622623	NA	NA	-0.474315587	-0.725919484	0.506366246	-0.091454901	-0.252965101	NA	0.146093033	0.14170219	-0.176646712	0.052700154	NA	NA	0.532539392	0.074329532	-0.27199733	0.240144423	NA	NA	NA	NA	-0.864768286	-0.053138364	-0.551284399	0.343005446	NA	NA	-0.080098698	0.845120292	-0.492466051	0.229319593	NA	0.766316674	0.036900645	NA	-0.394939126	NA	-0.68060543	-0.041762931	-0.162460911	-0.0910976	NA	NA	-0.102072335	-0.23279172	0.112953009	-0.361799909	0.127922903	NA	NA	NA	0.197276988	0.851880857	-0.190942829	NA	0.035533277	-0.884864932	-0.206130804	NA	NA
GNLFSSQAFYR	-0.131224531	-0.54736081	0.390353594	-0.946050281	NA	-1.066601415	-0.18664865	-0.540933985	-0.194548735	-0.694853759	NA	-0.0648017	-0.209067026	-0.331840785	0.048563334	-0.190989743	-0.357170651	-0.038632206	0.560336034	NA	0.174321477	0.328055728	-0.427417817	0.7045802	-0.238962967	0.36686524	NA	-0.30928021	0.116605303	0.196192509	NA	-0.710804289	NA	-0.56220096	NA	NA	-0.500751081	NA	-0.0201044	NA	0.352984656	0.185551563	NA	-0.956935326	-0.708675495	-0.345857025	0.351609009	0.096462433	NA	0.124946843	-0.464335891	-0.509699461	-0.616569664	0.011894384	-0.21742661	-0.11989723	-1.186076804	NA	0.006107636	0.014427832	0.02577848	0.290020025	NA	-0.269032606	0.697752663	0.098697558	0.13413354	-0.039756856	0.591046702	0.077244678	0.132929105	-0.383713932	-0.631336096	-0.360303038	-0.619366132	-0.66890035	-0.111095862	0.194549273	NA	-0.233078578	-0.778260935	-0.323985519	-0.332092664	NA	-0.222818085	-0.53348023	-0.557435688	NA	-0.945713123	0.478946848	0.444562263	-0.1702774	-0.481754642	NA	NA	-0.7983316	0.103240164
GNPSGIQPDLLISLTAPK	1.587521799	-0.637371553	-0.338048708	0.521143524	NA	0.404521698	NA	-0.167962858	-0.759462819	-0.096733313	NA	-0.099714346	-0.060913417	-0.038551639	-0.5881975	0.340090714	NA	-0.145677321	NA	-0.404978083	NA	NA	-0.77450215	NA	-0.25715422	-0.70046358	-0.775486945	0.545547687	0.125835948	NA	0.141895428	NA	-0.262187361	-0.33811565	NA	-0.034298233	-0.738662079	NA	-0.528623098	0.200502263	-0.287242325	-0.481631448	NA	-0.372149838	0.899523965	0.314233536	0.633931954	-0.646153559	NA	-0.084660308	NA	0.862449759	0.496850664	0.217645639	NA	-0.202422983	0.106438195	NA	0.11032257	0.34616182	0.126291769	0.346979058	-0.114423648	NA	NA	-0.147483417	-0.056558463	0.264672718	0.675716175	0.248833614	-0.263585664	-0.096354067	NA	NA	0.262035624	0.252617292	-0.814084567	NA	-0.395648138	0.365584095	0.33898134	-0.308036884	-0.3327924	0.536629616	NA	0.188156198	-0.019204374	-0.557065096	-0.750888259	-0.139853934	NA	NA	0.049007061	-0.194470209	NA	-0.617212179	-1.344916474
GNSLFFR	-0.048069109	-0.010468572	-0.039566717	-0.013204626	NA	-0.186652967	0.230369061	0.278706754	0.073664983	0.192183552	0.733903697	0.055660871	0.055313241	0.021134998	-0.306872824	-0.028188221	-0.311459638	0.546275941	-0.228197994	-0.204913318	0.127759743	0.040634154	0.042694232	-0.367479826	-0.101396851	0.53028525	0.496756523	NA	NA	0.234695252	-0.35195829	-0.284918488	0.022491078	0.232946817	0.102583249	0.052435913	0.028336403	0.947428621	0.072794342	-0.05764728	-0.459756848	-0.143872172	-0.222850043	0.424267292	-0.047548121	-0.028567098	-0.120607706	NA	0.733741008	0.163111147	0.272159972	-0.027264439	0.088414711	-0.093388625	0.367001651	0.000514891	-0.122550903	-0.016709743	0.503724754	0.179012001	-0.181522918	-0.235186553	0.045350043	NA	-0.27459564	NA	NA	-0.058684618	0.528419757	0.156472867	0.090696204	0.024895829	0.000643908	-0.073889427	0.128124094	-0.348413967	0.095033073	0.069380913	-0.043600953	0.130888355	-0.232340537	-0.041178184	-0.15458528	-0.205299421	-0.077774578	-0.128407599	-0.313338516	0.320264242	0.204830002	-0.050118468	-0.118056629	-0.161907048	-0.124434387	-0.008173306	-0.273456786	-0.282095621	-0.399241232
GNVGFVFTK	-0.672829361	-0.413207863	-0.989644682	-0.806493605	-0.962093686	-1.507335902	-1.130735842	-0.677296666	-0.735705119	-0.872036853	-0.636341119	-1.166977722	-0.653092622	-1.269391918	-0.938201725	-1.014079878	-1.160788127	-0.988674902	-0.506408524	-0.776082969	-1.195794074	-0.87232835	-0.678669316	-1.003710499	-0.915197916	-0.189605514	-0.225646994	-0.327964664	-0.633352152	-1.174708847	-0.795370777	-0.855377834	-0.682847881	-0.701436219	-0.622591071	-0.991814298	-0.033021026	-0.711460946	-0.367358668	-0.805603407	-0.670517181	-1.109056561	-0.689730439	-0.233911714	-0.790786352	-0.598904764	-0.663975488	-0.678724767	-1.039707188	-0.590248563	0.209201262	-0.388278629	-0.625799114	-0.836613741	-0.730846381	-0.683450141	-0.705978662	-0.665432058	-0.999156206	-0.946521035	-0.89674223	-1.139705017	-0.713110597	-0.548400303	-0.97834447	-0.929165208	-1.327195944	-0.682073074	-0.967408294	-0.911766192	-0.871576324	-1.239897412	-0.715373983	-0.401527001	-0.886983688	-1.075888572	-0.728648846	-0.749440091	-0.988819706	-0.863667144	-0.824471639	-0.722853439	-0.741606286	-0.828896396	-0.821450073	-0.67608	-0.866977948	-0.820396585	-1.188112848	-0.18730663	-0.687572489	-1.153868676	-1.068024802	-1.136006927	-0.939930252	-1.148618436	-0.904533311
GQALPEVVAK	-0.091673954	-0.189265608	-0.241692818	-0.274294242	-0.110988528	-0.015163926	-0.427292436	-0.091950612	-0.487261524	-0.274882705	-0.520105449	-0.491610836	-0.462330441	0.229064498	-0.14042746	-0.109563028	-0.257547483	0.128339139	-0.461970573	NA	-0.423800017	-0.322713704	NA	0.047656529	0.021014289	-0.376671292	-0.44782228	-0.216642087	0.037378787	-0.006756597	0.207807962	0.209719773	-0.338711142	-0.318299992	-0.401822536	0.121769174	-0.472526042	-0.603701998	-0.397530115	0.126113241	-0.048668812	-0.464426752	0.116520036	-0.713015001	-0.144572668	-0.046847792	0.055592839	-0.228110709	0.01645418	-0.405886144	-0.607159224	-0.136441281	-0.07653431	-0.068852013	-0.527245063	-0.213304157	0.267159416	-0.38420761	0.002363261	-0.405293007	0.102940074	0.093619701	-0.295258002	-0.421687184	0.390709127	-0.246791336	-0.076054474	-0.186197469	-0.444989073	-0.752416185	-0.111296025	-0.311981106	-0.256396573	-0.318818634	-0.362362034	-0.031900554	-0.353298996	-0.235040287	-0.376081484	-0.035052884	-0.609141533	-0.130178075	-0.1203464	-0.316917076	-0.158256429	0.111171943	-0.457355212	-0.53598605	-0.617082776	-0.514943284	0.182710687	0.045449486	-0.6499333	0.010912009	-0.295754708	-0.39851615	-0.334315106
GSAITGPVAK	-0.536431753	NA	NA	-1.621671306	-2.976441111	-0.426641586	-1.386904841	0.013911194	0.147635982	0.204254101	NA	NA	NA	NA	-0.489543702	-3.067930267	-0.464042963	-3.764075322	NA	-0.286791647	NA	-4.636887729	NA	-0.117568533	-1.488060305	0.602427094	NA	NA	NA	-0.17212903	0.185810293	-0.075109514	NA	-0.434077225	NA	0.114568723	0.128738872	-4.205939188	-3.567524995	-0.117752867	0.251712153	-0.652245016	NA	NA	-0.013659599	0.012438399	-2.828454256	NA	-1.058456254	0.646629448	1.409580195	NA	-4.953911327	-0.221780689	NA	-0.934803861	-0.689904808	-0.136561583	NA	NA	0.06085787	-0.064477644	NA	NA	NA	NA	-4.437260925	-0.155729919	-1.015047829	0.016597556	-0.254465642	NA	-2.086181201	-0.413256474	-0.161910294	-0.287249211	-1.719646855	NA	-1.047525548	-0.136552775	0.187968611	-0.266774544	NA	0.245238246	-0.666482917	NA	-0.211396479	0.100486048	NA	NA	-0.302464929	NA	NA	-3.420711044	0.353769147	-1.147374096	0.034788096
GSFSEQGINEFLR	-0.574217609	0.300909992	0.378367409	-0.992726779	-1.068567788	-0.94343036	-0.414746859	-0.619163456	-0.443421877	-0.077529492	-0.233012195	NA	-1.158911072	0.147562835	-0.389762878	-0.394308951	-0.566443895	-0.837122109	-0.128966532	-0.130077207	-0.214953392	-0.180914101	0.07207068	-0.725269009	-0.192490917	0.163541434	-0.69976224	0.428268048	-0.214819797	-1.119576174	-1.429704291	-0.821446612	0.00089695	-0.404708917	-0.385257855	-0.705387732	-0.435512325	0.746428949	0.506476829	-0.401968845	-0.823929386	-0.539627869	-0.859297697	-0.341023455	-0.798947034	0.302867594	-0.061162895	0.239591477	-0.41246744	-0.039099732	0.994504069	-0.478764838	-0.668293121	0.747918081	0.259635353	-0.471477993	-0.404751645	-0.642963583	-0.306521201	-0.129347956	0.337181665	-1.420760768	-0.363821114	-0.070263801	-0.498508188	-0.400438325	-0.339853277	0.367085706	-0.873609572	-0.349878104	0.084563842	-0.960127169	NA	-0.633530296	-0.128910199	-0.223251489	-0.297753656	-1.129320625	-0.522894772	-0.647811425	-0.204710352	-0.083849638	-0.231984368	0.064430502	-0.649655313	0.296881419	0.378656314	-0.263212055	-0.407525395	0.813131834	-1.017716484	-0.519235416	-0.187658091	0.457561662	0.241649518	0.646876265	0.07672992
GSHIPENTGIPLMEELISIYCHR	NA	NA	0.427463392	NA	-0.028454935	-0.414854745	1.288039759	-0.884805707	0.311809433	-0.101963456	-0.51933736	2.691445365	-0.195317307	-0.318901121	-0.50844861	0.554587081	-0.07820676	-0.189681268	1.137293515	1.042488978	0.397392767	-0.070165648	-0.048330767	0.294526228	-0.373027852	0.340898205	0.263958865	-0.07458258	0.131934239	0.49265481	NA	-1.350612918	-1.180313818	0.667217181	0.321344155	-0.52814297	-0.398768945	-0.827326171	0.660913069	-0.699662257	1.287846631	0.602056345	0.351800013	NA	-0.518362434	-0.200409068	0.216399539	-0.337587867	0.011997828	-0.150353418	NA	NA	-0.235688177	-0.118755158	-0.482576687	NA	NA	1.072748797	0.877626176	1.252725586	NA	-0.60902552	NA	0.93273187	0.159388448	0.27043967	0.356260719	NA	0.513922334	NA	-0.413504606	NA	NA	0.6386559	-0.04622125	-1.220225595	0.050538813	NA	0.369456024	-0.739838168	-1.286156073	NA	-0.102783421	-1.502221293	1.941256635	NA	NA	-0.732217311	-0.100461725	-0.230104225	0.506929107	NA	NA	NA	0.447853284	-0.218283533	NA
GSLSGWILSK	0.848536416	-0.203761858	0.140666726	0.805704139	-0.00499192	0.201635454	0.335656329	0.23954025	0.312426428	0.457564607	0.257371804	0.273782951	0.311020441	0.577722854	-0.449268055	0.538895326	-0.154689657	0.072942514	0.177157221	0.277501464	0.423241546	0.068233519	0.551441341	0.422226793	0.46629897	0.460274514	NA	-0.267274865	0.104773212	0.333276235	0.24848351	0.054274936	0.512157319	-0.089226041	1.480851881	0.222190158	0.678661284	0.405002609	0.595922089	0.117871237	0.156728908	0.102122409	0.495661221	0.928118316	0.270587729	0.370198947	0.167105232	0.556297926	-0.131941459	-0.237042062	1.687575001	0.101093823	0.067985268	0.752786075	0.28372865	0.757798187	0.043289138	0.084930833	0.781944911	0.289103843	0.229684237	0.077883248	0.255778116	0.348742039	0.55743899	-0.033425937	0.151946425	0.142141959	-0.02457404	0.601500899	0.234354613	0.182590039	0.148859858	-0.277091526	-0.009515759	-0.069900875	0.465803974	0.633561068	-0.030492031	0.172373849	1.219416006	0.246603483	0.25656862	0.142195868	0.471382804	0.538605226	0.522446195	0.574514092	NA	0.805375692	0.471658446	0.651862638	-0.400343963	0.42153034	-0.034026327	-0.452073169	0.187089258
GSPAVDVAVK	0.382795337	1.080341869	-0.373819957	0.246378808	NA	-0.299618839	-0.696869996	NA	-1.061110129	0.485582778	-0.23532932	-0.85704495	0.151980215	-0.178638353	NA	NA	NA	-0.370148826	-0.12900532	0.060115208	NA	0.010132295	0.267016142	0.15420769	1.56747438	-1.232306494	NA	-0.435009003	-0.915710939	-0.343627942	NA	NA	-0.787001911	NA	-0.329934802	NA	0.051060092	0.46425888	0.91315905	NA	NA	NA	-0.239654109	-1.220745227	-0.400716019	-0.112223123	-1.561724742	0.02930475	-0.760955677	NA	NA	-0.383470774	NA	-0.371759065	-1.213523044	0.422235096	0.403402334	1.922218276	NA	-0.191717255	0.360879366	1.276090099	-0.865786832	NA	0.09959167	-0.481912501	NA	0.856215189	-1.58135011	NA	-0.301209167	-1.134555947	NA	-0.93619798	-0.517149555	1.101573459	-0.90061916	1.031165755	-0.309903896	-1.464979627	0.864063457	NA	-0.792704707	NA	0.001207135	0.855985751	1.074468415	NA	-1.002619564	0.364601959	0.51638115	0.562317306	-0.639547422	1.014631459	0.452318721	0.965421416	NA
GTEDFIVESLDASFR	-0.033990266	NA	-0.096418621	0.040172119	-0.812025255	-0.040586604	-0.752041377	-0.268410439	-0.240591994	-0.356636132	-0.237748752	-0.109757436	-0.15921742	-0.143090644	-0.272495363	-0.205244166	-0.021650442	-0.336351401	-0.229700981	0.063246834	NA	NA	-0.145420189	0.1012123	-0.483811182	NA	0.319356634	0.287041875	0.063882632	-0.458702812	NA	-0.188600435	-0.443883817	NA	0.450546229	-0.295199757	-0.351444909	0.101270869	0.418338856	-0.07996639	-0.297484703	-0.019019278	-0.602553557	0.366730805	0.247268134	0.738257236	0.234132726	0.640348373	-0.264106852	0.53978731	1.177032107	-0.178843955	-0.445152098	-0.298056391	-0.08392427	NA	-0.382842074	0.071848094	-0.388104904	-0.013538403	NA	-0.385085097	0.054117598	-0.113530311	-0.48143497	-0.643931974	-0.524729135	-0.21323312	-0.671479338	0.571181242	0.052232577	-0.090436967	NA	0.877984195	0.291665838	-0.252530164	-0.145332326	-1.234142965	-0.227106504	0.109449689	-0.043733339	NA	-0.264342167	-0.331232331	-0.759151993	-0.135332956	0.381332833	0.127145512	-0.670022085	0.702645113	-0.053915739	-0.263163838	0.273194137	-0.198248382	0.332661494	-0.048936596	0.608154615
GTVVMIPIYPLHR	-0.816346157	0.032906464	-1.451715449	NA	0.380035067	NA	NA	-1.239375795	0.529504975	-0.324656371	0.801684769	-0.311049434	-1.031184678	0.488497625	-1.391207312	0.347931875	0.666198292	-0.459119395	NA	-1.260231443	0.337014547	-0.750871865	NA	-1.106045074	0.591519336	0.438160031	0.317492231	-0.764661517	0.532690585	0.892956052	NA	-0.721033469	-0.183389646	-0.86759422	0.73191207	1.356241314	-0.606467989	-0.143271287	0.590965665	0.248751063	0.414381156	-1.618867035	1.134801979	-0.673570119	0.146186001	0.847471595	0.872561508	NA	0.731163155	-1.026762974	NA	-0.354939272	-1.230482246	0.753836497	0.508185494	NA	-0.358482937	NA	0.845527187	0.180038993	1.043301654	0.609511214	0.840153824	0.579466302	NA	0.450893643	-0.139683473	0.510125872	-0.240736222	NA	0.071412823	-0.147402142	0.485903146	-1.476956988	NA	-0.64946686	0.382304773	-1.985583617	NA	-0.917221502	-1.522452962	-0.697752921	NA	-0.93649009	NA	-0.506886689	NA	-0.475502973	-0.879707072	-0.029942309	NA	-1.252970239	-3.685338113	0.567667143	0.52133464	NA	-0.996779578
GVAGALRPLLQGAVPAASEPPVLDVK	-0.803804884	NA	0.507441291	-0.174117977	-0.317431582	-0.770388327	0.859127767	0.440254419	0.753858731	0.299219544	-0.260296455	0.389000735	1.305489805	0.11885004	0.570712242	0.705910563	-0.106251812	-0.104094642	-1.004532719	-0.032725525	1.119341395	0.760473707	-0.005625619	-0.2021626	-0.172150801	-0.190535413	0.35902592	-0.081058585	-0.119009341	-0.050356743	-0.742275618	-0.385675067	0.652455707	0.225442	-0.092946489	-0.133346007	-0.036490339	0.826906615	-0.181540317	0.509387337	-1.197413369	0.363169948	-1.006125951	-0.458499243	1.227900143	-0.358144603	-0.320695227	0.367419008	0.404593518	-0.753836336	-1.012586309	-0.227786491	0.513834568	-0.424663852	-0.039070181	-0.496179062	-0.097620295	NA	-0.062584025	0.342269339	0.572928772	-0.430665033	-0.681289519	0.200251629	0.285423155	-0.246259972	-0.010441874	-1.396811981	0.596721868	0.31664103	0.787538525	NA	0.105760919	-0.311521537	-0.200253171	-0.011878815	0.025667019	2.16844828	0.089191324	0.324583203	0.092647561	0.338079508	0.181999667	-0.434323699	-0.105991262	-0.739626764	0.63295873	-0.302351482	0.530361322	-0.212871071	-0.170199782	0.325375918	0.369764051	-0.243596616	0.17068325	0.508521274	-2.026350642
GVAPLWMR	0.033612451	-0.536147977	0.101936986	0.511069712	-0.046512111	-0.107602051	0.191702783	0.4656345	0.488918704	NA	0.392900641	0.185061219	-0.064656975	0.08527636	0.230762229	NA	-0.003688658	0.288610752	-0.278406843	0.092342416	-0.174836239	-0.021094138	0.089415139	-0.118255494	-0.200477578	0.495425229	0.541356223	0.895229056	-0.159700525	0.010843426	0.021528489	-0.132426695	0.316728702	0.623173829	0.220592941	0.209622221	0.399796752	0.541452622	0.43908444	0.451717522	0.117417221	0.319710077	0.197398038	0.568085227	-0.01631654	0.162268181	0.157180475	0.092705307	-0.01457986	1.136075606	0.711357236	0.133908391	0.198430362	0.374439828	0.173049312	0.659457858	0.249605992	0.214003554	NA	0.649164589	0.339324831	0.077429893	NA	0.271486866	0.166208532	-0.121353081	-0.337994698	-0.012503723	0.343672389	0.816051905	-0.009026205	-0.086921002	0.445621591	0.056682093	0.278499347	NA	0.088508349	NA	NA	0.067278664	0.130170589	0.318611143	0.232067149	-0.022199586	0.350619168	0.261083433	0.228962327	0.108293533	0.542986899	0.077750277	0.250507599	0.263708572	0.354007492	0.056342911	-0.095616026	0.420724679	-0.093644916
GVDLDQLLDMSYEQLMQLYSAR	NA	NA	0.019098646	-0.629674987	NA	-0.524858356	NA	NA	-0.01644821	NA	NA	NA	NA	NA	-1.076097327	NA	NA	0.024730412	NA	NA	NA	-0.105681916	NA	-0.404365522	0.376085733	-0.542309107	-0.580763839	NA	NA	-1.464496557	NA	NA	-0.799910985	-0.256619039	NA	-1.335320176	NA	NA	-0.556982991	-0.135370346	0.997424204	-0.97723539	-2.258323255	NA	-0.266304776	NA	NA	0.807826177	-0.335063403	-0.364273447	NA	NA	-0.984194131	-1.841785369	NA	NA	NA	NA	NA	-0.592061694	0.622329392	NA	NA	NA	-0.609518817	-1.033056155	0.42914151	0.118997263	NA	NA	0.496802626	NA	-0.560719913	0.382876912	-0.530763882	NA	NA	-0.241355312	-1.892032367	NA	-0.413636408	-0.196500465	-1.703295519	NA	-1.058472832	NA	0.363168508	NA	0.180029748	NA	-0.794127242	-1.011150968	-0.118686939	-1.696394846	-0.521838036	NA	0.262963122
GVFPLLYR	0.089441374	NA	-0.280658166	-0.233842799	-0.860683267	-0.886933265	-1.722097514	-1.543145647	-1.098204606	-0.014380216	-0.604903179	-1.603581409	-1.875889605	-0.96252145	-0.81491402	-1.081226136	-0.827026024	-0.308320932	0.410499121	-0.727396766	-0.930441922	0.414438709	-1.94856723	0.385900561	-0.260028279	-1.085612579	-0.408729159	-1.008050859	-1.028378873	0.438198978	0.472191855	-1.701868764	-1.404698665	-0.995842774	-1.735214759	0.019904058	-0.526657263	-1.646846153	-1.246243922	-0.480295626	-0.177464334	-1.74668901	0.5380581	-1.434595791	-0.120576883	-0.923708345	-1.371536705	-0.087752905	0.059498677	-1.579151862	-1.770645112	-1.25211902	-0.392041651	-0.06066296	-0.806559284	0.166102933	-0.133793636	-1.114587968	0.579203805	-0.740021901	-1.009187534	0.474596459	-0.250960897	-1.12005619	0.319706131	0.156716801	0.795688301	-0.361465347	-0.085504914	-0.413596246	-0.282617346	-0.254249469	0.841100004	-0.777355527	0.617177498	0.182464176	0.325544216	0.492066022	-1.32317157	-0.51730997	-0.207486913	-0.005135599	-0.313717826	0.065328981	-0.461761528	0.073400723	-1.626775722	-0.016788579	-0.335462108	-0.790168063	-0.823046024	-0.399924573	-0.670631237	-0.192692796	1.108256159	-0.367211134	-1.598915198
GVLFASGQNLAR	-0.215963273	-0.057111009	-0.196906486	NA	0.19281254	0.236394407	0.122129171	-0.063252503	0.138003089	0.301668024	-0.124949886	-0.038853583	-0.045147731	-0.018224143	-0.079686106	-0.087871652	-0.031246332	-0.203243674	-0.274438292	-0.106883444	-0.441035032	NA	-0.04459256	NA	0.280763649	-0.383221603	0.050145551	0.18023355	0.043319341	0.031345322	0.290529272	-0.101430127	-0.082627283	-0.105981853	0.39001042	0.663132526	-0.127379423	-0.236909655	-0.129383775	0.711196082	-0.003003367	-0.077909325	0.180834471	NA	NA	NA	-0.198822689	NA	NA	0.064392302	-0.137798349	-0.213340772	0.46500874	0.076696013	-0.436123948	0.024352335	-0.080643453	-0.129594672	0.474351521	-0.058324759	NA	NA	-0.490424883	0.076296954	-0.246987565	-0.097069685	-0.072973243	-0.342271393	-0.029700708	-0.630131679	-0.018543897	0.22260705	-0.095569294	0.00829354	-0.037876122	-0.141696892	-0.316429924	NA	0.027756312	0.116277779	-0.128234923	-0.02565168	0.012450351	0.022292977	-0.015669161	-0.041334516	-0.119532548	0.183385716	-0.154685235	-0.61193724	-0.156281099	-0.779051918	-0.626807545	-0.365337731	-0.007866901	0.095856688	NA
GVLFGVPGAFTPGCSK	-0.505344808	-0.923052986	-0.466479844	-0.238657186	-0.109489993	-0.333598134	-0.719241083	-0.242526211	-0.333316886	-0.326725785	-0.497453433	-0.718871619	-0.574915647	-0.210141681	-0.537676568	-0.307366177	-0.552969171	-0.452586162	-0.276859707	-0.307413634	-0.622221233	-0.047353288	-0.385738657	-0.186417771	-0.553964498	-0.615926815	-0.527275602	NA	NA	-0.756287029	-0.279968303	-0.541246372	-0.58636812	-0.351773105	-0.370104851	-0.577448108	-0.065457806	NA	-0.409860265	-0.837903303	-0.482413048	-0.703999442	-0.190245981	-0.347305043	-0.283189642	-0.010712415	-0.625654772	0.128846679	-0.797289783	-0.864457266	-0.064545289	-0.425443962	-0.403259788	NA	-0.058119626	-0.688809935	-0.700733049	-1.206270666	-0.729859806	-0.200395389	-0.200883951	-0.420672446	-0.995490565	-0.532973116	NA	-0.224689565	-0.507972556	-0.629516461	-0.066059344	-0.346192903	-0.41485183	-0.216940613	-0.958938645	-0.429224678	-0.823800767	NA	-0.484703749	-0.2720409	-0.522099063	-0.466506369	-0.556318738	-0.721115632	-0.75942446	-0.457237557	-0.589077379	NA	-0.511356448	-0.665809448	-0.101202305	-0.726680174	-0.769386881	-0.153251439	NA	-0.673296336	-0.239726016	-0.586493964	-0.401550228
GVLLGIDDLQTNQFK	-0.67175399	0.205912466	0.358144888	0.387251485	-0.156356708	NA	-0.202333972	-0.318104586	0.780789255	-0.117545325	-0.248796275	NA	0.444606591	0.270095928	NA	0.035404672	NA	0.546981378	-0.442822381	0.1023697	-0.208444399	NA	0.594326731	NA	-0.344678526	-0.564778072	0.401257243	0.023708314	0.303245209	NA	NA	-0.317750543	-0.01140642	0.554620551	0.304840645	NA	-0.092992352	NA	NA	0.340343143	-0.108444201	-0.29623291	0.17920853	-0.306393098	0.404591808	0.532175239	-0.355411149	0.22509982	0.498873313	NA	0.421834872	0.271811749	0.118810128	0.047105412	-0.100374667	0.839852455	NA	1.143447358	NA	NA	1.004980093	0.300977185	NA	NA	-0.430890847	0.031748265	NA	NA	NA	NA	-0.404915093	-0.124409958	NA	NA	NA	NA	NA	NA	-0.418115722	-0.440076109	NA	NA	NA	0.329814791	-0.311200628	NA	NA	0.482112711	-0.366120491	0.67046615	NA	NA	NA	NA	NA	0.34660183	-0.2949989
GVLSNAWHR	0.300643902	0.999310604	0.412730177	0.817653403	0.949136492	0.924157485	0.819780105	NA	0.765240723	NA	0.636141385	0.83764465	0.76193404	NA	NA	1.299062718	1.176810122	1.77865012	0.410154493	0.133888644	NA	NA	0.517356251	-0.216794667	1.33393909	NA	1.426887002	NA	0.279426474	0.409599272	1.099250147	0.741226417	NA	0.24264606	0.803822701	1.737521097	0.709615865	0.762334322	0.538552256	1.055206684	0.519512561	0.393506136	0.588821496	NA	1.167635858	0.253517779	0.321114477	NA	NA	0.066519861	NA	0.673572523	0.862256602	0.616824265	0.278221048	0.6529017	0.59909744	1.425957777	NA	0.83097649	0.263091342	0.461183878	NA	0.910953268	0.913497121	NA	NA	-0.148236416	1.350090657	NA	0.756717618	0.665120378	1.081276532	0.530069919	0.735226349	0.466498586	0.556979821	0.936001368	NA	0.120001137	0.817742572	0.403181776	0.742803319	0.611479253	1.625224733	NA	0.579237727	0.995321841	0.617866445	0.487478712	1.190827742	NA	0.736701525	1.275968239	0.272296229	NA	0.762176709
GVQDVLEILKEEFR	2.942035818	NA	0.815796506	0.454135822	0.410999245	0.318686715	0.704174797	-0.177443776	1.012649615	-0.30521392	0.235536129	0.945143786	1.463901699	0.222101001	1.035458495	NA	0.743358694	0.748521926	0.040529215	1.708778587	1.459305902	NA	0.18057112	0.456351278	1.386439201	1.596257771	1.213363748	NA	0.710730851	0.546034265	0.885038828	0.707059354	0.863524798	-0.408934828	2.47320328	0.653282304	NA	3.646636967	3.120465124	NA	1.309416801	NA	2.879713456	2.960363714	3.457255828	1.284230705	3.233431732	1.970273968	1.955579568	2.586543236	1.707662437	2.014416469	2.035434975	3.717739873	1.206085161	NA	NA	2.244419885	0.374187199	3.060170362	2.567642116	0.893893116	NA	0.954181469	NA	1.119085678	1.382107311	2.036693723	0.959764721	2.068223354	1.58424712	NA	1.180647503	2.326557609	1.168697593	0.176946159	1.686927657	NA	1.470287011	1.621525166	3.35853578	3.652321803	3.031203148	1.739229665	0.997098486	2.317216705	2.891498814	0.226039366	0.452331854	1.523245097	2.520889127	1.116843772	NA	NA	1.852299347	NA	3.947166187
GVVDSDDLPLNVSR	0.045025828	-0.300207816	-0.136113719	-0.173009217	-0.472141263	-0.29127729	-0.277257613	-0.244671128	-0.075710821	-0.441291536	-0.05596415	-0.339018625	-0.129767195	-0.190927553	-0.582818532	NA	NA	-0.390193681	0.399190879	-0.288526206	-0.196600441	0.070885767	-0.074138408	-0.5592583	-0.331537563	0.141462787	-0.08410443	-0.143019084	-0.015876437	-0.652384615	-0.639739809	-0.195161817	-0.079373571	-0.500055008	NA	-0.706063437	0.274614885	0.347236399	0.278490877	-0.228892118	-0.410960515	-0.264912897	0.143152762	0.311077377	-0.647019912	0.37969886	-0.035953418	0.202393949	-0.48330621	0.118977187	1.185374196	-0.446852999	-0.262868757	NA	NA	-0.144728082	-0.356345833	-0.189907221	NA	-0.096319749	NA	-0.537748464	-0.550139638	NA	-0.14844078	0.244579704	NA	0.415295254	-0.389244249	-0.015515478	-0.028314025	-0.093162318	-0.572458499	0.065349489	-0.127868992	0.149586116	-0.200230724	0.317464707	-0.061048504	NA	-0.257447687	0.088833183	-0.205211109	-0.084967552	-0.53862795	0.269478975	NA	0.04797213	-0.013926018	0.871186347	-0.123859615	-0.073893846	-0.203503101	-0.509252277	-0.109665272	-0.224457074	-0.220532332
GVVDSEDIPLNLSR	-0.35132711	-0.337781695	NA	NA	NA	NA	-0.186487066	-0.253829261	0.005072768	-0.089922814	-0.003671926	0.022504172	-0.093734361	-0.323446292	-0.515542946	-0.205087568	-0.257350088	-0.322808928	-0.14770933	NA	NA	NA	0.149511459	NA	-0.343041432	-0.217328508	NA	NA	-0.096032588	NA	-0.191371355	-0.089073683	-0.151856906	NA	-0.108079595	-0.31799688	-0.081696663	0.196285002	-0.117838456	-0.176001595	-0.253173455	-0.121675884	-0.049109256	NA	NA	-0.051881456	-0.291243192	NA	-0.109344925	NA	NA	-0.256680532	-0.209209598	-0.16250428	NA	NA	0.051837844	-0.248213185	-0.249802227	NA	-0.47086715	-0.331772467	-0.290527591	0.069883033	-0.044299461	NA	-0.182216677	0.00668405	-0.491739046	0.096625834	NA	-0.214543624	-0.366910726	-0.087059975	-0.034894491	NA	-0.184576735	-0.187323887	-0.154469077	-0.282996559	-0.184647321	0.20677904	NA	-0.089338312	-0.212175339	0.048031369	-0.127161243	NA	-0.328039316	NA	-0.08368443	NA	-0.328017035	-0.311652894	-0.142479	-0.137386675	0.024929519
GVVQDLQQAISK	-0.018882588	-0.621112701	0.157930114	0.040100663	0.050586282	-0.345075501	-0.277422738	-0.469133418	0.224951248	-0.159181692	-0.048526398	0.156172569	-0.15870196	-0.145497472	-1.218353139	-0.396392791	-0.489202895	-1.057664118	0.360744956	0.133009893	0.089174988	-0.578150933	-0.155903815	0.021907251	-0.740110322	-0.109124053	0.107465881	1.494218986	0.102374206	-0.213655159	NA	0.169108278	-0.261451359	0.256335648	-0.276132407	NA	0.139572856	0.305012445	0.06250524	-0.113395421	-0.666368101	-0.640457983	-0.445314945	-0.235642109	0.199389128	NA	-0.157108679	0.571836305	0.318108084	-0.109852856	0.632525527	0.237209144	-0.411151273	NA	0.263682405	-0.189993129	NA	0.183551112	-0.278834204	-0.131930185	NA	-1.014994507	-0.519232046	0.761341235	-0.768314614	-0.173134427	-0.506437449	0.087257139	0.258979903	-0.404907516	0.187208438	-0.139067002	-0.981230575	0.212759462	-0.698386363	0.013970006	-0.273178665	-0.29047823	NA	-0.160611008	0.013524074	0.099927254	NA	0.228915252	-0.538690158	0.183478878	0.243077934	-0.176016502	-0.166322923	0.912379832	-0.318470284	NA	-0.226451574	-0.244111539	0.087482659	0.529920656	0.100921552
GWDENVYYTVPLVR	-0.020438056	0.290084088	-0.252032776	0.572152571	0.367543371	0.224603906	0.506146124	-0.154649851	0.23523311	0.302914999	0.386144741	-0.548088797	-0.123963888	0.08170147	0.375780819	0.298918201	0.109406965	0.363420736	-0.343941669	-0.478854514	-0.127723431	0.525165819	0.538775276	-0.018570335	0.161674156	-0.343587141	-0.119408569	0.235234134	0.250321251	-0.211957612	0.199822641	-0.301125304	-0.052664585	0.318085591	0.316322729	-0.023832248	-0.437169062	-1.000917316	-0.472184008	-0.745372559	-0.35990626	-0.629824127	-0.488849597	-0.730360229	-0.283610411	-0.33755846	-0.532119121	-0.462323109	-0.112386583	-0.475284664	-0.520439571	-0.565770223	-0.022064999	-0.683843805	0.267616437	-0.24864415	-0.203222834	0.110298506	0.039261543	-0.485974764	-0.42273993	-0.367763681	-0.241685607	-0.697302325	-0.401397331	-0.815586684	-0.884757176	-0.171063815	-0.261907118	-1.292288686	-0.476042213	-0.927346857	-0.261777601	-0.307358431	-0.518824438	-0.019051262	-0.332200441	-0.222132348	-0.205680422	-0.255289497	-0.023548932	-0.510415633	-0.509215356	0.181722673	0.098582241	0.466562027	-0.232977049	0.237837024	0.465772461	0.41950424	-0.484140171	0.079260129	-0.015308491	0.740497103	0.318138351	-1.105974621	-0.650391412
HAVTGEAVELR	0.278346114	0.838757201	0.919396597	0.646563213	0.290544271	0.909582669	0.687649765	0.832411601	0.785276995	0.650430197	0.938253875	0.343512129	0.66540036	0.529879112	0.692399471	0.932132751	0.60778049	0.987906481	1.106197825	0.482509917	0.634743362	1.278290118	0.957590625	0.870840605	0.476086981	0.854190851	0.517263753	0.674302555	0.205773282	1.040345233	NA	0.39645016	0.170474397	0.425781371	0.72283866	0.586676866	0.919108178	0.976831819	0.418024546	0.441767024	1.129439922	0.922156017	0.913821411	0.714145549	0.639701267	0.906293145	0.690687951	0.910981388	0.78378846	0.740057868	0.71717807	0.398660669	0.965180191	0.122863141	0.645307681	0.675622949	0.552229674	0.203137627	1.020073978	0.329930353	0.718611081	1.072348258	0.872598213	0.812598223	0.429804164	0.44879939	0.967847054	0.970825207	0.857916589	1.08262415	0.499282751	0.994479827	NA	0.704812783	0.819045494	0.935991188	0.802910055	0.568465468	0.669175952	0.871796078	0.83579908	0.534785074	0.775188856	0.685588748	0.92431188	0.765051323	0.667224525	0.574651732	0.811548001	0.800845233	0.843368194	0.869302704	0.381534011	0.90835968	0.456030671	0.510233711	0.553848845
HEEHERPPFVAYPHLR	-1.159082438	-0.485295281	-0.603802844	-1.059415193	-0.734217379	-1.049251409	NA	-0.406023092	-1.102829722	-0.832120054	-1.313087509	NA	-0.463852244	-0.274886274	-0.467740566	-1.173235323	-1.304143024	-0.463463478	-1.01585363	-0.754437928	-0.366825866	-1.371348713	-1.113038605	-1.100678377	-1.108964845	-1.259633687	-0.966488984	-1.319230556	-0.080750114	-0.790762573	-0.539394346	-0.805130284	-0.173197965	-0.12168912	-1.151514597	-1.186520306	-1.446995894	-0.321294155	-1.046139309	-0.757805186	-0.832473844	-0.886176891	-0.506783773	-0.745039931	-0.386234643	-1.247473296	-0.372394173	-1.422253928	-1.054723734	-1.062861883	-0.87232514	-0.969193345	-0.92453563	-0.412539864	0.177474273	-1.818168232	-0.880822445	-0.741720147	NA	-0.832642733	-0.840746927	-0.85910057	-0.591683077	-0.788786053	0.080024727	-1.189272691	-0.70277696	-0.625170902	-0.499745803	NA	-0.840095434	-0.781365943	0.002338774	-0.616753807	-1.433485537	-0.634957596	-0.273182086	NA	NA	-0.181104772	-1.104713635	-1.148578991	-0.432591753	-1.060654107	-0.828086609	-1.10942128	-1.453618483	-0.826325539	-0.627022769	-0.595774467	-0.780243312	-0.505977986	-0.546760448	-0.847634589	-1.206677251	-0.43781776	-0.966715918
HEIIQTLQMTDGLIPLEIR	-2.636623831	-3.549762423	-2.109212207	0.411808857	-0.406175589	-0.848645404	-2.832980418	-2.594756562	0.443266375	-0.066020445	0.836343468	0.022667996	-0.254094068	-0.172328342	-2.341123563	0.16017538	-1.500292499	-2.168203802	-0.343926735	-2.173617967	1.553513693	-1.350789088	-1.224256239	-0.886850603	-0.166785456	-2.60156758	0.874889133	1.336056643	0.119638074	-2.070997816	-0.730084936	0.246650824	0.455689549	-2.968784592	-1.774343529	-2.065141606	0.919723876	0.898968121	0.640845363	0.75770021	1.120235484	0.078707733	-1.265893859	0.963986838	0.796980253	1.53841588	1.184795863	1.327923993	0.395523248	0.98456899	1.901366997	0.403377642	-0.18237641	0.813672751	1.38264233	NA	0.963761423	0.748406253	-1.466968854	1.117047617	0.633250212	-0.156497443	-0.084929727	0.621989763	0.351943739	-2.060563257	0.553893198	0.659519547	-0.971565235	0.882959383	1.077232637	0.865045434	-0.69929772	-1.965582096	0.855413083	-0.803993621	-1.700764767	0.133237423	-0.206870725	-2.359438322	-2.948339422	1.640455477	-2.88503939	-2.621411965	-2.123409896	-1.455775277	-0.657704213	-2.577525329	0.866916583	-1.675774073	-0.081273806	-2.175290196	-2.051487809	-2.521232355	-0.453150863	-1.281221917	-1.98546852
HELLQPFNVLYEK	0.391209122	NA	0.021798792	1.488447944	NA	0.035386948	0.315499236	-0.539721575	-0.249755844	-0.174717459	0.20882268	NA	0.549269425	0.035083337	-0.386525722	0.03958218	-0.704891076	-0.508894197	NA	-0.03887137	-0.397721453	-0.326435599	0.473745214	-0.314327932	0.098354974	-0.667475206	0.117325309	-0.162328956	0.340788429	-0.264824746	-0.332732682	-0.185124737	-0.182266734	-0.165994078	-0.029446402	-0.197181621	0.690233682	NA	-0.223319942	0.04604698	-0.084847566	-0.13477536	-0.111974751	0.099348779	0.225742283	0.073067343	-0.195724464	0.980350639	NA	0.905770087	0.729338745	0.049683693	-0.698034007	-0.287031306	-0.070449072	0.164140737	0.129389159	0.034403825	NA	-0.295336781	0.044946477	-0.803816436	-0.507431099	-0.107044506	-0.206670721	0.355977358	-0.227755368	0.26232535	-0.151047425	NA	NA	0.201766703	NA	NA	0.078565202	0.22575072	-0.531598391	NA	0.627727746	-0.27389712	-0.105303433	-0.138934606	NA	-0.437922671	0.599304994	-0.184158273	NA	-0.1770085	-0.48271328	0.235045969	-0.256057351	-0.415025066	NA	-0.424679376	0.32491222	NA	0.437815866
HFGYTSYSVSNSVK	0.441393195	-0.854932928	0.474946006	-0.060963811	-0.169575535	0.587745686	0.525742545	NA	0.503631204	0.273339758	0.965422961	NA	0.046248633	-0.195532339	0.577796926	-0.575622876	-0.104806835	-0.073846353	0.151480592	0.414493547	NA	-0.179692487	0.345468967	0.987145278	-0.240911133	0.468484464	-0.2680991	1.213084104	-0.209997166	0.011546401	0.785128436	-0.010163778	0.804527209	0.796978677	0.333201909	-0.249714879	NA	-0.162114911	0.559809184	-0.459372345	0.49838324	0.620574874	0.245914093	-0.137747807	0.057114165	0.855522917	0.622498492	0.187483935	NA	0.947657924	0.819027089	0.700398579	0.5499999	0.593249416	0.605104392	0.884132666	0.851775168	0.343894319	0.093600514	1.241515561	-0.106949897	-0.051778147	-0.46042903	-0.182066498	0.178478791	0.494103125	-0.051247493	0.164500401	0.41180175	-0.080751618	-0.037488957	NA	1.011820271	-0.485743571	0.590533978	0.790965213	-0.027794242	-1.4588128	0.934325418	0.380043954	0.680732582	0.3105621	-0.109775544	-0.385628918	0.381713805	0.790963109	0.069923939	-0.284734833	0.558922211	0.655859925	-0.182463459	-0.508701894	-0.011918357	-0.038981264	-0.101575759	0.279676153	-0.504794989
HFRPELEDR	0.041268965	0.929087561	0.094108169	NA	0.127792557	0.298058966	-0.92582207	0.188248126	-0.719430059	NA	-0.569363465	0.444780609	NA	-0.07963988	0.072819394	0.63138264	0.654445232	-0.617527081	0.268947681	-0.297739173	-1.37478748	-0.401058924	-0.222321168	-0.316041131	-0.17964042	0.625033222	-0.608766379	0.413593974	NA	NA	0.39303258	0.273076022	-0.03066795	0.797623627	0.549673511	NA	-0.14442173	0.415993866	-0.234278149	0.087843033	0.129708055	0.404934219	0.559469572	0.524061134	0.35302979	0.168212663	-3.096430886	0.010202326	0.059699905	-0.07212994	0.074605288	0.273845408	0.269769447	0.726027516	-0.092762123	-0.178926541	0.751390334	0.387614063	-0.562968183	-0.599265092	0.367653145	0.196733825	-0.16516732	0.705147856	0.446022339	-0.114465406	-0.150458899	-0.51453935	0.350390118	0.443079618	-0.211399629	0.734056152	-0.754701058	-0.374180672	-0.623055307	-0.482887533	0.566198271	0.253914945	NA	0.674935484	0.398800118	-0.621264552	-0.221629289	0.537678976	-0.332738205	0.014461325	0.188371595	0.358371248	0.020418305	-0.069670673	-0.0336683	NA	0.803662097	NA	0.252472773	0.627209497	-0.130266853
HGILATQVVALTLMK	0.095443441	-0.72474499	-0.224111624	-0.137198875	-0.062032829	0.108283642	0.286260558	0.378855561	0.32016553	-0.044024848	-0.187339289	0.109411908	0.007745946	0.310119507	0.325820335	0.261462746	0.720322727	-0.231025593	0.055937884	0.619428239	-0.510839574	-0.092567561	NA	0.027784318	0.574701054	0.088708051	0.126998062	0.101302473	0.175895605	-0.078416552	-0.143833677	0.130678843	0.581244534	0.648672374	0.625495503	0.081214973	-0.849388181	0.221786049	0.865596744	0.450296179	0.824979838	0.364590685	0.034107529	0.032990336	0.423607469	0.53325882	-0.32395018	0.195856968	-0.319460736	-0.410011387	NA	-0.58674344	0.127929912	-0.157079497	0.214556244	-0.108261302	NA	0.302569008	NA	0.635034956	-0.375961389	0.338823362	NA	-0.364777284	0.955959461	0.439388787	0.263463662	0.053748566	0.501813985	0.091517674	-0.32300372	0.014724465	0.537564547	-0.1815254	-0.132767829	-0.218597642	-0.325830497	-0.343789012	-0.215456627	-0.745825699	-0.132895762	-0.145226927	-0.029515202	0.399138798	0.138392314	-0.447751044	0.361765863	0.003119512	0.177906605	-0.074737529	0.227327355	-0.060363201	-0.15938256	0.236762632	-0.545292476	-0.363583066	0.404200864
HIDFSLR	0.0783346	-0.414244845	-0.31568149	-0.179145399	-0.493158111	-0.408999842	-0.432617168	-0.567798722	0.229164596	-0.454512801	-0.376272543	NA	0.329604378	-0.339128113	-0.472173389	-0.479658885	-0.842010313	-0.30992167	0.104854056	-0.18994433	0.126826381	0.021964893	-0.411736785	0.03231334	-0.264435492	-0.066609019	0.043114771	-0.166193338	-0.322701728	-0.372676606	-0.685493378	-0.394087245	-0.187248776	-0.064998097	-0.420839576	-0.296535089	0.348239078	-0.061834961	-0.087202908	-0.518403314	-0.639125737	0.187762244	-0.106858443	0.530816557	-0.310458428	-0.101514154	-0.025684371	-0.163480061	-0.313168294	-0.028315629	0.693841363	-0.209997693	-0.439791259	-0.452187715	0.200073395	-0.301276454	-0.549525493	-0.421972726	-0.124036618	-0.290201534	-0.313025139	-0.46148369	0.124826954	0.198216406	-0.071498504	0.016861242	-0.362919095	-0.050955141	-0.134140308	-0.437010449	-0.353474794	0.458642478	-0.2446992	0.199987305	-0.013541431	-0.033113565	-0.047942881	0.027593423	-0.410111165	0.04968761	-0.155578965	-0.117950754	-0.295952256	0.204001328	-0.312674945	-0.100348926	-0.045166879	-0.170885717	-0.46534917	0.469323184	-0.129743034	-0.161066174	0.199086865	-0.319045652	0.02165654	-0.335605134	-0.169580918
HIYFITGETK	-0.38548141	-0.501597054	0.324389216	0.880164138	-0.301684023	NA	-0.509543985	-0.003357623	0.008652641	NA	0.559105775	-0.285892679	0.112932389	-0.453156336	-0.844747372	-0.677959935	-0.345163851	-0.230717674	-0.171422045	-0.597140978	0.39024682	-0.231891332	0.091061715	-0.286280408	-0.444829277	-0.020992549	0.09517138	-0.022662248	-0.085273154	-0.110525159	0.042187732	-0.383331042	-0.22291225	-0.283979091	-0.404613018	-0.369895469	0.021670031	0.397576668	0.815060344	-0.859811104	0.405856906	-0.047317534	-0.026176428	1.014890004	-0.224664219	0.164313698	-0.194627021	0.398539949	0.024155358	0.866448432	0.370876533	-0.052237243	0.079359156	-0.189937333	-0.138052439	-0.183142738	-0.359407351	-0.306869499	-0.407426144	-0.239334997	-0.251078455	-0.616008177	-0.004769289	0.569128311	-0.441613515	-0.221587621	-0.58409296	0.227919558	-0.433047551	-0.053278894	-0.012500048	-0.150954825	-0.822341052	-0.15442738	-0.348985508	0.434953488	-0.553643189	0.266858699	-0.367148667	-0.696891362	0.253182367	0.40254781	0.192109186	-0.21796007	-0.020185657	0.153644783	0.415614407	-0.160419849	0.100403935	0.628791102	0.064769601	-0.821679623	-0.159782372	0.142515608	0.000181312	-0.814040494	-0.509246003
HLDTFLK	NA	0.007764181	-0.997910783	0.512486873	-0.094432999	-2.450921739	0.582094871	-0.069329639	NA	0.39711861	0.684552976	NA	-2.199707736	NA	NA	-3.564891983	-0.115067127	-5.462983228	-1.937329876	-1.021266164	-0.266164189	NA	0.522832445	NA	-1.87058559	0.410546796	-1.164535525	NA	-2.175356983	0.180634365	-1.678341563	NA	0.619510207	0.14415862	NA	NA	-0.72583709	0.143249028	0.608821761	0.026595377	-1.432407838	-2.40829169	0.480739598	-1.024639426	-1.373880802	0.213538635	0.291187403	0.567931267	NA	-0.004130057	0.236285695	-2.108568114	NA	NA	-0.265919829	0.153302277	NA	-5.903822441	0.688524879	-1.378514043	-1.001743719	0.795006737	-1.785909857	-1.455057521	NA	-0.440705832	-2.200772987	0.68487526	-1.800393065	NA	0.307448501	0.570225646	0.735240139	0.469080343	0.825235728	0.409541121	0.966541248	0.072167405	-2.481770829	NA	0.257025722	0.46273251	0.455862922	NA	0.101710694	-0.110755247	-0.055673866	-0.036330123	0.518209644	NA	0.280331904	0.296631138	NA	-1.900975645	0.924574026	-0.289366502	0.007587898
HLEINPDHPIVETLR	-0.937586816	-0.479830659	-0.073997791	-0.21811207	-0.289344565	-0.125957397	-0.826445806	-0.593540741	-0.480573125	-0.68402973	-0.290892482	-0.457817069	-0.340269432	-0.235129557	-0.914415905	-0.570240186	-0.857245632	-0.532931247	-0.566803826	-0.717205905	-0.669646957	-0.430615165	0.002515682	-0.673492323	-0.56384491	-0.49310837	-0.578361392	-0.5636863	-0.292750463	-0.15970942	-0.468451268	0.009444805	-0.422296762	-0.629570849	-0.558679392	-0.447498294	-0.301593244	-0.716266392	-0.35883589	-0.343236749	-0.290731737	-0.490587137	-0.156663922	-0.094730363	-0.522682745	-0.154330686	-0.77356313	-0.281712077	-0.654376571	-0.393085048	-0.019433128	-0.421671457	-0.413139671	-0.40766507	-0.643710021	-0.864399541	-0.210140232	-0.555045421	-0.493568543	-0.350077924	-0.630834655	-0.511779566	-0.667507739	-0.453525701	-0.241212279	-0.673840751	-0.583242649	-0.386270087	-0.891507819	-0.51070365	-0.235831871	-0.679735684	-0.741844888	-0.411464765	-0.409266883	-0.038660622	-0.750646901	-0.305321551	-0.829735982	-0.364417879	-0.272304793	0.068562481	-0.556116818	-0.559917775	-0.620049857	-0.068869907	-0.314266113	-0.478467593	-0.692511661	-0.146993761	-0.509268619	-0.359241345	-0.831891288	-0.572683049	-0.343962619	-0.689886205	NA
HLGVMAGDIYSVFR	0.630526815	-0.376562643	-0.454192084	1.93752459	-1.255471414	-0.028021797	-0.55594363	NA	NA	NA	NA	NA	0.15387668	0.250734874	0.14424659	2.645084944	1.596517952	NA	-0.061209491	NA	0.05199822	0.05049834	NA	NA	0.012983103	3.582501035	-0.30587794	-2.174542001	0.524342516	NA	NA	0.474461864	0.826760876	-0.119988864	-0.375015074	-0.336868051	NA	NA	-1.019742193	NA	NA	1.610935913	-0.444364774	-0.220705163	-0.56022417	-1.168744959	0.835292682	-0.26049494	NA	NA	NA	-0.893315567	-2.279662974	-1.301529832	NA	-0.250098808	0.129948017	-0.062016474	NA	0.63819459	NA	-1.173894791	-1.131224821	0.598459354	-1.880566156	NA	NA	-1.083045788	0.440304823	0.212271552	0.30907587	-0.803580045	NA	NA	NA	-1.078687987	-0.902243907	2.454185029	1.830435228	-0.505627531	1.039817722	2.442973173	-0.50479269	-1.649667949	NA	-0.303499929	0.477659153	0.386046953	-0.895582135	-0.068269157	0.486223446	-0.965742629	0.556962749	NA	1.024295342	0.578105631	NA
HLIIGVSSDR	0.241772202	0.135359583	0.185677821	0.308716609	0.378538221	0.460077811	-0.083176812	0.482945362	0.434355711	0.546818812	0.358391278	-0.004087437	0.302669819	-0.210748139	0.322239491	-0.009079549	-0.086270128	0.237794896	0.113687133	0.136468477	0.298723183	0.261431091	0.548884445	0.08452115	-0.177260423	0.312189737	0.550615555	0.39252641	-0.166903906	0.305665587	0.365615694	-0.042337343	0.099070435	0.501131993	-0.077310136	0.328759705	0.355725473	0.0965228	0.199969909	0.214897848	0.11014635	0.127572058	0.040519293	0.230401927	0.414431194	0.114572843	0.413302628	NA	0.266337899	0.335242534	0.240273155	0.476954471	0.39274866	0.21326351	0.12932949	0.431340458	0.36868921	0.10484929	0.387339504	0.048766089	0.260823238	0.047522783	0.129008469	0.307620293	-0.318782248	0.66676236	0.280388266	0.083973584	0.346999504	0.396342172	0.188193325	0.519997605	0.266088343	0.407401816	0.335186764	0.261519664	0.463481146	0.178789519	0.177193916	0.588904127	0.382033844	0.238674109	0.076859594	-0.015572198	0.08475352	0.419011111	0.360436401	0.276451043	0.408646207	0.245958767	0.364677656	0.606920445	0.291575393	NA	0.286533067	0.045925209	-0.010932762
HLLGLLLIAK	NA	0.985028568	1.243546002	1.608829953	NA	1.152192878	0.912262957	NA	NA	0.580896887	0.503134558	2.093006343	NA	1.537124543	NA	1.575330365	NA	0.79461225	NA	1.074650581	NA	1.663953532	0.150101186	0.635696971	NA	NA	0.644025085	NA	NA	0.548497072	NA	0.763083976	NA	1.129120476	NA	NA	0.945409593	0.614035394	NA	0.275118446	1.390108841	1.418495972	NA	NA	NA	0.867818693	NA	0.880635933	1.340491012	0.561212766	0.321857583	0.330641271	0.422217877	NA	NA	NA	NA	1.098220583	1.018236789	0.894898458	0.309544423	NA	0.576818887	0.772550055	NA	NA	NA	0.579219261	1.216744602	1.265906063	1.110668538	1.383547903	0.314078043	1.059088251	1.265980862	0.100957937	1.326280086	NA	1.374343507	NA	NA	0.860992164	0.759840348	0.219251917	NA	NA	0.096527755	NA	NA	1.688659278	1.235942258	1.636961226	NA	1.399811713	0.974320793	0.493199284	1.271653484
HLLWDLGK	NA	NA	NA	NA	0.303935948	0.75254949	NA	-0.482432027	1.583018823	NA	-0.351743052	NA	NA	NA	NA	0.195353943	-0.192538482	-0.335352256	NA	0.555313741	NA	NA	-1.706394141	0.282502372	NA	NA	NA	NA	NA	0.039977864	-0.437676717	-0.110916258	NA	NA	NA	-0.368934524	NA	NA	NA	0.485499737	-0.195481394	0.355486595	0.450325018	NA	-0.23671551	-0.352496911	0.441320943	0.240589029	NA	-0.233204978	1.24075998	-0.211875082	NA	NA	0.839104465	0.558933731	-0.219894048	NA	NA	0.492752593	1.073987309	0.320464468	0.880994328	NA	0.891074757	NA	0.050330475	0.871890843	0.587901529	0.719715998	0.643925251	-0.445624512	-0.023268414	-0.639316216	NA	0.345766525	1.581009884	0.618959888	0.575289248	NA	-0.100538204	0.634884655	0.76964023	-0.756982259	NA	-0.08227349	0.947492736	0.461190714	NA	0.824738063	NA	0.838053652	-0.102720293	0.659929502	-0.541679992	NA	-1.057516201
HNFGPITTDIR	0.19492594	-0.555071601	0.090009851	-0.282905995	0.010230732	-0.113992443	0.117899665	0.022289417	0.323012713	0.735918149	-0.472009878	NA	-0.413898032	-0.032282616	0.0188842	0.174665183	-0.875280203	0.300961198	-0.216264414	0.088112422	-0.632160889	-0.213961667	-0.102351635	0.481714031	0.90105258	0.347958918	0.429584515	-0.681837105	-0.383562117	-0.586425393	0.293132867	-0.088033583	-0.673073201	-0.546891493	0.277227288	0.084026058	0.0274496	-0.698437105	0.499743114	-0.50605921	-0.380994145	-0.282416869	0.120605009	-0.526147197	-0.456928264	0.755968279	-0.345587963	-0.058175102	NA	-0.540192765	0.070849375	-0.583090362	0.279737434	-0.114898163	-0.493780662	NA	-0.16539386	0.154677402	0.573837014	-0.324048759	-0.591728732	0.063312332	NA	-0.192125311	0.09850131	-0.183763145	NA	0.027840012	-0.587789188	0.096308692	-0.158267443	-0.618546314	-0.629635318	-0.056515246	-0.356268004	-0.712419609	-0.366895638	-0.081715577	-0.087005655	-0.149946633	-0.684012119	-0.127658416	-0.255326017	-0.749951196	0.16908355	-0.180649305	-0.338301258	-0.216060395	-0.567175691	0.726843992	0.034565977	0.987674255	-0.371136528	-0.185909395	-0.44522133	-0.091075195	0.027795807
HQSFVLVGETGSGK	NA	0.619188882	2.464957522	0.212809345	NA	NA	NA	-0.461189696	-0.506668944	-0.890017728	-0.73595168	NA	1.842248738	-0.671037333	0.52446451	NA	-0.335742162	0.658028952	0.277599167	1.325867404	0.551992029	-0.532986018	1.002855651	1.128614676	0.863843267	1.622597465	NA	-0.886734547	1.064255475	0.969675539	0.685560842	2.114422435	NA	0.074776859	-0.085111905	NA	NA	-0.624944986	-0.640698831	-1.250872738	1.852343045	1.49805262	0.727914229	NA	0.254867005	-0.446604909	-0.064356746	0.034755942	NA	NA	NA	-0.938124372	1.009379014	NA	NA	NA	0.013300449	NA	2.425894625	-0.138383107	1.235055843	0.251670082	NA	NA	NA	-0.263623276	1.153839366	0.011408454	-0.792392524	-0.074187734	1.062977205	0.139788231	NA	-0.807812097	0.722432432	NA	0.28596816	NA	1.883643055	-0.161373961	-0.095697708	-0.281525798	-0.878685016	-0.164126482	0.768748834	NA	NA	0.685331857	-0.275263741	0.203198193	NA	NA	0.515805421	1.583582789	0.325851332	0.845867225	0.694597262
HSGNITFDEIVNIAR	0.199516325	-0.308614413	0.624044849	-0.031594476	-0.344175445	0.03592794	-0.086428605	-0.094670199	-0.151643636	-0.999883891	0.15215889	-0.337442163	0.075192714	0.294772302	-0.160207497	-0.298243733	0.083034352	-0.27834544	0.350397096	0.147342928	-0.2400615	-0.191934815	0.010955132	0.151369072	-0.390672522	0.325830023	0.562892571	0.78863076	0.378303689	0.192073864	0.132712768	0.170481973	-0.300870416	0.068380525	0.543234572	-0.122579223	0.821960666	-1.024431572	0.198997734	-0.084074865	0.060599209	0.31621744	0.065959229	0.49892436	0.216992357	0.199182588	0.079769161	0.468811704	0.358818322	0.474905967	0.913521655	0.450531928	-0.021697099	-0.301289255	0.63557912	0.229388173	0.132067228	0.435686587	-0.484274576	0.168782049	0.511880939	-0.155663061	-0.050530464	0.644437107	-0.437377963	0.490545235	0.192071704	0.018253512	-0.229644631	-1.133318172	0.145726598	0.280276709	-0.180184896	0.400880543	-0.194538425	-0.090985313	0.149725699	0.231428457	-0.18720268	-0.00262665	0.168978867	0.210464294	-0.116652542	0.18752973	-0.256412355	0.132500871	0.247763995	-0.210564367	-0.600412583	0.996176188	0.098959988	0.414355079	0.105894265	-0.418812772	0.339895074	0.224083876	0.464051265
HTFGLVQSK	0.277971531	-0.628875736	0.159199444	NA	-0.984291971	-0.221421884	0.151702077	-1.098800659	-0.341109405	-1.11702365	-1.397456011	-0.773538243	-0.428979902	0.234110722	-1.407200597	-1.177106354	-1.24619657	0.149477949	-0.556444027	-0.196257503	0.225230852	-1.356432964	-1.255592257	0.197498029	0.365153589	0.206880652	-1.081722231	NA	-1.122537852	-0.456195861	NA	-1.177613656	-0.103716801	0.141128345	0.106793255	NA	NA	-0.208238648	0.233053495	-0.015183668	-1.140236126	-0.118210881	-1.09883455	-0.195930406	-1.378204721	-0.561959095	0.179310146	-0.036752826	0.058652628	-0.803216517	-0.028657189	-0.863036982	NA	-0.83741211	-0.830906252	-0.600227054	-0.916141899	0.83740258	-0.00248063	0.215010229	-0.708788836	0.384843418	-0.337049121	0.019819673	-0.425663951	NA	-0.50148285	-0.322071564	-0.081553816	-0.203351099	0.25190187	-0.577875789	-0.051524256	-1.029533215	-0.593298466	-0.197549158	0.072429173	0.037924629	0.218534519	0.05867142	-1.221545652	0.857051363	-0.005081114	-1.388477012	-0.01789717	-0.522621502	0.213357377	-1.066830054	0.056339154	0.715132727	-0.301797702	-1.309208698	-0.378647314	-0.008426928	-1.326534136	-0.538867431	-1.176299105
HVGDLGNVTAGK	-0.288373567	-0.229618998	-0.321375982	0.14467514	-0.249033543	-0.372730364	-0.087031255	-0.167766274	-0.425106268	0.107109197	-0.130015954	-0.340500212	-0.191156006	-0.533437185	-0.260375265	-0.113212999	-0.278509859	-0.041183054	-0.116191545	-0.361574722	-0.530290797	-0.016219697	-0.050920105	-0.297973218	0.053503158	-0.347417616	-0.400805294	-0.945181982	-0.262713489	-0.230970756	-0.000970245	-0.200962379	-0.283387212	-0.191581037	0.12549036	-0.095264041	0.053662486	-0.27394594	-0.190184984	-0.762640485	-0.474543721	-0.541253519	0.033467725	-0.26714242	0.020606414	-0.348363271	-0.557026698	-0.385316813	-0.596699124	-0.402494008	-0.636278702	-0.181468932	-0.296487926	-0.216822281	-0.28619972	-0.348562556	-0.226193561	-0.227124893	-0.101137746	0.024295372	-0.516725911	-0.007872622	0.033854868	0.044141622	-0.267254676	NA	NA	-0.055515285	-0.349418998	-0.56602816	-0.40647924	-0.311747174	-0.17264968	-0.608512332	-0.032486132	-0.232136557	-0.321073503	0.094620347	-0.152261727	0.000730929	-0.13190167	NA	0.171268329	-0.235259096	NA	-0.303292705	-0.240196374	-0.017904771	-0.33235154	-0.193514295	0.124873719	-0.397830781	-0.514669819	-0.038403701	-0.081599533	-0.645583043	-0.2410237
HVGMAVAGLLADAR	0.498681409	0.030807788	0.590602924	0.280811244	0.148480963	0.43138163	0.245380082	0.464357348	-0.379306	0.15562459	0.0059808	0.0703291	0.224709764	NA	NA	0.2825677	-0.068032708	-0.490899744	0.513704754	NA	0.44305321	-0.318375103	NA	1.072331538	0.162285281	-0.056096264	0.053855558	0.516732799	-0.084614147	1.003726506	0.493711542	0.216448229	NA	0.759825287	NA	0.585710299	0.181375805	NA	-0.170577434	NA	1.231719334	0.173818042	0.638247888	0.669711169	0.237125595	0.166643179	0.232880392	-0.00765319	NA	-0.342818223	0.23616711	-0.224083787	0.085090248	0.656458944	-0.169344296	-0.264780603	0.529638158	0.032297259	0.052533848	0.079008568	NA	0.325026114	NA	-0.003253063	0.081412205	0.645391554	0.283905225	0.342045236	0.166175428	0.645393727	-0.098051144	-0.601161172	NA	NA	NA	0.079126799	0.306035286	0.874140418	NA	0.243081946	0.972051783	0.142174289	0.85812745	-0.536588075	0.263290982	-0.138890782	-0.404343351	0.264901865	NA	-0.195325708	NA	0.088936111	0.411516276	NA	0.196023062	NA	0.385095685
HVLVTLGEK	NA	0.626674822	0.377596692	-0.130852849	-0.846325474	-0.168848597	-0.431466273	-0.331734326	1.120070111	NA	0.09806341	0.058586624	-0.335378203	-0.076371179	-0.214025425	0.30946472	-0.527138107	0.255824213	-0.358945518	0.256516548	NA	0.002016541	0.439088914	0.325480633	-0.447830316	-0.234105376	-0.119747147	0.215130322	0.607504981	0.200813872	-0.073246076	-0.313201483	NA	-0.166500237	NA	-0.259552545	0.160819427	0.285591537	NA	-0.272109537	0.285683028	0.357230761	0.47546405	0.565724253	0.025765003	0.381680706	-0.426016305	-0.189425636	NA	0.63920684	1.216201236	0.102651774	NA	0.495253592	0.014787705	-0.6441432	NA	NA	NA	-0.079831986	-0.372511525	-0.601558065	NA	-0.021801753	-0.286795131	0.007356299	-0.602951486	0.231595801	0.684234147	1.724170146	-0.173209623	-0.751091046	NA	0.186676305	0.737940822	NA	0.220656912	0.206474434	0.228853074	NA	-0.041140086	0.013280338	-0.307013731	-0.339244125	0.454740112	0.857875015	NA	0.507941102	-0.238471799	0.24735785	NA	NA	-0.841800069	-0.511760001	0.358801961	-0.229539339	0.568809466
HVQGILR	0.474252607	NA	0.136074836	-0.27564669	0.004298352	NA	-0.538235581	-0.230697298	0.217986545	NA	-0.739933679	NA	-0.149976047	0.048530911	NA	0.121405237	-0.09598201	-0.274504091	-0.167176441	-0.209565034	NA	-0.008399856	0.30233688	0.061679462	-0.940586765	-0.012234896	0.0109227	0.085103946	-0.098278846	NA	NA	0.254105885	-0.141010873	NA	0.09962601	0.628708105	0.611348435	-0.141776124	-0.088022827	-0.507625722	0.60093752	NA	1.030844156	0.252292268	0.278072596	0.057965101	-0.284748721	0.45057304	NA	0.763443249	0.881936526	-0.176682817	NA	0.102257099	0.301574965	-0.209136963	0.083999887	-0.153615195	0.509609381	-0.101903245	NA	NA	-0.124362514	NA	-0.91460049	NA	-0.528655187	0.32507804	0.539587148	0.74716774	-0.031870497	-0.017535309	-0.168779641	0.110270621	-0.076546214	-0.264861156	NA	NA	0.28240816	-0.07948783	NA	NA	-0.268746095	-0.376853823	NA	0.047817638	0.970434707	0.431321426	0.009135357	0.026302319	0.130770828	-0.07475387	-0.190960873	-0.119846139	NA	-0.417527363	0.549168978
HWGGNVLGPK	0.858775219	-0.355691032	0.130561282	-0.037681211	0.094409955	0.395542721	0.129005678	0.369159533	0.563033277	0.141045768	0.014362655	0.378322432	0.95575957	0.164229688	-0.085511099	-0.117151018	-0.475933617	0.124837797	0.573373694	0.917108371	-0.099569212	NA	0.555752436	0.521005539	0.276970585	0.570364515	0.653827576	0.87357259	0.595964031	0.017536761	0.182037477	0.154429548	0.51729519	0.710947714	0.621063543	0.371967382	1.322115121	0.994134132	0.793503714	0.837016781	0.682661121	0.49598106	0.082371527	0.664085665	0.218246495	0.375317596	0.645346676	NA	0.45935426	0.745880311	1.602951213	0.82351764	0.296791856	1.092158465	0.868475918	NA	0.426743678	0.347707358	0.794610655	0.342991448	0.404603248	-0.286810391	0.558478973	0.726976633	0.129507289	0.847142705	0.006860491	0.732924898	0.599871287	0.863055766	0.245860019	1.324576988	0.295272652	0.859329058	0.583997609	0.483051176	0.487453524	0.688818258	-0.066878579	0.551737551	0.312752796	0.443537035	0.586312016	1.026712905	0.452693981	0.086790072	0.665585532	0.371871404	0.44969204	1.719088643	0.590624216	2.190403357	0.944348142	0.433140859	0.314065457	-0.065082472	0.592718953
HYQINQQWER	NA	-0.40288271	NA	NA	NA	-0.264656404	NA	-0.149577496	0.483534063	-1.271395732	NA	0.28200553	-0.485775816	-0.242855057	-0.960475151	NA	NA	NA	NA	NA	1.558073393	NA	NA	NA	-0.164051269	NA	NA	-1.13644862	0.664209193	NA	NA	-0.794258515	-0.221285978	NA	NA	-0.867749698	0.450784396	NA	NA	NA	NA	NA	-0.283503009	-0.468134129	-0.144129138	0.511148162	-0.583004227	0.242884172	NA	NA	-0.313749733	-0.336497564	-0.39293309	0.162577403	-0.686339504	NA	-0.129662196	NA	NA	-0.372129893	-0.021122596	-0.101665757	NA	-0.577790759	-0.135034595	NA	NA	0.631638825	-0.045073284	-1.091235786	NA	0.07357239	-0.347889531	0.056127207	NA	NA	NA	-0.962457494	NA	NA	-0.455166882	-0.405861752	NA	NA	-0.791804385	NA	NA	0.108050952	-0.373068039	0.552251626	NA	NA	0.010472733	0.466067413	NA	NA	0.346389267
IAEVGGVPYLLPLVNK	0.230195374	-0.116569496	0.24257052	0.248119415	0.019489229	0.333922614	0.677342602	0.159331868	0.121582843	0.170574145	0.043867214	0.422553742	0.629776062	-0.102192537	0.843539584	0.471198578	0.48899344	0.235380994	-0.118343129	0.03265056	0.183008062	-0.437031832	-0.210700175	0.079901055	0.819037597	0.650066585	0.438403194	0.46315636	0.502530404	0.340919119	0.115759263	0.943149851	0.481271648	-0.745809546	0.835448703	0.974540313	0.206738442	0.492328822	0.434463422	-0.716626276	0.220577135	0.728865159	0.777869347	0.001297141	0.76149318	-0.226512344	0.633243787	-0.196275288	-0.172212656	-0.486208793	-0.219960664	0.311283747	0.033043865	0.262063494	0.382180598	-0.458679036	0.210490949	0.196301734	0.563572985	0.335859333	0.368777528	0.297266085	0.880014163	-0.314864142	0.531764305	0.360636429	0.211753089	-0.309203751	0.01873023	0.311845712	0.105336819	0.369624825	0.545743583	0.780432042	0.594282262	0.721664571	0.376343666	-0.095938412	0.466805149	0.148441435	0.80471642	0.859671608	0.768565844	0.233466656	0.466448108	0.918898449	0.492439288	0.362385685	-0.267912974	0.752905166	0.820581119	0.324537743	0.507257431	0.940083323	0.575917673	0.655227202	0.203906069
IAIDAGFR	0.071796434	-0.033876464	-0.087452066	-0.219080211	-0.244111349	0.044500617	-0.433467819	-0.180107292	-0.438248878	-0.282065411	-0.365031152	-0.397087303	-0.309110898	-0.288491251	-0.421027772	-0.247869621	-0.428966787	-0.192021089	-0.127111155	-0.057729327	-0.207329609	-0.162033754	-0.168691032	-0.437668654	-0.113228302	-0.191764436	-0.100355805	-0.780315429	-0.034787106	-0.279897954	-0.227880892	-0.227686581	-0.160153028	0.067368823	-0.028127152	-0.257746603	-0.412644581	-0.26956351	-0.327721463	-0.406347216	-0.187264433	-0.101816002	0.486892594	-0.288512002	-0.365728524	-0.39804323	-0.135610546	-0.137502997	NA	-0.654992888	-0.990446559	-0.295966184	-0.628185292	-0.06430212	-0.215705216	-0.312786145	-0.01903127	-0.190288818	0.027612511	-0.125597752	-0.264376412	-0.274809136	-0.122479797	-0.48737624	0.097676311	0.033351727	0.135121009	0.117214459	-0.333598202	-0.218230666	-0.123327372	0.057046402	0.07525978	0.026115553	-0.117081567	0.268662718	0.050649311	-1.089690059	-0.2670234	-0.27078479	-0.061279335	0.024009236	0.435473346	-0.192793982	-0.313841459	-0.804579664	-1.051176665	0.087803523	0.018472901	NA	-0.633461354	-0.837527016	0.005810048	0.154821497	0.117411093	-0.340160147	-0.006486392
IAIDTGFR	NA	-0.406006329	-0.322009159	0.210279867	0.14198472	0.022430598	-0.026373658	0.354830203	-0.040451778	0.20384935	0.152492929	-0.410379009	-0.08186613	-0.525759698	-0.103962912	-0.392056251	-0.290573369	-0.538762271	-0.625973881	-0.45722921	0.191277931	-0.033779776	0.001143239	NA	0.290698403	0.207816396	-0.229826397	-0.238852823	-0.201083033	0.509027375	0.13250968	NA	-0.072254186	0.322421878	-0.102856557	0.242670604	0.058077625	-0.205142914	0.00728264	-0.423441153	-0.385726921	-0.368068083	-0.379443572	-0.268015929	-0.568502494	-0.806388087	-0.16175413	-0.662783547	-0.408541607	-0.865576762	-0.682956111	-0.434855003	-0.478454353	-0.755227019	-0.195195336	-0.27681651	-0.08750443	-0.244666629	-0.147109671	-0.44037689	-0.55793678	-0.133393824	-0.183013001	-0.084611433	-0.428313433	-0.401944682	-0.222600632	0.374975284	-0.745275324	0.184097785	-0.602936359	0.124558207	-0.329629593	-0.063117748	-0.421063057	NA	NA	0.578094675	0.082959489	-0.53857291	-0.489539374	-0.716446247	0.034405023	0.094808475	-0.124736235	0.651957263	0.243549044	-0.536230044	-0.46746127	-0.496267597	0.525731864	0.167597961	-0.879260431	-0.664186583	0.073514369	-1.547804628	0.075597664
IAIFGATGR	0.162860684	-0.311392682	-0.983877087	-0.069451421	-0.373387288	-0.656603855	-0.667183754	-0.356802013	-0.872147334	-0.390375827	-0.675337295	-1.137334786	-0.159977038	-0.115615734	-1.135033212	-0.885084223	-1.030517527	-0.234722178	-0.311760518	0.168650694	-0.036464224	0.191461903	-0.102314438	-0.280912284	-0.101560815	-0.327835275	-0.484731483	-1.272471663	-0.271165923	0.135564447	-0.849685123	-0.333494782	-0.663818762	-1.139826506	-0.354151571	-0.257343995	0.313723333	0.29506168	-0.010405461	-0.8470398	-0.69374825	0.319188827	-0.043014521	0.195987847	0.046470896	-0.463617184	-0.343381974	-0.057160033	-0.380111275	-0.517912174	-0.448356943	-0.346990363	-0.034138217	-0.756186988	-0.042009469	-0.487748175	-0.034547853	-0.124402567	0.198576626	-0.424733932	-0.343842841	-0.646039024	0.08455448	0.389757931	0.192347079	-0.064716631	-0.709478492	0.316659404	-0.156106876	-0.541556594	-0.488139632	0.031737235	-0.79738685	-0.187127187	-0.808905606	0.371969915	-1.111742703	0.129749763	0.399762076	-1.131734642	-0.262586265	-0.404535982	-0.146332026	-0.467264856	-0.684922312	0.588389982	0.2868228	-0.012460652	0.137903139	-0.739042253	0.396626956	-0.092634104	-0.150552516	0.385513731	0.190685513	-0.419835906	-0.35608247
IAILGFAFK	0.300990165	NA	-0.165598812	0.657649196	-0.192876182	-0.827268045	-0.11577185	0.471028471	0.23427056	-0.028935844	0.455232394	0.366407687	-0.148154541	0.039936326	-0.350578575	-0.184186062	-0.115782033	0.224138139	-0.511614208	0.344524976	NA	0.541067599	0.058839526	0.283862268	0.703432116	0.307817529	0.004246349	0.424017551	NA	0.348742435	0.648559835	0.061020363	1.013598995	0.505314574	0.34209652	-0.085191548	0.279136155	0.612599414	1.039523797	0.114589399	0.02088177	0.611194417	0.912282094	0.738054959	0.306186077	0.388759103	0.798929102	0.201488187	0.619779053	-0.510867144	1.086548509	-0.007595294	0.432199392	0.189983866	0.130703838	NA	0.527046174	0.10378122	0.627546942	0.340656914	0.558266351	0.274781699	0.614961823	0.827799629	0.516035244	-0.466875752	0.237077612	0.561533835	0.136458058	1.011798363	0.545076706	0.369768557	0.032830236	-0.018180431	0.171465635	0.310339564	0.488793582	-0.181268629	-0.615291401	-0.01879889	0.573670236	0.609902307	-0.218981265	-0.256947165	-0.287761666	-0.375442112	0.202447955	0.085962132	0.156468891	NA	0.396493948	-0.365009558	-0.026021996	-0.540274398	0.460618465	-0.484116172	-1.036660156
IALLEEAK	0.062826891	0.222144791	-0.720427321	-4.911865022	-0.855241404	-0.272851439	-0.369066559	NA	-0.639501019	-0.374814879	-0.395569479	-0.393176888	0.336487905	NA	NA	-0.552550243	0.352648226	-0.639390919	-0.444391469	-0.160908443	NA	NA	-0.167337812	-0.762400585	-0.314787151	-0.252191025	NA	NA	NA	-0.618288737	-1.116687087	0.085994283	-0.637765063	NA	-0.335444664	0.09377319	-0.061606239	NA	-0.278409908	0.092220937	-0.376852226	0.17412787	NA	0.071151833	NA	NA	0.204473125	-0.669874369	NA	0.595995962	0.138308153	NA	0.02522805	-0.344186926	NA	-0.182479999	0.369557021	NA	NA	NA	-0.498744155	-0.536406224	0.105262672	-0.694951101	-0.36759649	NA	-0.362008961	NA	NA	-0.932680584	-0.048209811	-0.093907226	-1.011794344	NA	-0.452424305	-0.318820656	-0.326156102	NA	0.553127739	0.336890197	-0.711258727	0.303138591	0.130218173	-0.240302765	NA	0.100866643	-0.241890182	NA	NA	-0.271166855	NA	-0.393237174	-0.448324543	NA	-0.581274655	NA	NA
IAPYVAHNFNK	0.507088077	0.07070616	0.166463196	-0.25511468	-0.285170084	0.151525791	-0.246783503	0.022856638	0.083289341	-0.220482362	0.167210413	-0.452362689	0.224056045	0.391720782	-0.032152831	-0.128706009	0.10832659	0.452485253	0.20222638	0.091112472	-0.099182493	0.298505471	-0.034714337	0.222910083	0.25067133	-0.300043041	0.28745107	-0.10232555	-0.334700731	0.168146073	-0.399010085	-0.076007434	-0.164152206	0.83272936	0.184558072	0.098712859	-0.460799938	-0.288325697	-0.610081022	-0.173046841	-0.641187634	-0.258682443	-0.282446059	-0.163864638	-0.198909431	-0.3166161	-0.319807289	-0.161507808	-0.19594735	0.143245312	0.625128281	-0.382382783	-0.193444903	-0.244145816	-0.264923664	-0.134668104	-0.260618885	-0.134271908	0.039013206	-0.279904358	-0.524813704	-0.226125524	-0.069837673	-0.388088346	-0.37229384	0.310828812	-0.108628621	-0.317785726	0.36456141	-0.506649656	-0.054902255	-0.052378205	0.204687509	0.197620287	-0.168102042	0.065476	0.342802424	-0.018694078	-0.137596218	0.408334874	0.010141291	-0.815179038	0.011405615	-0.041533719	0.164736076	-0.214634635	-0.385807858	-0.252473503	0.530481284	0.16393964	0.148056137	0.307978551	0.191746847	-0.015249152	-0.152124995	-0.243794469	-0.226483504
IAVHCTVR	0.085017879	NA	NA	0.84173498	-0.100040327	-1.193800694	-0.434768973	0.080815304	0.379366653	NA	1.206718373	NA	NA	0.208103061	-0.136006773	0.427169158	NA	NA	-1.035823625	0.048669102	-0.733932412	-0.348505121	-0.021686179	NA	-0.426556361	0.479276227	0.078852944	0.186609401	NA	-0.261325778	0.520676045	NA	NA	0.040469671	0.949018872	-0.363127893	0.234210889	NA	1.767621352	0.110493341	0.310874246	0.217232869	-0.442538593	0.579575917	0.256122502	NA	0.203669867	NA	-0.259723033	0.649882982	1.714560623	NA	0.158167571	-0.064450018	-0.297636664	NA	-0.383095166	-0.340837953	NA	-0.052520727	0.595296482	-0.130580425	0.541030781	0.500663053	-0.147291095	NA	0.178513887	-0.023308577	-0.286740594	0.031653734	NA	0.293762366	-0.718694742	0.544057311	0.396690472	NA	NA	-0.464498817	0.045416496	0.021300874	0.3387955	0.104940554	-0.327344287	-0.053526806	-0.552046752	NA	0.467791684	0.22174678	-0.224967181	0.536102121	-0.595955467	NA	-0.241634334	-0.265048939	0.450894891	NA	0.194042
IAVIGAGASGLTCIK	-0.546359533	-0.526923462	-0.072565328	-0.807210283	0.015360322	-0.213796295	-0.456536884	0.049094294	-0.193182921	-0.249146771	-0.072901517	-0.792370288	-0.508298446	0.080916793	-0.4049032	-0.659708629	-0.247810741	0.164399527	-0.284341833	-0.062389067	-0.009312218	0.430329329	-0.027237169	-0.044465825	0.213293594	-0.154149337	0.185544807	-0.265166196	-0.343758654	0.181058546	0.291057245	0.040098129	-0.459098436	-0.119190775	-0.248656219	0.356556392	0.027337014	0.402607671	0.269837487	0.045433768	-0.2550487	-0.469240265	0.290469714	0.14050592	-0.468290595	0.155054007	0.015744104	-0.182268254	0.105471395	-0.507407857	-0.130108236	0.046060957	-0.428596274	0.158987018	-0.116289925	-0.343779847	-0.045981088	-0.555149902	0.294621441	-0.678656511	0.244637794	0.004532633	0.153888302	0.194777322	0.234221742	-0.24103905	-0.633738574	-0.303610964	0.437701495	-0.479173901	-0.190437328	-0.635629166	-0.015252531	-0.89517912	-0.38066733	-0.919399199	-0.496006239	-0.380004646	-0.130153522	-0.59737681	0.266479885	0.149667948	-0.244765212	0.195298866	-0.155533718	0.228659741	-0.957736	-0.249390724	-0.929029653	-0.778294216	-0.320995637	0.078120083	-0.533059209	-0.197836479	-0.355656707	0.471070552	-0.377658065
ICTTLIGLEEHLNALDR	-0.00689618	0.718781064	0.500814384	0.134136306	-0.56085029	-0.257228331	0.026014974	-0.724205028	-0.606023393	0.077885846	-0.772037874	-0.610185722	-0.570360028	-0.777475179	-0.414814964	-0.484008132	-0.541323104	-0.266915582	0.862056597	0.108555085	-0.482972069	0.937946108	-0.125720926	0.148860093	-0.114851763	0.204047894	-0.727637172	0.379324857	0.258354961	0.395581867	0.385106662	-0.546718594	-0.747304906	0.43575314	-0.444113031	NA	-0.315417679	-0.641904993	-0.375232687	-0.33561661	-0.018707406	-0.829599209	-0.021156798	-0.830362545	-0.478669955	-0.848356695	-0.936900467	0.267526733	-0.242722475	-1.355620141	-0.492596118	-0.871988144	-0.252687198	-0.730672218	-0.206551498	-0.090362868	-0.792133519	-0.616485983	0.034132558	-0.671687969	-0.362123133	-0.026543242	-0.636807305	-0.510978016	0.137476511	0.312097175	-0.065212142	0.11061122	NA	-0.360591818	-0.225134571	-0.111508387	-0.051041998	0.430803306	0.305536915	-0.379773129	-0.141510045	-0.203274835	0.002223596	0.176267502	0.431754338	-0.297190406	-0.674812445	0.062569729	-0.209838893	0.506148683	-0.367294114	-0.4961423	-0.354090812	0.461733078	0.310937147	0.262370807	0.033193116	0.380841656	0.406115115	0.04264127	-0.985648483
IDIPSFDWPIAPFPR	-0.097350539	-0.164413342	-0.396936535	0.043126991	0.329793418	-0.149416299	0.507722248	0.353495459	0.48634712	0.198051546	0.313849274	-0.092251506	0.423499649	0.338345209	0.084262478	0.042844676	0.338586966	0.825956331	-0.199502155	0.053771913	0.190211919	-0.036171423	-0.118488317	0.077734997	0.374419333	-0.175749994	0.401360422	-0.056058636	-0.087275286	0.128173641	-0.074691228	0.507077962	0.707790212	-0.00518101	0.337329562	0.367185356	-0.251126208	-0.470894142	0.264308683	-0.178883751	0.144592136	-0.309229635	-0.200298691	0.019875676	0.198871079	0.368330702	0.288676244	-0.088050237	0.697571494	0.155380419	-0.324441155	0.328336247	0.080555627	0.179529031	-0.211386229	NA	NA	0.311422796	0.503123189	0.022456938	-0.005314751	0.300136823	0.035744339	0.082552789	0.151716839	-0.09619698	0.024422171	-0.037810079	-0.209638695	-0.399238144	0.526173574	0.041242129	0.440627202	0.225826055	-0.049602787	0.341084323	0.307814405	0.107716634	-0.266832524	-0.033478862	-0.03406134	-0.069857512	0.022164696	-0.132217114	0.64852815	NA	-0.338521566	-0.240728828	-0.270786473	-0.196732258	0.250538416	-0.078662527	-0.406197803	0.152734939	-0.159513906	0.078779166	-0.476599866
IEEELSGK	-1.583028956	NA	-0.858629029	1.488971634	0.751629037	-0.505068415	-1.444582838	1.302118889	1.059652378	1.239815359	0.934152921	NA	NA	NA	-0.641597078	1.050774343	1.103234713	NA	NA	NA	NA	NA	NA	NA	NA	0.854157903	-0.928770256	NA	NA	0.71697678	NA	NA	NA	-0.629320845	-2.262679751	1.695415468	-0.516130939	NA	-1.684803074	NA	1.397753203	-1.114222012	NA	NA	NA	-0.591569268	NA	NA	NA	1.726686754	0.531624461	NA	-0.349718377	NA	NA	NA	NA	-1.975128294	NA	NA	NA	-0.453444599	-1.122916392	-1.167683753	-0.336302618	NA	-0.67345968	-0.633326583	NA	NA	0.254641329	0.559817336	NA	-0.847367159	NA	-0.741254377	-0.858825217	NA	-0.07307762	NA	NA	NA	0.337769343	0.773946025	-0.558135933	-0.624821417	0.389525446	0.858918764	NA	-3.755867081	-1.442206333	0.060375029	-1.073914169	-3.022863564	1.41988413	NA	0.766111586
IEFDDFEECLLR	-0.816676798	0.138654756	-0.621588766	-0.008035602	-0.024070996	-0.320319092	-0.782697359	-0.751410915	-1.977707891	-0.969796926	-1.896677674	-0.341996877	-0.532602884	NA	-0.350637649	-0.099763059	0.184082848	-0.963933035	-0.305897605	-0.485792432	-1.021315651	-0.554403017	-0.4097344	-0.627355335	-0.106822981	-0.54405216	-0.960561091	-0.695171896	NA	-1.102176039	-0.247977161	-0.099647132	NA	-0.101680674	-0.506852577	-1.298196369	-0.833304369	-0.863875638	-1.073767959	-0.846304866	-1.020222394	-0.235207917	-0.752069415	-0.622119457	-0.119717478	-0.518733859	-0.510509445	-0.612526598	-0.632478149	-0.05026079	-0.999586026	0.076864137	-0.625312113	-0.18249946	-0.754048906	-0.987562131	-0.777260317	-1.103893268	-1.653786652	-0.725422587	-0.448706855	-0.420828315	-0.075657619	-0.188033216	-0.49417452	-0.595048558	-0.664287493	-1.164917441	-0.589673113	-0.479441742	-0.457983265	-0.76484717	-0.689311751	-0.147964501	-0.628988402	-1.157176543	-0.272710234	-0.874941966	-0.105861824	-0.436345883	0.374622129	-0.633091359	-0.31602086	-0.566996832	-0.810019255	-0.679430471	-0.477453357	0.369273441	-0.233891189	-0.721730066	-0.54054555	-0.109530118	-0.299852747	-0.471492546	-0.025652546	-0.236679425	-0.665977653
IEGRPGASLPPLNLK	1.029177812	0.771247807	0.091423256	0.390381732	0.356867718	0.253878619	0.473548012	0.822830953	0.636771478	0.791206408	0.750881271	0.083965063	0.788054658	0.512468619	0.467152422	0.69185161	0.816549591	1.086070226	0.222361169	0.480351803	0.833515716	0.819587205	0.239918714	0.685087205	0.479809686	0.068503957	0.354390888	0.386225839	0.116094691	0.530737079	0.13195026	0.296881491	0.625300572	0.67480775	0.531193164	0.853974674	0.357030328	0.005249199	0.225832377	-0.402941578	NA	0.427624427	-0.06073236	0.428529828	0.102103402	0.309874384	0.159439675	-0.301556421	0.337554414	1.242606184	0.55980976	0.382196997	0.197754827	0.680952882	0.085078234	0.415873502	0.070876014	0.708228032	1.136471839	0.149393701	0.191346004	0.174242821	0.757958822	0.311936725	-0.210801895	0.913550325	0.738257931	0.255729644	0.509483939	0.036342759	0.190909097	0.537889756	0.126580737	0.32080641	0.283311718	0.416859624	0.517547003	0.463196447	0.95524	0.727369024	0.190599273	0.12953579	0.357406967	0.160559952	1.098354743	1.082981209	0.439133585	0.646042093	0.868448549	0.850209512	0.773515378	0.252749744	0.726560645	0.303565594	0.603420444	0.56002383	0.3791034
IFDFQGLQHQVAQVATQLEATR	-1.245936629	NA	-0.247313383	-0.694298963	0.763717569	-0.054302985	-0.0024239	-0.238418219	0.856828382	-0.198825466	NA	0.668178714	0.369739113	-0.313175523	0.406704637	-0.376135348	-0.106860042	-0.556969349	-1.341247039	0.335571964	-0.019828435	NA	-0.474434449	-0.93821008	-0.642870055	-0.278291659	0.263598861	1.143286899	0.766876484	-0.472292319	-0.253828586	-0.373046947	0.089274983	-0.504046481	NA	-1.238647156	0.283528803	0.572742186	0.087595929	0.148851953	NA	-1.178738739	-0.506596272	-0.890520327	-0.03047537	0.777095408	-0.421879149	0.995882933	0.476333694	-0.343835986	-0.615559141	0.554663477	-0.224429707	0.170216302	0.766266778	NA	NA	-0.082272293	0.181459662	0.148876877	0.12764726	-0.118489982	-0.673628693	0.393936582	-0.556850559	-0.585936055	-0.602803857	-0.937069782	-0.142191458	0.619527315	-0.073028331	NA	-0.745331031	-0.062018062	-0.469007168	-0.310425938	-0.025849583	NA	-0.754362793	-0.324317824	NA	-0.485254036	-0.222078969	-0.404955787	-0.624147499	NA	0.094958346	-0.207334695	-0.260818889	0.235641923	-0.90257137	-0.768661997	-0.374104538	0.369488965	-0.813446741	1.011322153	-0.04063369
IFSSEHDIFR	-0.717653797	0.293126812	-0.281523802	-0.395687396	-0.087216863	0.044909869	-0.07167324	-0.676161598	-0.284746862	-0.026393608	-0.029324357	-0.218859104	-0.264085448	-0.322056069	-0.103543689	0.019364786	0.221274717	-0.740532477	-0.350844119	-0.386082956	-0.065367321	-0.69429323	-0.756466807	-0.62870661	-0.036773792	0.179589148	-0.320859097	-1.053220383	-0.535898171	-0.331844188	-0.260248366	-0.75230921	-0.321644138	0.093421575	-0.20648443	-0.051367469	-0.685070704	-0.431441858	-0.891212014	-0.706801239	-0.914727259	-0.416621051	-0.496004804	-0.940141658	-0.49163593	-0.691916196	-0.921981372	-0.60295633	-0.841789259	-1.014493671	-1.063690292	-0.426609373	-0.116803056	-0.464261954	-0.601927604	-0.593902445	-0.909326084	-0.39415259	-0.34351252	-0.66637268	-1.015373244	-0.174110236	-0.3642624	-0.862457011	-0.604412584	0.112638902	-0.049981512	-0.636441994	-0.288988495	-0.399643	-0.313305848	-0.461884747	0.02217677	-0.08358762	-0.485873888	-0.047592927	-0.217148359	-0.240413734	0.339030747	-0.324207489	-0.159287675	-0.767180319	-0.171978917	-0.617524516	0.260819151	-0.086035987	-1.03993107	-0.261067319	0.806029757	-0.119766137	-0.364938331	-0.184609531	-0.117589284	-0.019574406	-0.929294188	-0.827984603	0.579575793
IFVDIEK	-1.671024512	-0.994437436	-0.792382821	-1.758517326	-1.085269732	-1.263987239	-2.063525322	-1.570957974	NA	-1.055912481	-1.425985604	-2.35746603	-2.215976058	-1.21778087	-1.607633068	-1.943344091	-2.007272072	-1.487409516	-1.001830654	-0.9298928	-2.337095373	-0.715831838	-2.316221273	-0.937160238	NA	-1.697026367	-1.59299346	-1.931509331	-0.972879666	-0.922512458	-0.301745385	-0.82211314	-1.450975134	-1.517718358	-0.945873481	-0.902144512	-0.792123375	-1.59173553	-1.674843565	-1.786461736	-0.636422443	-2.428729624	-0.454806841	NA	-1.399633449	-1.058022227	-1.566404717	-0.867694937	-0.951368943	-1.828507638	NA	-1.632262351	-1.420169777	-1.476387128	-1.226682329	-1.484860485	-1.048081316	NA	-1.128394271	-1.689124905	-0.914262414	-0.506664686	-0.904913391	-1.630055101	-0.522219198	-1.944343463	-0.551156087	-0.842074883	-0.792219467	-1.379154439	-1.501534041	-1.077022361	-0.383117734	-1.348848027	-0.882724876	-1.158599954	-0.981592268	NA	NA	-1.051611387	-1.356910594	-1.687655855	-0.711704933	-1.662202841	-1.295348157	-0.996992588	-2.053090956	-1.612321415	-1.096064271	-1.654840145	-0.937280507	-1.252631429	-1.459532791	-0.913958832	-1.462792262	-1.835794217	-2.572332338
IFVGGLNPEATEEK	1.017735319	0.894714701	0.491904119	0.94464868	0.524089643	NA	NA	0.216855954	0.535346528	NA	NA	NA	NA	NA	-0.056070591	NA	0.748184147	NA	0.332416924	NA	NA	2.044972773	NA	0.368453419	0.167193353	NA	NA	0.052804434	0.361590939	NA	-0.429307194	0.782770032	NA	NA	-0.505375507	NA	-0.012307539	NA	0.584478047	0.029924737	0.630551935	-0.276521185	0.374565005	0.481018434	0.94441177	0.35458983	0.380929816	0.710165368	0.562376294	0.759412017	1.111147202	0.257992021	0.130075026	0.876470632	-0.032095691	0.789159658	0.385109118	NA	NA	0.508712904	0.442921331	0.531739749	NA	0.045426801	NA	0.843704092	0.397760286	1.07042772	0.226690449	NA	NA	0.970614378	NA	0.557283053	0.450858906	0.603283872	0.455360467	NA	0.958155493	0.289371309	0.813654109	0.153883164	0.956537065	-0.052965551	NA	NA	0.161145357	0.486821153	0.724816306	NA	NA	NA	0.136966858	0.255173324	1.697639045	0.824584174	NA
IFVGGLSPDTPEEK	-0.131168898	0.391631785	NA	-0.463544079	-0.687605601	-0.330135202	-0.344723685	-0.933658652	NA	0.385402195	-0.24379145	NA	0.022074403	NA	NA	-0.24895516	-0.095642009	-0.321749903	0.382363559	0.031230151	0.122067576	NA	-0.634680392	NA	-0.66343634	-0.332978075	-0.840943954	-0.227516661	-0.046218444	-0.646957536	-0.294710876	0.070426678	-0.338718301	NA	-0.117923838	NA	-0.670721405	-0.531429808	NA	-0.130050983	NA	NA	-0.917919239	0.209088069	-0.987669519	-0.05238451	-0.201627953	0.136697396	-0.381133675	0.612962333	0.572473095	-0.609358506	-0.292502179	-0.156447573	-0.239863395	-0.046605266	0.05418568	NA	-0.418340036	0.221144332	NA	-0.040376607	NA	-0.049647064	-0.610672683	-0.820105107	NA	-0.330517267	NA	NA	-0.079640754	0.239264366	NA	NA	NA	0.431438326	0.361550039	NA	0.308523014	NA	-0.029853122	-0.394546874	0.053887485	-0.446123931	-0.722236506	0.030368265	-0.682098614	-0.002007451	-0.44347365	0.032869795	0.302650324	-0.156582031	0.093271271	0.195964516	-0.308559292	NA	NA
IGADFLGR	-0.640677103	-0.331121849	-0.44983554	0.277593132	0.016105766	-0.080174862	-0.458439596	NA	-0.331316272	-0.191365874	-0.387090909	0.049564354	0.112292048	0.432903614	-0.248749931	0.505614159	0.43453399	0.17885307	-0.557880209	-1.346217549	0.298715416	-0.161895739	-1.041592248	-0.02059741	0.037199255	-0.496261182	0.169020579	-0.482945514	-0.738143529	0.576048922	-0.7652669	-0.523552727	-0.283010181	0.15032732	-0.353104746	-0.843675941	-0.68222859	-0.156998909	0.081949982	-0.060171135	-0.662189644	-0.151190568	-0.046120734	0.348199648	-0.335898973	-0.512393182	0.045460351	-0.245249163	0.345591649	0.342442313	0.081071399	-0.099942426	-0.532538535	-0.123314152	-0.307757917	-0.521654647	-0.187767351	0.165969295	0.092234459	-0.467055993	-0.029859422	0.41471406	NA	0.043084597	-0.80504939	0.791966776	-0.982890904	-0.133626365	0.180619381	-1.053870263	-0.039971635	-0.323003744	-0.370265778	0.02647114	0.625183222	-0.540901644	0.215216916	-0.170562617	-0.550470743	-0.671089299	-1.488066675	-1.144534519	-1.363156377	-0.234467902	-0.341291297	-0.592955416	-0.423816357	NA	-0.049224291	-0.86372085	-0.062449345	-0.821658096	-0.706553471	-0.119754157	-0.81319856	-0.582172974	-0.201457133
IGGHGAEYGAEALER	0.459687762	1.320127014	NA	-0.918112081	-1.226548109	0.275702975	0.036929258	0.795681817	-0.389776563	0.145056212	-0.758196636	-0.144663212	0.420780102	-0.922909465	-1.077730511	-0.043874522	-0.35571668	-0.793739185	-0.548431382	-1.748249794	1.983901898	-0.076968009	-0.413674374	-1.985621559	-1.156203584	-0.592039435	-1.344803863	0.298858324	-0.900118904	-0.719307915	-1.059755891	-0.123296109	-0.588407853	-1.126796307	-0.314006349	-0.595254396	-0.117237027	0.703841784	-0.056300601	0.317679882	-0.228356401	-1.059558108	-0.556668523	-0.361842583	-0.827110398	0.314555754	-1.085638047	-0.285664186	0.040243141	0.692630205	-1.501266386	-0.253807191	-0.185723198	-0.460196526	-1.4781958	-1.004902186	0.947365682	0.754164653	-0.029311105	-0.350777702	-0.371727656	-1.351888391	-0.216127125	NA	NA	-0.020368819	-1.234182574	-2.063011654	-0.416215249	-1.874467024	-2.422011728	-0.125851242	-1.943364556	0.115416964	-0.330957861	1.302947366	-2.641949658	-0.584062987	0.198360533	-0.625426113	0.322337656	0.054654303	-1.913342371	0.363840161	-0.709529441	1.532089844	1.192895551	-0.154761613	-1.386877545	-1.818070038	0.711744177	-1.143599026	0.450177765	0.341831579	-1.201381456	1.422464359	-0.58266651
IGLLGYNATTENVDR	-0.077909031	-0.132190143	-0.632776961	-0.304176985	0.164109882	-0.025264779	0.505624363	0.368989328	-0.051068063	0.036930136	-1.27788531	NA	-0.226705511	0.489234635	0.223634298	0.035672945	0.945490199	0.214213209	NA	1.544778574	-0.379443222	-0.612245601	1.974374987	-0.134643431	-0.365277519	-0.632280759	0.355773934	-0.514154586	-0.166702009	-1.057039789	-0.715320538	0.170732034	0.081812818	0.029178844	-0.806443317	-0.096628398	-0.769601522	-0.40144821	0.156932482	0.644333931	0.237801854	0.826903078	0.03400708	-1.09152087	0.222844114	-0.206754841	-0.272295557	-0.180693288	0.060194662	-0.022156886	-0.551417127	0.326065888	-0.664375031	1.207473495	-0.865614761	0.765365878	-0.31071396	0.512272354	-0.065433544	-0.409474637	1.532323024	-0.039435651	-0.392568335	-1.116631738	0.158016683	-0.279991112	2.066128555	0.538447036	-0.018298929	-0.859921408	1.444588955	NA	0.959029869	1.243054645	0.467451695	0.836692529	0.871552959	NA	-0.687560484	0.754617175	-0.655257075	-0.347230193	-0.385057139	-0.973326406	0.837528049	-0.462061855	-0.417364878	-1.115825409	-0.502939503	1.304473278	-0.383848003	-0.0526622	-1.284251502	0.461072678	-0.070783681	0.764698619	-0.723799244
IGNLVLLPGAALGIGLTPEAAR	NA	NA	0.547670819	NA	-0.835032756	NA	NA	-0.61929031	-0.289741497	-1.004725834	-1.47965972	0.395924792	0.239034455	0.108771536	-0.244804962	0.036495669	-0.34596476	1.122046899	-0.318252685	-0.033969845	NA	1.361908839	NA	-0.770324653	-0.456733556	NA	NA	NA	NA	-0.092585013	0.718758078	0.577581976	NA	0.146421376	0.625675518	-0.029035474	0.943832391	NA	0.506443572	NA	-0.015196558	NA	0.090309901	NA	0.389479708	0.053580176	-0.598959196	-0.154174004	NA	NA	0.486784529	0.325906359	-0.346790144	0.234105382	NA	NA	-0.757687085	NA	NA	NA	-1.040839473	NA	-0.322686887	-0.377429427	-1.183542126	NA	0.07690886	0.691771656	0.346659502	0.112624911	0.362547573	0.062646602	-0.572708218	0.216894608	-0.728001341	-0.0496687	0.049456059	-0.078556703	-0.310020672	-0.2296619	NA	NA	0.570948601	NA	1.265345634	NA	NA	NA	NA	0.578621937	0.111696182	-0.98938731	NA	NA	-0.596899602	NA	0.408840592
IGVAIGDQILDLSVIK	0.051538688	0.239322974	0.29412199	-0.15081481	0.026437142	NA	0.178364376	-0.106936451	-0.194685424	0.016978163	-0.395714151	NA	-0.217348941	0.077810958	-0.294345903	-0.056191776	-0.185273697	-0.139057568	-0.080781949	0.03277053	-0.002751348	0.254892196	-0.096019944	-0.021350722	-0.11653527	-0.059158936	0.062909246	NA	-0.086238844	0.09815342	-0.028063741	0.021692772	0.104692425	0.1197174	0.279136025	-0.214312441	-0.107064545	NA	-0.109053978	-0.079171527	0.331298935	-0.251152923	0.045782139	-0.040828756	-0.085025518	-0.124855699	0.030860849	0.002584363	-0.09400062	-0.065952114	-0.162827865	-0.133078122	-0.271219365	0.083858278	NA	NA	0.005055917	-0.09525245	9.43E-05	0.131402912	0.018195715	0.124750589	-0.32075669	-0.198984542	-0.239635394	0.051881164	0.175467446	0.175351667	0.429511024	-0.161318662	-0.007190726	-0.014714901	0.196345946	-0.077011127	0.271183296	0.385773029	0.197170152	-0.114437658	0.028237383	-0.021893166	-0.288824447	0.073558832	0.382752633	0.039994552	-0.208238452	0.03088395	NA	-0.068961023	-0.117909329	-0.009463855	0.006459623	0.304404981	0.13401655	0.05980527	-0.158598424	-0.005844765	0.23949774
IGVDNHVLPLDCVTLQTFLAK	-0.627717176	4.141250486	0.899426446	0.546482711	0.777353144	NA	NA	NA	NA	1.158725253	1.314525395	NA	NA	NA	-0.182198327	NA	-0.428212552	0.748460989	-0.823517186	NA	-0.288681334	NA	0.220498326	-0.993741927	1.528497179	0.993483792	NA	-0.341662682	NA	0.498942633	NA	0.334221689	NA	NA	-0.57670593	0.54831371	1.331003987	NA	-0.911502299	0.077992305	0.830282758	NA	0.422967833	NA	-0.176605264	0.567148861	0.352969226	0.409209668	-0.613286733	1.25901712	NA	0.231164041	NA	0.317817455	NA	NA	-0.444715129	NA	NA	0.120700849	1.295429832	1.030127095	-0.750340323	-0.283538888	-0.153545878	-0.128582995	0.797311135	0.507135709	2.317742827	0.374541162	NA	0.49277804	0.129243225	0.430620189	1.287194782	0.180515017	NA	NA	-1.235244184	NA	-0.080334118	NA	0.976202485	NA	NA	NA	NA	-0.389864825	0.159576923	NA	-0.04790586	NA	1.023939783	NA	0.406783572	-0.730678009	NA
IGVTVLSR	-0.269950263	0.307641294	-0.364707494	0.06867129	NA	0.433001056	0.082906935	NA	-0.130445113	NA	NA	0.114070739	-0.157314407	0.182055382	0.108083315	0.264539205	0.257334607	0.663547094	0.068975696	-0.393259586	NA	0.269174316	NA	-1.120977649	-0.229898979	0.343402685	-0.355606653	-0.27442524	-0.19786125	0.642772129	-0.118883544	-0.478393973	-0.06465227	0.216989119	0.058998794	0.346955168	NA	0.714040064	-0.181621673	-0.496676767	NA	0.540574038	0.509980137	-0.117923067	-0.24576956	NA	NA	-0.095196561	NA	0.467249374	0.129307265	-0.121636541	-0.436035729	-0.381124717	-0.247392882	0.255990728	-0.70401407	NA	0.316427366	-0.330234153	-0.452735922	-0.073730225	0.18591006	NA	-0.634732844	-0.308704825	NA	0.076554104	NA	0.383010372	NA	-0.457052072	NA	-0.235726684	-0.371812963	-0.08746426	-0.089289602	0.320988851	0.005635582	-0.702365674	-2.039012375	-0.360065299	NA	-0.754715751	0.169590191	-0.773970369	-0.080704701	NA	-0.537746769	NA	NA	-2.190416288	-0.283261401	0.033976187	NA	NA	NA
IHLISMQSTIPYALR	2.263162182	0.144183802	NA	0.272872174	NA	0.063156075	NA	NA	-0.311745115	NA	NA	-0.123827116	NA	NA	-0.544747274	NA	-0.257605371	-0.619143286	NA	NA	0.707963955	-0.346981417	NA	-0.054264945	-1.276271883	NA	NA	-0.051693427	NA	-0.085060492	-0.284299954	-0.480064328	-0.913056139	NA	0.346116473	-0.645090102	0.033811403	NA	-0.088076438	-0.615457594	0.321286867	-0.294434888	-0.000338067	0.10298491	0.120187724	NA	-0.605671525	0.192883456	NA	2.842883794	NA	-0.333691582	-0.177868112	NA	-0.892132567	0.194647139	0.13990793	NA	NA	NA	NA	-1.329959702	0.391613711	0.322107213	-0.727682502	-0.182731669	NA	0.211939717	0.085721389	-0.530794627	0.568477575	-0.01151819	NA	NA	-0.541171519	1.157682101	NA	NA	NA	-0.739378348	NA	0.112110236	-0.317984376	0.047084733	NA	1.475627404	1.183248118	0.223448445	0.255334684	1.181454055	0.03514881	-0.91322644	-0.013753488	NA	1.019974013	NA	NA
IHYSPPLPMLR	0.061537153	0.009083909	-0.325208966	0.006655749	0.347747892	0.419405257	-0.09799164	0.945032733	0.170662953	0.249605298	-0.241064932	-0.248822747	0.101849463	0.458005068	0.186658553	0.381369723	0.522545421	0.870628423	-0.61418917	-0.388403109	NA	1.058360284	NA	-0.067371715	0.105509247	-0.257608918	-0.112815089	-0.510097416	NA	0.443336475	-0.651645461	0.383711706	-0.608019473	0.637658489	-0.102092839	1.023604354	0.03586662	NA	-0.171543035	-0.085786561	-0.102734867	0.437148305	0.135004851	-0.170730263	-0.393395092	-0.352231575	0.221643027	-0.658829991	0.197451408	0.24383068	-0.410138471	-0.233166507	0.162095332	0.043232247	0.144377844	0.373279495	0.112926657	0.222241082	0.904139051	0.420415264	-0.461563149	-0.369874983	-0.200657174	0.138839604	0.153091069	-0.14249264	-0.051160434	-1.192683422	0.096256541	-0.803352183	-0.767959101	NA	0.108137618	0.026685651	0.187760549	-0.78296068	-1.543674182	0.158740694	0.163030428	0.3954893	0.928234462	-0.320146104	-0.109072102	0.604254521	0.664438762	0.371792617	-0.322204422	-0.317523506	-0.062744806	-0.25799323	0.238177212	-0.431524717	-0.354906302	NA	-0.581327077	0.609839515	-0.392600249
IICQGFTGK	0.139644587	0.235246929	-0.035037894	-0.001275674	0.124963681	0.294555155	0.318490438	0.165804431	0.198847873	0.346308906	-0.12125926	-0.018830737	0.353739336	0.137708566	0.074908628	0.017320435	-0.049536947	0.100608187	-0.121991234	-0.026211879	-0.462212081	-0.065689025	-0.162804633	0.00319364	0.081836781	-0.106636333	-0.062180701	0.193266209	0.252768017	-0.221763088	0.193824094	-0.138336309	0.052989661	0.059217655	0.571999228	0.148251298	-0.433901361	-0.056812446	-0.257570137	-0.062581647	-0.256635406	-0.291759614	-0.306852038	-0.506109596	-0.027641381	0.212512932	-0.100122113	-0.366982401	-0.335301869	-0.464776894	-0.493571445	-0.158106388	0.192960719	0.036895728	0.006407839	-0.388718212	-0.276140365	-0.197692944	0.346509746	-0.322922848	-0.364036458	-0.123553852	-0.28457619	-0.172285164	-0.569299689	0.033748901	-0.195405376	-0.261589746	0.137597173	-0.141550072	-0.168944952	-0.016883952	-0.462569189	0.105584639	0.082332914	0.270902559	-0.221520839	0.232089608	0.063655173	0.157382283	0.267594974	-0.514944235	-0.276568171	-0.184097105	0.093197912	0.122512685	-0.181660123	0.216634117	-0.067532204	0.141435817	-0.238955651	0.167847982	0.114151894	0.112512016	-0.044931062	-0.007975265	-0.035609752
IIDVVYNASNNELVR	0.439909256	NA	0.453514543	0.179043381	NA	0.43536695	-0.058949995	NA	0.432849886	NA	NA	NA	0.36830606	0.700729598	0.310900554	NA	NA	0.482313296	0.232419743	-0.27421057	NA	0.24245551	NA	0.273907507	0.725964621	NA	0.642298572	0.7600512	0.159087145	NA	NA	NA	-0.551181153	0.923033997	NA	0.064351194	0.847605083	NA	NA	0.081352728	NA	0.512931666	-0.017103018	0.79443249	0.039226566	-0.376028071	0.669786947	0.318371754	-0.016799678	NA	2.012179591	-0.471221184	NA	NA	0.262539677	NA	-0.718623172	NA	NA	0.085376859	NA	0.194376539	-0.184212401	0.852286643	0.010777226	NA	0.302294987	NA	NA	NA	NA	1.238298983	0.324189732	-0.236662457	0.607073365	NA	NA	NA	NA	NA	NA	0.536776085	-1.157504614	0.609783789	-0.545251158	NA	0.202826625	0.174737933	0.500538713	1.59408308	-1.266620611	0.709684143	NA	NA	0.587419229	NA	0.080451496
IIEQCLNK	-0.790114717	NA	0.289907729	NA	0.532478205	NA	NA	0.127859154	-0.321624128	NA	NA	2.187813394	1.067653495	NA	NA	NA	0.595678967	-1.060917897	1.812307236	0.373999987	NA	NA	0.128922933	-0.370108394	0.600910672	NA	NA	NA	NA	NA	-0.242133918	0.476849462	0.915564505	0.480348263	NA	NA	-0.204561984	0.312904532	NA	0.025377268	0.136330811	-0.374296934	0.482944658	NA	0.534635665	NA	0.642788695	NA	0.247105069	NA	NA	0.758453105	NA	0.686054272	0.51904594	-0.483208122	NA	0.151067736	1.179092081	0.209074903	NA	NA	1.008044663	NA	0.74573165	NA	NA	-0.260558725	-0.297727913	1.2759471	0.497198118	NA	NA	-0.440624626	NA	NA	-0.096687833	-0.410624878	NA	NA	0.626300904	-2.079077823	0.326542183	1.00228087	0.470267121	0.506951871	0.688442726	0.357812577	1.019972285	NA	0.212011171	NA	0.704379297	1.013221928	NA	NA	NA
IIHESGAQILR	0.076895534	0.478167404	-1.009883698	-0.195702624	-0.725462781	-0.820156626	-0.136413138	NA	-0.447496834	NA	-0.211612031	NA	-0.346313863	NA	NA	-0.635769994	-0.380333716	NA	NA	NA	NA	0.118514414	0.013305131	NA	-0.168523248	NA	NA	-0.164904459	NA	NA	-0.208510118	-0.714180488	-0.120434733	NA	-0.300761981	NA	NA	NA	NA	-0.418158172	-0.289721005	NA	-0.603197569	0.246365832	-0.602410967	0.262185302	NA	-0.190486328	NA	0.346418599	NA	-0.219821546	NA	NA	-0.602119735	-0.206995079	NA	NA	NA	NA	0.033868769	-0.120212749	NA	0.132096917	-0.627670436	-0.152715095	-0.16188286	-0.348088818	-0.313590137	NA	0.009501185	NA	0.102242291	-0.260142123	NA	-0.189545907	-0.335730371	0.430989574	0.302973358	0.128706963	-0.277473963	-0.067059884	0.057072733	NA	NA	0.172679511	NA	NA	NA	0.074849287	NA	-0.218990855	-0.136183955	-0.186261127	-0.555190364	NA	-0.816032277
IINFLYSTVGALDK	NA	0.106017983	NA	-0.196609715	0.044000385	0.17915512	0.212575925	0.142572447	NA	-0.308611101	NA	0.48583044	1.157629114	-0.341264416	-0.19831744	0.691493356	0.273161263	0.338509651	0.540879248	0.196705321	0.604319873	-0.430397006	-0.603188288	-0.219646583	0.443060299	0.53274611	-0.313201013	NA	0.087852403	NA	-0.058006007	-0.602625944	NA	0.72673253	NA	-0.031005161	-0.367588083	NA	-0.384947799	-0.937882554	NA	-0.003539604	-0.231588547	0.274196069	0.239378574	NA	-0.37603321	0.212240545	NA	-0.178611185	NA	-0.345086007	0.197569477	NA	-0.12482745	NA	NA	0.12798767	NA	NA	-0.963390503	-0.120493105	-0.066174432	NA	-1.143820432	NA	0.497174481	-0.631049285	-0.175602055	NA	NA	0.534139272	0.327302756	-0.257304932	NA	-0.190865976	NA	0.831002005	0.905214948	0.172800663	0.46015409	0.198488986	-0.26669915	-0.022507007	-0.115074907	-0.741567452	-0.127256246	0.204016379	NA	0.09183608	-0.130066422	-0.952455928	-0.747508067	0.242449632	0.360251332	NA	-0.07646706
IIPGVVDGEFLPK	NA	-0.296898918	0.493586396	NA	-0.965830472	NA	-0.36312469	NA	-1.013542448	-0.139107174	0.363851735	NA	NA	NA	-1.550744037	NA	-1.662194307	-0.256949047	-0.681015375	NA	-2.684216206	NA	NA	0.490702652	-0.258236763	-0.525475962	NA	-1.284501774	-0.580320749	NA	-0.771693309	NA	NA	-0.89962322	-0.884349539	-0.74121011	-0.586390829	-1.425263478	-1.337559465	-1.660354567	-1.24547802	NA	0.182919137	NA	-0.47193202	NA	-0.926062841	-0.532858287	-0.001491816	-2.099184563	-1.889732734	NA	NA	-0.904195807	NA	-1.168132412	0.100882127	NA	-0.485218116	-1.156142151	-0.841332255	-1.306232264	NA	-0.357041022	-0.489775419	-0.29449919	NA	-0.422056114	-0.822126148	-0.284443877	NA	NA	-0.817320937	0.25625317	NA	NA	0.166539687	NA	NA	-0.450742064	0.425002547	NA	-0.5507714	-0.167295194	NA	0.341532251	-0.796673324	0.107707014	-0.535453055	-0.704340266	NA	-0.193536491	-0.63949359	NA	NA	-1.315872669	NA
IISQEILNLIELR	-0.118371554	NA	-0.15770996	-1.77954111	-1.51129052	-0.226081227	NA	-0.583704094	-1.125537847	-0.867277927	-1.071489329	NA	-0.978260945	0.551368936	-1.525786233	-1.680999517	-0.907678195	NA	0.817045352	-0.226930758	NA	-0.730777799	-0.549857456	NA	-0.697420875	-0.820362205	-1.236867441	0.424336534	-1.066670569	-0.682742887	-1.172176532	NA	NA	-1.294697145	-0.337715721	NA	-0.562251622	NA	0.045646342	NA	-0.409036606	-1.286530154	-0.110898739	-0.009408071	-1.234701951	-0.663637056	-0.9896645	-0.258254457	-1.411841194	-0.980276486	0.301264779	-0.934329656	-0.375627899	-0.615175239	-1.40082442	NA	NA	-0.821507364	-0.206949635	-1.283178991	-1.427455259	-0.587547053	-1.011314787	-0.733446736	-0.649600249	-1.11256693	0.103316878	0.237330348	-0.290488544	0.242482359	-0.130654134	NA	NA	0.051765594	-0.199778529	-0.625128527	0.212800465	NA	NA	-0.093366559	0.028345225	0.701774845	0.278035834	-0.060836218	-0.731248843	-0.169650283	NA	-1.636095421	-0.090135407	0.307465597	NA	-0.733177915	-1.601332401	-0.983662693	-0.947466972	-0.552842739	1.623187496
IITLEEGDLILTGTPK	-0.143308189	1.960816138	NA	-0.174284779	NA	-0.038803879	0.075380074	0.813628484	NA	NA	NA	NA	NA	NA	-0.766536912	0.55921907	0.447392241	0.168761246	-0.348999178	-0.288079308	NA	0.547083106	-0.602999113	-1.316001941	NA	NA	-0.864065785	-0.236214686	-0.173155683	-0.013873521	-0.281582996	NA	NA	-0.19721624	0.371328138	-0.343229842	-0.429521479	NA	0.34005528	-0.551772207	-0.524376508	-0.794881752	-0.259293	-0.314996581	NA	-0.472358558	-1.396602025	0.373711381	NA	NA	0.095363724	-0.282614352	NA	0.310639804	-0.606818905	0.705549279	0.010662713	0.719193917	-0.522681204	-0.139283702	-0.272230912	NA	-0.188096406	NA	NA	NA	0.025072022	-0.209912603	-0.418472471	0.678394116	-0.378685357	0.039959731	0.513617435	0.125606042	-0.130870269	0.256414694	NA	NA	-0.096175956	0.527605305	0.608917354	NA	0.304852846	0.178860358	NA	NA	-0.432768063	-0.195110027	0.24657153	NA	-0.205661486	-0.77746544	0.127544784	NA	-0.449397561	0.149892271	-0.989701895
IITSTLEK	-0.519705865	0.338794106	-0.200732084	NA	-0.912990579	0.469966467	-0.309811438	-0.050898295	-0.255582499	NA	-0.234229917	1.808572636	-0.164301353	NA	0.30924553	1.105540806	-0.038339035	0.133339678	-0.325232121	NA	NA	-0.294144725	NA	NA	-0.512561805	1.549398976	-0.449170737	-0.680970055	0.503463841	NA	-0.21556516	NA	NA	0.942510859	-0.268689768	-0.190939913	-0.805644141	0.38625768	-0.789962851	-0.910997522	-0.547344544	NA	-0.43043629	-0.578343936	-0.663997218	-1.249534046	-0.272731728	-1.216794274	NA	-1.687047271	NA	-1.40526768	NA	-1.657716204	-1.15216579	-1.247824855	0.068225085	NA	-0.335406046	NA	NA	-0.241789075	-0.36573545	-0.125247395	-1.734065297	NA	NA	-0.384532119	-0.065609704	NA	NA	0.166448687	NA	-0.944408791	-0.645416707	-1.645681784	-0.497475221	0.919550813	0.496644462	NA	NA	0.048220755	NA	-1.165286177	0.134358308	-2.580348111	NA	-0.44051338	-4.705985204	NA	-0.545215635	-0.55858306	-0.652031902	-0.344412616	0.013325766	0.453446524	NA
IIWELIK	0.12224799	0.420090055	0.255943498	0.448230759	-0.174716198	-0.057827222	-0.069103175	0.033463421	-0.044961524	0.264696729	0.177172966	-0.147829834	0.040729061	-0.13402338	-0.108490677	0.049924095	-0.096131416	0.126798061	0.110221909	-0.02966268	0.125305911	0.323090255	0.140516606	0.3190164	0.019200243	0.17454616	-0.276092919	-0.1299825	0.243749761	0.365808243	0.295244078	0.064202694	-0.00362002	-0.007433287	0.300864585	0.271809559	0.154273427	-0.110966766	-0.068493648	-0.418873909	0.094612498	0.285949265	0.622467301	0.024102027	0.354982096	0.14734863	0.027762875	0.182863722	0.011334678	0.203575953	0.140942021	0.022162919	-0.014842496	0.001969885	-0.157887628	0.0590562	0.26374288	-0.123053511	0.600515978	-0.005380818	0.407020231	0.176921931	0.569819481	0.415675269	0.062400884	-0.063497021	0.065282332	0.236321166	0.074199153	-0.157201772	-0.046821573	0.04685732	0.017748681	0.096067597	0.247992655	0.284446103	0.425590773	0.331571037	0.035716063	0.348115089	0.023596305	0.217404535	0.142070075	-0.081744092	0.15465799	0.09688547	-0.192480261	-0.269727875	-0.062972186	0.308476634	0.253249958	-0.12510293	0.091863699	0.183725347	0.308993672	-0.374634792	-0.110328817
IKPTALIGVAAIGGAFTEQILK	-0.473962587	NA	1.283670144	0.439684202	-2.255588216	-1.138615387	-0.992813794	-2.276307456	-0.242039786	-0.116637835	-0.037493646	0.362153137	-0.342033711	0.276902015	-0.08869892	NA	-1.381658537	-0.277728388	0.564365357	-0.050113075	-0.372323047	2.121047315	-0.213753692	0.301937122	-0.47089662	0.769265686	-1.87124283	-2.607916499	0.310041862	0.999211039	0.227033581	-0.073869428	-0.219473214	0.363796123	0.960159201	-0.207091778	NA	-0.569646617	-0.930381994	-2.389563013	-0.648111886	-0.941456091	0.366113981	-1.056749532	-0.161367362	-2.597907484	-1.283438652	-0.254483882	-0.314957993	-3.580928506	-1.879149241	-1.132430088	-0.591817501	-2.280459188	-0.577356486	NA	NA	-0.399387088	0.712781569	-0.443111706	0.559365475	-0.326170139	NA	-0.268226598	-1.069342282	-0.540032625	-0.053332821	1.984868861	NA	0.323402679	0.198854438	NA	-0.090180335	0.079937614	-0.032513643	0.581642424	1.416513528	0.387644661	-0.199321843	1.126217017	0.482025863	-0.846798495	0.659302516	-0.354170024	0.21962142	-0.649395722	0.21850196	-0.662112856	0.116642274	0.216390833	0.03784233	-0.011371008	-0.136947729	0.074059515	-0.940240992	0.32577277	-0.303518569
ILACDDLDEAAK	-0.124013493	0.261893691	0.015254755	0.277006011	0.424429193	-0.063391401	0.384898607	NA	0.177910908	0.823138601	0.459248379	-0.141866534	0.641519771	0.119289183	-0.351271149	0.472942202	0.331123406	0.129679817	-0.403334124	-0.002643618	-0.088685894	-0.12003565	0.025804931	0.297535517	-0.65981532	0.133545933	0.377259881	0.355997315	0.007711353	0.901676917	0.394300038	0.267879449	NA	0.187193462	-0.520040773	NA	0.038370942	0.242100689	-0.713070086	0.600184532	-0.438972705	0.241006287	-0.002443631	-0.258324119	0.170148905	0.07688866	-0.073375712	-0.144392512	-0.293192445	0.490146586	0.252518894	0.777904877	0.406373042	0.358220105	0.161458111	-0.194725506	0.043496025	0.620456142	-0.262722485	0.103214242	0.245807948	-0.402917638	-0.649354972	0.000221975	0.481973896	0.145838877	-0.25134476	0.002462783	-0.566132011	0.290741699	-0.302679494	-0.048171053	NA	0.251013626	0.21996938	-0.675975541	0.062418734	NA	0.119468296	0.064687345	0.036119572	0.621120335	0.319074113	0.3652651	-0.149548118	NA	0.742065777	0.297206736	0.952941325	-0.504428898	-0.951132701	NA	0.46665204	NA	0.110123177	0.220991726	0.213255383
ILDIACWVHHK	1.309596924	NA	-0.05186749	0.915119266	0.427722261	0.700957769	0.199594118	0.137624731	0.367518062	0.466248079	0.447930222	0.234744751	0.433726827	-0.015926236	-0.329029626	0.243487111	0.358489978	0.715113149	1.123763278	0.386423721	0.649944085	0.947830413	0.982622596	0.794524679	0.159328743	0.91276847	0.471072022	0.915391652	0.309348036	1.112032077	0.45305053	0.521738044	1.305666621	0.622760916	0.705550579	0.192583141	-0.268973615	0.040276686	0.679479263	-0.21743167	0.323710859	1.082597986	0.128690862	0.719663875	0.1301383	1.150070095	0.13787436	0.71264457	0.3135209	0.96422085	0.736739594	0.439179517	0.105982981	0.242450887	0.881232981	NA	0.235452568	-0.137327183	0.457785171	0.467538098	-0.200679569	0.626885934	NA	0.425080453	0.122830557	0.436839972	0.842382378	1.073924183	1.404545015	1.064734585	0.569430792	0.314016539	1.511495911	0.968844214	0.762457097	0.42525467	1.008047689	NA	1.251408816	-0.052321627	0.917821307	-0.054181036	NA	0.375828295	0.510418365	0.158382499	0.149607226	-0.341731169	1.535993364	0.5714945	0.483371649	0.266293071	0.397483803	0.772859719	0.782152624	0.53785376	1.344179479
ILEFFGLK	0.152671703	-0.144752733	-0.122072221	-0.057048772	-0.531835459	-0.251151985	-0.34476922	-0.099240172	-0.41195622	-0.437032768	-0.266687728	-0.446328825	-0.294441202	-0.135409844	-0.377573712	-0.378782962	-0.451089908	-0.191720685	-0.005286711	-0.033227526	-0.528750621	-0.382726496	-0.083547056	0.005192599	-0.096018298	-0.052349884	-0.530453649	-0.279830427	-0.21166928	-0.339327637	-0.136458372	-0.198440913	-0.401162427	-0.183077195	-0.223930193	-0.242268313	-0.32598825	-0.211219918	-0.168875534	-0.819841456	-0.350928394	-0.304367004	-0.057302989	0.098394715	NA	-0.402219311	-0.331701014	-0.351383802	-0.614744471	-0.588933798	0.676049942	-0.499124005	-0.306779069	-0.537887664	-0.176769313	-0.359009498	-0.688969335	-0.745294028	0.19163609	-0.402180683	-0.675095475	-0.45277281	-0.221558834	-0.560680156	-0.216114722	0.051019758	-0.146761436	-0.01749994	-0.110284304	-0.446514208	-0.200242722	-0.506149631	-0.103994334	-0.133386272	-0.384688325	-0.055592875	-0.5063789	-0.156131207	-0.498869458	-0.624687172	-0.410233082	-0.334917587	-0.200335286	-0.484455265	-0.350196247	0.056270153	-0.508610654	-0.024371899	-0.361489342	0.516567985	-0.318936667	-0.424929463	-0.331986627	-0.310915415	-0.690557328	-0.198146489	-0.248970943
ILEFLGR	-0.442716826	-0.406220561	0.030040091	-1.541025498	-0.245268887	-0.425642333	-1.548465846	-1.057034394	-0.313881081	-0.829844836	-0.662251933	-0.374974904	-1.160984075	-0.003108542	0.096160037	0.086983193	0.309869619	0.054934416	-0.439086582	-0.637164386	-0.39094359	-0.342993658	-2.685173986	-0.719689537	-0.101520734	-0.493029682	0.255978804	-1.245675936	-2.506833827	0.175037985	-0.630404669	-0.728888973	-1.055675269	-0.827168479	-0.774023959	0.359836053	-0.53554939	0.045092121	-0.201215764	0.288045201	-0.571997836	-1.162243747	-0.213209136	-0.669690771	-0.438373039	-0.798630994	-0.601359873	-0.451410743	0.049775971	0.39839801	-0.426794178	-0.117836548	-0.20388641	0.034642924	-0.110104065	-0.423982619	0.120468637	-0.623088972	-0.130818078	-0.177278511	0.10064449	0.265150297	-0.691785935	-0.681127299	-0.17938297	0.145942235	-0.595402572	-0.286273041	0.449309147	-1.322905117	-0.980509316	-0.405095774	0.189612763	-0.481930516	-0.486298237	0.242530434	-0.183905378	0.138079753	-0.031300331	-0.31392784	-1.347915369	0.302487173	0.016980914	0.038927021	-0.009310643	-0.44271163	-1.018269629	-1.216081596	-0.943336482	-0.954314761	-0.757985229	-0.358568356	-0.125942275	0.085003355	-0.170735809	-0.242754306	0.361208138
ILGIPVIITEQYPK	-0.630121383	0.532704819	0.016154451	-0.490989245	0.377547885	-0.448529898	0.109263312	-0.07243664	0.337337725	-0.387778773	0.181018564	-0.580125683	0.041437896	-0.329277716	-0.130233045	-0.438672463	-0.553395845	-0.238793873	-0.679973409	-0.658425889	0.530679599	-0.080722548	0.250358156	-0.304164422	-0.530944881	-0.11233305	-0.285751061	0.02263693	0.342121638	0.43655481	-0.530159045	0.282440919	-0.037055242	0.33521199	-0.676250456	-0.306652237	0.086364408	-0.96427789	-0.191694136	-0.13565764	-0.624061858	-0.986878471	-0.025072789	-0.540659416	-0.528692478	-0.567052944	-0.496306144	-0.168227683	0.02360051	-0.04230408	-0.319029545	-0.016694313	-0.746945662	-0.85053574	-0.631528619	-0.275993954	-0.059342029	-0.77696834	0.717718223	-0.431921981	-0.177870167	-0.235383963	-0.167657153	-0.387055939	-0.446113012	-0.087218482	-0.230547411	-0.131381021	-0.324468414	0.068880213	-0.457549105	-0.986275832	-0.299645136	-0.423243084	-0.175594642	0.046618695	0.219637329	-0.364038478	-0.416351316	-0.084758542	0.194915348	0.048583407	-0.076714808	-0.158680708	0.14644362	0.19425207	-0.52339999	0.04515635	-0.027627561	0.374455548	0.198214993	0.211878435	-0.164797327	-0.165551598	0.05512913	-0.240176612	-0.177872347
ILILGK	-0.042040339	-0.20441996	NA	-0.222494423	NA	NA	NA	0.159775315	NA	-0.459820958	NA	NA	0.433255076	0.006150681	-0.218474175	NA	NA	0.096222825	-0.437895048	NA	0.40266791	0.668332064	NA	0.204713197	NA	0.163515473	NA	-0.491877655	0.104744646	0.907697183	NA	-0.215494127	-0.351726646	0.030610516	NA	-0.240953808	0.309586503	-0.546719937	-0.095603915	-0.854579082	-0.347388671	NA	0.770031004	-0.475888312	-0.242995433	-1.03484006	-0.357553892	-0.63600739	NA	0.030663939	-1.341805523	NA	-0.448917104	-0.055354183	NA	0.278252345	NA	NA	0.216758032	0.195521388	-0.646401006	0.115286611	NA	-0.329838021	NA	0.034123656	-0.265481826	0.20519483	-0.217982142	-0.180196577	-0.046889781	-0.43938853	0.338634242	0.111261083	0.01212903	0.570375484	0.165397223	0.969354968	-0.332500078	-0.162721882	0.569256998	NA	NA	-0.189990523	-0.203486451	NA	NA	0.082162595	-0.890447235	0.200134824	0.941601774	0.482006847	-0.677544924	0.041833782	0.287074963	-0.647372957	-0.002376022
ILLANFLAQTEALMK	-0.100779996	NA	0.627627629	0.0375938	-0.143716742	-0.162945399	0.015458399	-0.48747665	-0.484985955	-0.044806806	-0.038870218	0.070145464	0.226457659	-0.110561957	-0.318263361	0.071326389	0.074030667	-0.590353912	0.119321865	-0.011331019	0.254331766	0.71480627	0.210623838	-0.228632732	-0.34963604	-0.026680504	-0.084242853	0.407292654	0.139343209	0.167041128	0.022737263	-0.249889721	0.328579589	NA	0.024806404	-0.655741968	0.049486398	0.105972939	0.345252707	0.041652032	0.391379028	0.126463913	-0.358851412	-0.044760498	0.154249719	0.380902713	0.051973945	0.301478562	0.40486244	-0.032430036	0.342665779	0.122785973	0.115252946	-0.128394896	0.11238055	NA	NA	-0.056013699	-0.17807479	0.010376096	0.023598969	0.235350466	NA	0.451436769	-0.039081239	-0.019161356	0.029010205	0.633897245	0.973728798	-0.227913416	0.000965747	NA	-0.311305185	0.472728632	0.487953196	-0.365302712	0.157849525	-0.295127433	-0.290617135	0.24509621	-0.300646779	-0.113038192	-0.231567922	-0.219491044	-0.170322712	-0.595273997	0.049154991	-0.283367001	-0.007223276	0.127296461	NA	0.288284228	0.215991856	-0.040967655	-0.176354468	-0.452666954	0.217010414
ILLETLLLAAHK	0.314303531	NA	0.867405099	-0.331582383	-0.457405434	0.032489706	0.024774083	-0.194567333	-0.334603402	-0.609416377	-1.204119311	-0.995715213	-0.754548464	-0.072820532	NA	-0.346230802	-0.003434665	-0.124165171	-0.828792941	0.021844247	0.48028412	-0.646569535	-0.576705321	0.427977857	-0.292219822	0.221160815	-0.027674093	-0.261454019	-1.029664619	0.344598277	0.098899513	-0.425025694	0.273999613	0.441677834	0.261841894	0.121900003	-0.24740029	-0.895587629	0.183334352	-0.454270884	0.050936644	-0.562200649	0.568172713	-0.065928719	-0.426844611	NA	-0.415066025	-0.104394272	0.439285059	-0.066285661	-0.083996113	-0.747705978	0.239697458	0.118676539	0.026621486	NA	0.228741226	-0.057746497	0.070112691	0.074335085	0.11890334	0.169440762	0.209796998	-0.432499493	-0.011778731	-0.206742948	0.080408356	0.328251791	0.529933409	-0.019111646	-0.051247855	-0.491678118	0.626171369	0.06414872	0.199678794	-0.207917935	0.655670948	-0.428466647	-0.689576653	NA	0.184157507	-0.214656071	0.624448881	-0.185691021	-0.026272175	-0.061024661	-0.165073554	-0.152177954	0.466627388	-0.551939693	0.308757317	-0.315182524	0.271250375	0.149134539	0.572145037	-0.499746086	0.0714446
ILMEHIHK	0.338054769	-0.422361488	-0.319431101	0.337925717	-1.088910012	-0.235013659	-0.054909798	-1.082423323	0.816935812	-0.590775519	-0.075682105	0.036500722	0.399743847	-0.094977072	0.001271433	-0.341556562	-0.994754681	0.43459765	0.386037905	-0.029127325	-0.551377458	-0.357640811	-0.140826455	0.799728952	-0.075674015	0.921733683	0.199258135	-0.128887112	-0.299876006	0.104565918	-0.758165282	-0.346515268	0.060624424	0.772669154	-0.302632413	0.252885088	0.630965747	-0.004323272	0.368351264	-0.023520917	-0.229927763	0.566314813	-0.296753699	0.882799928	0.083715549	0.680827874	0.157155426	-0.301765791	0.255568943	-0.980626544	0.845855727	-0.114006558	0.085901904	0.254556521	0.04516428	-0.071231585	-0.04845853	-0.187332598	-0.13647078	0.000105767	0.38247411	-0.323611481	NA	0.355045234	0.05672633	NA	-0.155721506	0.392414874	0.283321826	NA	-0.582932264	0.512964143	-0.153285652	0.502562901	0.584374332	0.194156535	-0.032725728	0.207806296	-0.287723438	0.899859468	0.12257179	0.238538615	-0.099684149	0.487872523	0.131460965	-0.777526654	0.245569278	-0.025194704	-0.257078382	0.638110265	0.077515079	0.825243405	0.624722401	-0.365244183	-0.287082917	2.228057353	-0.015563755
ILMWTELIR	0.077755843	0.372046789	0.58615478	0.860016726	0.19183514	0.28333277	0.035423894	NA	0.133075045	NA	0.152032531	0.218921692	0.422180255	NA	NA	0.687694413	0.907727953	0.00197284	0.277282541	0.248577904	NA	0.216610346	0.273375586	0.254420108	0.792970057	NA	0.090340097	-0.159990989	-0.079993015	0.579494792	0.458893969	0.492201737	NA	NA	0.676288812	NA	0.571690805	0.272884037	NA	-0.246664341	-0.247959709	NA	0.127018471	0.621171933	0.410721805	0.389566079	0.151066737	0.116116092	0.124570226	0.453205699	0.229034322	0.773598809	NA	0.650467146	0.238224307	NA	NA	0.331705343	0.187041087	0.069351189	0.101652854	NA	NA	0.469562775	0.060401533	NA	NA	-0.193626067	0.459621992	0.802594023	0.063267064	NA	0.451093406	0.141168834	0.180123766	0.187132311	0.262795075	0.516104729	-0.019219595	0.533926913	0.365683844	0.169230993	0.076231768	0.631281637	0.461130417	NA	0.286309667	0.188227315	1.061633509	NA	0.093868664	0.051859711	0.595769595	0.080922593	NA	NA	NA
ILNMSSGR	-0.437417992	NA	-0.645699093	0.286103434	0.458947588	0.887326802	0.13328863	0.13687655	-0.013785748	0.422794379	0.197760571	-0.059671387	0.312711505	0.407563812	1.781313992	0.667093951	0.783818896	0.777050553	-0.393691523	-0.226582192	-0.188246329	-0.578807828	-0.250778717	NA	0.770115503	0.053909108	0.000787272	0.034006403	NA	-0.13718744	0.500600456	0.315565103	0.086014159	0.262737169	0.12459351	0.809484478	-0.286740241	-0.570315425	0.222768981	0.00475073	NA	NA	-0.04949588	0.258792162	0.143299781	0.239095935	-0.392426133	-0.314422422	NA	0.278810688	-0.480350971	-0.096097699	0.525290701	0.016591802	-0.091977002	NA	0.544567305	0.105807319	0.568248526	-0.158043027	-0.38132725	0.594835896	0.047452858	0.15100562	NA	NA	0.038176198	-0.550613695	-0.165590513	0.043939035	-0.524293764	-0.297161433	0.070473414	-0.009110087	-0.054476584	-0.062846049	-0.865052895	NA	-0.126652167	0.655601935	-0.125410782	-0.531876105	-0.519354145	-0.347036396	0.660474527	-0.058402757	-0.728395775	0.374879125	0.324769197	-0.068380841	-0.36128327	-0.222176568	-0.069116507	-0.046739228	-0.044067872	-0.657425165	-0.404334327
ILSGVVTK	-0.088353716	-0.998667849	-0.284708106	-0.316875704	-1.105078977	-0.621579393	-0.543412587	-0.612215241	-0.163282636	-0.774470272	-0.301854369	-0.293201952	0.011583532	-0.559480315	-0.297125344	-0.785210952	-0.975913533	-0.180001695	0.176437638	-0.137564602	-0.496718413	0.011301103	-0.583193368	-0.0939923	-0.411713794	-0.124219957	0.103064901	-0.169858392	-0.327096217	-0.441783569	-0.783291291	-0.941964734	0.004734538	-0.138708203	-0.325754836	-0.70407678	0.232762262	-0.078292645	0.091063355	-0.6751543	NA	0.11106173	-0.231451313	0.536966738	-0.391539802	-0.07251605	-0.026057866	-0.133187142	-0.368862063	-0.769483029	0.730386277	-0.734649012	-0.552298254	-0.146500158	-0.043512227	NA	-0.786783924	-0.089891942	-0.445715985	-0.119259109	-0.064867217	-0.323494831	-0.128186985	-0.238399317	-0.195803145	NA	-0.258529105	-0.30459418	0.020301558	-0.428321547	-0.255944241	0.520397116	-0.232492438	-0.088064995	0.005658307	-0.348313861	-0.096705553	0.087709445	-0.467014125	-0.11814573	-0.630917904	-0.345424096	-0.256988953	0.127389146	-0.64530167	-0.412642115	-0.064963215	-0.437284487	-0.375492962	0.464539189	-0.3473755	NA	0.167174418	-0.418577132	-0.463856316	-0.30946089	-0.590731682
INGCAIQCR	NA	NA	1.950854894	NA	1.639794195	0.985388464	NA	NA	2.162858471	1.856196152	2.347452619	NA	2.654538483	1.208999065	1.886529762	1.837500927	2.621759782	1.093799545	1.258155166	2.062514695	1.328672098	NA	1.889349553	1.08170384	NA	NA	1.521336586	3.136393633	1.302123669	1.499294079	1.384973891	2.352245011	1.391688498	NA	1.518433259	NA	NA	1.686312343	1.571517852	2.824230367	1.187739855	1.149573546	0.298641527	NA	3.180992849	NA	1.940819398	0.814985097	1.086533972	NA	NA	NA	NA	NA	1.037426068	NA	NA	1.3814701	NA	NA	2.387162677	1.494611254	1.721773875	1.669932029	1.084538807	NA	NA	2.133795313	1.923316965	1.054078125	2.479331266	NA	1.880862097	2.032902183	2.296009178	NA	1.418750427	2.4294533	NA	NA	1.526604967	NA	1.128100382	1.844093754	2.086036977	2.214040514	NA	2.424539619	1.990914864	1.538590141	1.536247393	NA	NA	1.398096224	2.111642966	NA	NA
INVLPLGSGAIAGNPLGVDR	-0.601867311	-1.18025991	-0.677785075	-1.015954911	-1.139395624	-1.025060149	-0.752638648	-1.250704779	-1.289183346	-1.032033065	-1.572802705	-1.284983257	-0.677803046	-0.55603303	-0.092699314	-1.133316933	-0.808008658	-0.809896908	-0.789674135	-0.593986056	-1.49815919	-0.446742656	-0.960079533	-0.870884867	-0.589610095	-1.410430772	0.037590438	-0.432266861	-0.934929341	-0.434595776	-0.865764552	-0.831694736	-0.649547288	-0.886647393	-0.829819689	-1.411626642	-0.50108408	-0.960901815	-0.871202437	-0.149011367	-0.864516269	-0.287455848	-0.525909472	-0.956830064	-0.787976527	-0.395641285	-0.452370888	-0.866903904	-0.376692283	-0.335616538	-1.055261882	-0.726901613	-0.607027352	-0.434957555	-0.51943093	-0.637833571	NA	-0.120835329	-0.53575587	-0.38408595	-0.343041896	-0.102635521	-0.774167008	-0.624477647	-0.247364714	-0.016564716	-0.640023595	-0.866289335	-0.712146	-1.262883107	-0.880763621	-0.830041589	-0.187113331	-0.793971393	-0.027454216	-0.513091281	-0.801277282	-0.202741916	0.053571165	-1.106249345	-1.30637117	-0.814031364	-1.106589393	-0.86144016	-0.798402901	-1.243286862	-0.872072993	-1.13614081	-0.725103386	-0.785605757	-0.788364678	-1.431785514	-0.902527323	-0.518070909	-1.30971733	-1.432905497	-1.331551298
IQDALSTVLQYAEDVLSGK	0.962071716	NA	-0.185874314	-1.201986091	-0.245849032	NA	0.077695924	NA	NA	0.224087213	0.863412013	0.143097189	1.108009032	NA	-0.84439883	NA	-1.205543312	-0.597877991	0.970126498	NA	NA	NA	NA	-0.264998402	NA	0.075735472	0.950549011	0.834529168	0.128655476	-1.077719831	0.318120035	-0.290131792	NA	0.565611889	NA	NA	1.312226951	0.504881713	-0.410639615	0.165933069	NA	-0.231881761	-0.474798806	NA	0.137555094	NA	-0.067216884	0.340002243	-1.002009082	NA	0.754643799	NA	0.479457638	-0.238508956	0.513760851	NA	NA	0.357105285	NA	0.139161955	NA	0.24655082	NA	NA	-0.789105615	NA	NA	NA	0.75865019	NA	1.25738414	NA	-0.609524524	0.258085238	-0.298984629	NA	-0.796926129	0.439732379	0.80350523	NA	0.448562192	NA	NA	-0.333310845	-1.496181581	NA	NA	0.042215192	-0.167141598	1.605953756	-0.160811981	NA	0.924079758	-0.365882453	NA	NA	0.359920277
IQEEILYMLDALR	-0.983848721	NA	NA	-1.394886802	NA	0.394429306	NA	-0.489664742	-0.619554374	-1.343679335	NA	-0.146402513	0.197200438	0.138252358	-0.418276885	NA	NA	-1.810797048	NA	-1.166975794	-0.992853857	-0.920549196	-0.231984207	NA	NA	-0.164651823	0.476962811	0.469681693	-0.289299398	NA	-0.483554116	-0.791977692	NA	-1.388476539	NA	-1.05120858	0.220078527	0.296610684	-1.157705037	-0.892443593	-0.366120707	-0.63959241	-0.883022306	0.202522271	NA	-0.204967652	0.985890835	-0.867074071	-0.801280871	NA	0.516642025	-1.378574367	-0.327072359	-0.308749615	-0.659908595	NA	NA	NA	NA	-0.032241263	-0.60772919	-0.821463091	NA	NA	-0.154502498	NA	-0.439623475	0.184248844	NA	-0.819827514	0.36430781	NA	-0.204422976	-1.112417647	-0.041086483	-0.7358987	-0.667657595	NA	-1.477029025	NA	0.564677177	0.314139845	0.302790771	NA	NA	-0.310760847	0.695367544	-0.187553506	-0.602772762	-0.108872254	NA	-0.806134481	-1.247186744	-0.408267999	0.213320939	0.35297957	-0.043622681
IQWAEELIAAFK	-0.125442679	NA	0.157906852	0.637214468	0.095121503	0.698907762	0.051538456	0.384071098	NA	0.463363144	0.519009653	0.321389969	-0.034922531	0.875803093	0.186387827	NA	0.583453453	0.764966895	0.916318771	0.300794673	0.774744154	-0.216983528	0.24879026	-0.257158046	NA	NA	-0.124604662	0.407623392	0.529921147	0.15574709	-0.031254049	0.090893925	0.457386209	-0.196321336	NA	NA	NA	0.214485523	NA	NA	NA	-0.045885859	0.535131041	0.409644189	-0.089699129	NA	0.200985789	-0.379240125	-0.275653605	-0.172838769	-0.229789679	0.044053769	-0.015075858	-0.883588711	0.019871113	NA	NA	0.35136402	0.02814573	-0.065180412	0.461439066	-0.585957997	NA	-0.40324621	0.060243198	-0.222156517	0.525026871	-0.376771573	0.171592715	NA	0.13445759	NA	0.142735134	0.230771237	0.155774304	NA	0.205744183	-0.042637937	0.617271314	0.242915659	NA	0.225181752	0.558378787	0.129984181	0.769177441	0.20231011	-0.321476446	0.651839462	0.571226822	0.576351003	-0.00202717	-0.701709075	NA	0.073782927	-0.029687085	0.419342008	0.102818682
ISGSILNELIGLVR	0.295244644	NA	-0.178757424	-0.58232807	-0.284893283	-0.200904927	NA	-0.476152773	-0.02125491	0.003145968	-0.974273263	-0.042863539	-0.162667892	-0.483059208	-0.25723423	-0.585897198	-0.809903428	-0.368661891	-0.155430233	-0.755460907	-0.573335707	0.028283094	-0.3513676	-0.431525134	0.281781907	0.210483307	0.103042553	0.480137106	-0.461427575	0.059976982	NA	-0.067489088	0.4952547	-0.158733269	1.040571227	-0.17999478	-0.09322069	-0.257294462	-0.255261153	-0.400029124	NA	0.837039421	0.612117783	0.012048398	-0.324409275	0.302712152	-0.205883416	-0.164248656	0.043795633	-0.043986354	0.378211459	-0.232146407	-0.460487691	0.389526789	-0.415133792	NA	NA	0.322975944	0.479653673	0.163555098	-0.912849611	0.052024561	NA	-0.335262	0.268143284	-0.267277992	0.578544909	-0.152577239	0.435354423	NA	-0.84089137	NA	0.164023974	-0.049056261	-0.280016586	0.186869135	-0.394078454	0.063870483	-0.145074232	NA	-0.729471871	0.153538341	0.545755314	0.055252271	-0.655080832	0.308654537	-0.303118616	-1.134715333	0.458225053	0.355098773	0.065091714	NA	0.051709329	-0.49256814	-0.331206916	0.012463197	-0.158402023
ISLPLPTFSSLNLR	-0.176010815	-0.669891866	-0.649755907	0.279071268	-0.277762039	-0.536648633	-1.074534801	-0.344520542	-0.084571257	-0.000590505	NA	0.556346607	-0.725090947	-0.285082339	NA	-0.442441073	-0.368663574	-0.464872778	1.125047341	0.694362454	NA	NA	-0.485186713	NA	NA	-0.04436675	0.013180486	-0.382627874	-1.267844801	-0.00407018	0.143278374	0.152429312	-0.222076902	0.029021306	NA	-0.919834222	-0.872139908	1.083631858	0.24767218	NA	NA	-0.061653518	-0.413426349	NA	NA	-0.815047345	-0.164308918	-0.59602734	NA	1.800251789	2.111633738	1.932698667	NA	-0.406291074	-0.156110055	NA	-0.257281876	NA	NA	NA	-0.566789544	-0.778362912	-0.02232119	-0.368588502	-1.430583297	-0.478301864	-0.582571779	-0.148036482	-0.067976328	1.064938495	-0.669118451	-0.560385656	-0.886610832	NA	-0.180971487	-0.491830155	-0.702585697	0.144313291	NA	-0.592040068	-0.70769714	-0.633212772	NA	-1.027325266	NA	0.243237908	-0.915812999	-0.362631625	-1.029897271	-1.356476683	-0.219453536	NA	-0.253271227	-1.123654706	-0.928556968	-0.877836932	0.731521899
ISSEYSDMIESFCK	-0.430583044	-1.78462394	-0.173886776	0.653429068	0.310423114	-0.795866921	-0.084785439	0.192602358	0.119045869	-0.479900412	0.026368009	-0.787053068	-0.639163997	-0.357564105	0.016690349	-0.420361028	-0.607103955	0.15204538	-0.658189444	-0.372874657	-0.562272022	0.13468394	0.146104794	-0.489279179	0.061798341	-0.228362161	0.79083878	-0.265998865	-0.254407775	-0.902113691	-0.146877262	-0.093323873	0.470693241	0.011431455	0.597121772	-0.574528752	1.168636496	0.492779467	0.445314573	0.281406525	-0.221213684	0.343118046	0.133931446	0.931448194	0.451285756	0.279876087	0.574328006	0.003394147	0.920320854	-0.548058731	-0.146029707	0.232324396	-0.714943805	0.412936319	0.392936189	-0.167259253	0.387558091	NA	-0.671480764	0.595391612	-0.084393825	0.311326658	0.308207428	0.614945921	0.700259309	-0.088222224	0.175173044	0.392445355	-0.720595521	-0.649849588	0.50059661	-0.031763209	-0.282464812	-0.149956453	0.050073701	-0.658555212	0.28865829	0.44725926	-0.406839356	0.276860039	0.133476764	0.902915245	0.117838515	0.413600168	-0.145697393	0.065144575	0.233721849	0.765965329	0.066598389	-0.573615654	-0.568195627	0.161029918	-0.346488811	-0.276944138	0.352510855	1.334098994	0.265477583
ISSLLEEQFQQGK	0.255932981	-0.298920354	NA	-0.283585848	-0.437292059	0.076696422	0.131073488	-1.318990462	0.388863197	-2.182172234	-0.57032448	0.602872554	0.619989006	0.14097769	0.257938466	-0.716248898	-0.95948626	-0.499781522	0.708958695	0.471623397	0.172371722	0.000121423	-0.003185756	0.044468761	0.249041924	-0.115818759	0.895948298	0.972319045	0.355723281	-0.242740948	-0.916416941	-0.442694267	0.032703369	0.195307308	-0.453462224	-0.495411024	1.298624868	NA	-0.234726598	0.586994401	0.178864007	0.505230228	-0.679576744	0.034299061	-0.115211142	0.339006973	0.317970611	0.209360401	0.099939328	-0.105644067	1.378859339	-0.074707333	0.107481403	0.11819915	0.704545667	-0.012207446	-0.620084547	0.51903945	-0.939476252	0.733650076	0.269906563	-0.08803924	-0.49603263	0.12475984	-0.062092195	0.401382912	0.066139666	0.193675184	0.298917814	-1.785846542	0.250943061	1.018672081	-1.032945513	-0.084050374	0.06674425	0.318048361	-0.090740854	-0.038736741	0.23945982	-0.010505199	0.032489	0.224736192	-0.915018038	0.952193676	-0.416372097	-0.317288306	0.802212387	0.111611801	-0.116278055	1.416620268	-0.143381051	0.154107956	0.45628058	-0.652772047	0.173464556	0.291091253	0.825183295
ISTSLPVLDLIDAIQPGSINYDLLK	0.214232426	NA	0.081725695	NA	NA	NA	0.911936066	0.382500397	NA	1.10302381	0.280153457	NA	NA	NA	-0.034956689	-0.045005096	-1.225825342	-0.088960207	0.813037383	NA	NA	-0.498369664	NA	NA	-0.027417286	NA	1.803416483	0.498745175	-0.168984809	-0.316470108	-0.798170006	-0.033121445	0.157161765	-0.475117076	-0.515018733	0.338575841	0.570577545	NA	NA	0.269278851	0.192908651	-0.630985491	0.362370266	NA	1.076326085	-0.219434722	NA	0.855804134	-0.811136365	0.089212762	0.653152535	NA	0.745395348	-0.466580753	0.262796722	NA	NA	NA	0.061988253	-0.100429111	1.585879332	0.07334195	NA	NA	1.79914846	NA	NA	-0.554233973	0.074806567	0.492906088	-0.23549783	NA	-1.79705142	-0.004398169	-0.953203182	0.513873734	-0.937136566	-0.333221054	0.459420744	-0.356396082	NA	-0.076355695	1.712208008	NA	1.1871132	-0.257681349	-0.913045089	-0.014601921	-0.278484034	-0.962605882	NA	-1.062769059	-0.281152894	-0.641809833	NA	-0.677578731	0.810645458
ITSCIFQLLQEAGIK	0.281058489	NA	0.048881877	0.566546363	0.814888111	0.736542761	NA	0.0428817	0.108309619	-0.172455622	NA	NA	NA	1.040252989	NA	0.755910933	0.316409213	0.247639836	NA	NA	1.106604622	NA	0.565641377	NA	0.28947964	-0.327664936	0.763760094	1.424675357	0.979004113	NA	1.109875866	NA	NA	0.569650001	NA	NA	0.568388067	0.953324258	0.662404769	1.377393771	NA	0.363405952	-0.265686432	0.775789756	0.245830751	0.649242388	0.802934505	NA	NA	0.939293751	0.172642383	-0.015027854	NA	NA	NA	NA	NA	NA	NA	0.589014902	0.127941735	0.793604081	NA	NA	0.193850638	NA	NA	0.845646179	NA	0.624060948	0.919638329	NA	NA	NA	0.356765775	0.4875503	0.407307513	NA	0.723357877	-0.278682699	-0.42321771	0.449156377	NA	1.321966393	NA	-0.028083928	-0.0468373	NA	NA	-0.650967964	0.101808596	-0.507193969	0.240059499	-0.193269463	0.403628136	0.961563204	0.525580497
ITSEELHYFVQNHFTSAR	-0.222105348	-0.287746723	0.085542824	-0.214177613	-0.124247183	0.004368284	0.412164936	0.130206162	-0.158664985	-0.60510061	0.451073685	0.04166643	-0.60005924	0.037265486	1.166298051	-0.256807202	0.566201174	1.257701991	0.507430878	-0.151198123	-0.215924511	0.360969678	-0.922438936	-1.043477162	0.474173613	0.14896863	0.487884383	0.327204464	-0.043328608	-0.295893705	-0.853290907	0.05870066	1.703172288	0.274408425	0.898419738	-0.517608274	-0.453303744	0.2395709	0.053559248	-0.415497982	-0.151538973	0.439550237	-0.115184318	-0.174814719	0.007414006	-1.202855658	0.247603653	-0.787955998	-0.37832582	-0.040041206	-0.626624111	-0.180792707	0.047564214	0.156871952	-0.020987142	-0.148631592	-0.921505342	1.987744526	-0.586434384	1.279709546	-0.178252203	0.458378777	0.231720568	-0.408787134	0.747729583	0.287318591	-0.275174116	-0.285025481	0.322787551	0.281448736	NA	-0.930544069	0.279551692	-0.212065358	0.456706079	-0.424246561	-0.037888151	-0.466399567	0.155054073	-0.218301898	-0.424705233	-0.845138853	-0.635401165	-0.297608547	0.514427745	-0.306119719	0.513736946	-0.019010512	0.117540222	0.360835562	-0.973880465	-0.666743692	0.053806698	0.081941415	-0.620321061	0.270289699	-1.650203479
IVILGGNWK	NA	NA	NA	NA	0.041948258	NA	0.617131592	0.373999786	0.06624487	NA	0.460455789	-0.37383047	NA	NA	NA	0.286440907	0.287609676	NA	-0.258937766	NA	NA	NA	0.184364331	NA	0.692569576	NA	NA	NA	NA	0.091702563	0.108781805	0.626329842	NA	NA	NA	-0.330234179	NA	-0.159304447	NA	0.281764595	-0.448896074	-0.160293376	NA	0.226487684	0.100996484	0.266493373	-0.0666295	0.352498862	0.010923983	NA	0.006033967	0.046818136	-0.273470936	NA	0.000302805	0.783337874	NA	0.375183713	NA	0.341574507	0.018712936	0.705620506	0.462871297	1.083286507	0.214589345	NA	0.314803004	1.086098418	NA	0.646102012	0.313751474	0.28105841	0.880254838	0.363980817	0.420379266	NA	0.784775884	0.936178842	NA	NA	0.392205683	NA	0.800716669	0.317109507	NA	NA	NA	-0.214836915	NA	-0.808589783	NA	0.006519599	NA	0.134089331	NA	NA	0.361999032
IVPVEITISLLK	NA	-0.784062939	-0.558171167	0.011606619	-0.324517962	-0.059056599	-0.18170787	-0.375041829	0.011999715	-0.690809881	-0.125257194	-0.37936248	-0.553834534	0.161712235	NA	0.033351792	-0.564695361	-0.656493752	0.353340539	-0.350311431	NA	-0.800997658	-0.29051471	-0.172199876	-0.545477341	-0.791631337	-0.437365281	-0.134925567	-0.686455684	-0.264214707	NA	0.075396727	0.227052649	0.144902031	NA	NA	NA	-0.396334775	-0.04640227	NA	NA	0.296492595	-0.025407149	-0.475327432	-0.602629411	NA	-0.650951788	0.056708526	-0.478825908	-0.542587408	-0.593969179	-0.436508755	NA	-0.461214427	-0.335059995	NA	NA	-0.846872202	0.004607364	-0.152102662	NA	NA	0.065383151	-0.20576735	-0.10214697	-0.067868309	-0.405175245	-0.306228262	0.088888666	NA	-0.869743364	-0.309626339	-0.251103473	-0.303333359	-0.149878622	NA	-0.243776196	-0.578141856	-0.303074741	NA	NA	-0.009102442	-0.516104562	-0.426034168	-0.739141594	-0.170014208	NA	NA	-0.981031281	NA	-0.144825737	NA	NA	-0.471332299	-0.053365175	NA	-0.326769468
IVVNLTGR	-0.063043657	NA	-0.079373024	-0.073624006	NA	NA	NA	-0.313876277	NA	NA	-0.192782221	-0.239235459	NA	-0.210175835	-0.512885079	-0.376753092	-0.857936476	-0.318394474	0.007636837	-0.245973186	-0.337636284	0.007954839	-0.27734357	-0.190779277	-0.423346421	-0.026634478	0.027188425	-0.034656776	NA	-0.576715395	-0.176819919	-0.375740357	-0.238765799	-0.087413784	-0.082947517	-0.44534852	NA	-0.068570639	0.055119258	-0.394165917	NA	-0.209275527	-0.060303356	NA	-0.37932068	-0.14559333	NA	0.178461379	-0.421889309	NA	0.560986406	-0.249374303	-0.407607974	-0.309202213	-0.018790048	0.053697648	-0.458242878	-0.16748082	-0.094398894	-0.202864623	-0.284474701	-0.513171807	-0.212171373	NA	-0.442393813	-0.012974507	-0.438212526	-0.195262252	0.029605728	0.013839856	-0.234575332	-0.259393583	-0.27601618	-0.242035142	-0.184650203	-0.454273458	-0.099940333	NA	-0.505431487	0.418503708	-0.349599247	-0.16248823	-0.432326432	-0.427161274	-0.590441428	-0.115403188	-0.019384986	-0.297386058	-0.537989403	0.076360198	-0.102197557	-0.342191219	-0.461938205	-0.632226792	-0.088542109	-0.719165795	-0.541678722
KADIDLTER	-0.133350775	NA	-0.138650877	0.031847552	0.354669352	0.430062297	-0.169607782	0.123539544	0.172356964	0.307602677	0.009915692	NA	0.358166562	0.283291936	0.235884506	0.382734303	0.302426474	0.382840733	0.124907589	0.061646086	-0.033865262	-0.031205727	0.147378496	0.324296536	0.373134918	0.018804916	0.05450245	0.019928836	0.495325944	0.268538732	0.383293943	0.330684612	-0.129991865	-0.169256274	0.17421598	0.461509188	0.422828625	0.112308545	0.098685782	0.164653126	0.353775113	-0.128555099	0.24224962	0.221367383	0.323128449	-0.028934786	-0.015850366	0.031919619	0.16166904	0.411851109	-0.231400848	0.193154064	0.194143526	0.343409364	-0.057215121	-0.080070983	0.557608905	0.141733233	0.118973264	0.665417305	0.320481778	0.412485883	0.040371553	0.172694473	0.018578093	NA	0.184769235	-0.242882251	-0.428490746	-0.478161297	0.031741239	0.152227514	-0.141993109	-0.052912938	-0.052361175	0.261606672	-0.144681843	0.303092082	0.156195514	-0.11592038	-0.394673897	0.102127644	0.104157934	0.117651893	0.311305861	0.339799218	-0.336185708	-0.080000884	-0.397123651	-0.339038994	-0.014422308	-0.099872251	-0.07803794	0.564333493	0.217632974	-0.345486558	0.136577851
KADIDLTK	-0.644857925	NA	-0.533089064	0.17559885	-0.021470059	-0.784712802	-0.6943359	0.155588969	0.470929655	0.127461449	0.535097984	NA	NA	NA	-0.236769272	0.04203271	-0.029772733	-0.358877078	-0.607153415	-0.357113603	-0.379702188	-0.054830939	0.357089206	NA	-0.940986091	0.173835548	0.17678885	-0.208445399	-0.157765017	0.12381725	0.401842136	0.176694819	-0.500422972	-0.556744015	-0.529216356	0.103983135	-0.115611736	1.582415677	-0.106755095	0.700528653	0.15579867	-0.606403634	-0.156546843	0.252508066	0.166794668	0.282088895	-0.128656459	NA	-0.504893677	0.789260988	0.721159404	0.303583333	NA	-0.366106407	NA	1.158730532	-0.509984454	-4.98E-05	-0.631130593	-0.744963021	0.674436684	-0.225937624	-0.328453413	-0.562016524	-0.298512478	NA	-0.057417479	0.09246164	-0.619261697	0.593176322	0.051514557	0.019528215	1.14205494	-0.11632478	-0.167055858	-0.261606322	-0.284726588	-0.03156474	0.088473475	0.032309495	0.286563817	-0.294724406	2.639586036	0.066226156	-0.489496968	0.277535796	0.355411435	0.103381162	-0.041805174	-0.561501594	-0.526844012	1.074852222	-0.424731584	-0.513325415	0.486091597	-0.499811257	0.292903458
KEGGLGPLNIPLLADVTK	0.46358832	1.009701999	0.168681041	-0.225734916	-0.715302309	0.255473715	-0.115503959	0.607449443	-0.002685272	0.415853805	-0.025211165	-0.174634095	0.246508716	-0.21089575	NA	-0.024569333	-0.174807432	0.118033681	-0.192050878	-0.287548679	NA	0.169385212	-0.251187579	-0.135211063	0.011082745	-0.02720137	-0.331071419	0.004147194	-0.257971204	0.202436251	-0.353010561	0.072569561	-0.073244256	0.058857336	-0.040246328	0.25811946	0.575982066	0.592926464	-0.020461913	0.009446526	-0.179809263	-0.247024061	0.228362068	-0.19878662	0.017891588	0.056369505	-0.071551957	0.229503844	0.172058609	0.349130665	-0.782724829	-0.102274304	NA	-0.058326318	-0.589948037	NA	NA	0.590246852	0.192576242	-0.122431466	0.00421873	-0.021503645	-0.045274831	0.125899649	-0.029290897	0.440453943	-0.011011667	0.097933885	0.005140992	-0.123835119	-0.391566112	NA	-0.773214676	-0.035671124	-0.290756392	1.102225347	-0.445625959	-0.232044753	0.346690253	-0.125770952	0.185275521	0.260585889	0.079717412	0.347344524	0.244306677	1.25885007	0.728904933	-0.081712878	0.256855326	0.256082499	0.492925158	-0.138304542	-0.024192363	0.219506267	0.501883345	NA	0.573371856
KGEHLSDAFAR	-0.083877331	0.497868262	0.344810073	0.273414036	-0.007499871	0.82285225	-0.162565285	-0.285747071	-0.32057782	-0.347909851	0.103356316	-0.189244498	0.375415862	0.625048512	0.938230831	0.479790125	0.522636743	0.340926846	-0.015662916	-0.190663867	0.28303655	-0.097704095	-2.474824251	-0.642750622	0.412087971	0.321062862	-0.458083274	-0.331362348	0.051070691	0.098222083	0.066346184	0.558145822	0.508963511	-0.377112957	-0.062968126	0.910343831	0.383638929	0.260211337	0.114272249	-0.250208724	-0.18564083	-0.219526429	0.097520209	0.161354263	-0.297098218	-0.290914153	-0.163509495	-0.310177252	-0.222975645	-0.387507641	-0.410541267	-0.218014906	NA	-0.513570748	-0.553016819	-0.262950653	0.021155255	-0.03930736	0.221356509	0.14052582	-0.004789241	0.199583213	0.213741823	-0.116157566	0.266008677	0.098657592	0.293356942	0.629135996	0.13818145	-0.593606109	-0.296193552	-0.451512748	0.354853144	-0.208558574	-0.195469583	0.201302941	0.261567863	0.66174037	0.10978419	-0.177797942	-0.479526944	-0.103125806	0.717084051	-0.376842561	0.506216258	0.21529262	-0.026844968	-0.212799341	-0.451234092	-0.510703331	0.238755158	-1.383746812	-0.179096486	0.405441717	-0.223504621	-0.775012976	-0.397597202
KGLTPSQIGVILR	0.781998753	0.614125604	1.198858512	0.987317802	0.39753073	1.238782551	NA	0.531113268	1.727307619	NA	0.139156931	1.75876003	1.796618239	1.120107132	1.031850347	0.557851051	0.529534478	NA	2.196671723	0.412191702	1.286938358	1.088495549	0.140539767	1.075335081	0.934400218	1.391914244	1.471105761	1.548626449	1.789800041	1.23106272	-0.025965502	0.399949468	1.306457648	1.289128845	1.62371536	1.039566074	1.643974152	0.724296891	1.445898553	1.443797155	0.959858302	1.555317091	1.423717246	2.466823498	1.366160105	1.053339103	1.178713593	1.590766952	NA	1.356238932	2.079037998	1.04373042	1.421893294	0.847457293	1.201293571	1.015042815	0.989503028	1.269818648	0.452136691	1.588648315	1.752344061	1.236471981	1.713350821	1.548040147	1.497189053	1.088839493	0.425391471	1.177886469	1.407684657	-0.209454189	1.224397543	2.516771756	2.07938293	1.435901773	1.659489114	1.628069892	1.610185082	1.738352143	0.636638181	1.232974591	1.153679378	1.422747589	0.350598409	1.969350391	NA	1.214669426	1.280872028	1.224916008	1.455968241	1.986301748	0.938953189	1.528504214	1.598694527	1.162851371	1.576523634	0.907355184	1.312837358
KLDILSNDLVINMLK	0.803557777	NA	0.109494785	NA	0.054636934	NA	0.100049717	0.050475746	-0.34702954	-0.041383683	-0.224560162	0.201531601	0.124826819	-0.222229952	0.054775975	0.33987159	0.504161372	0.021686325	0.166872763	0.404408711	0.511261175	0.169981025	-0.265166665	0.416489172	0.50415554	-0.003403619	0.208496053	-0.260090998	NA	0.839982813	0.428970585	0.042689692	0.240053264	0.074564936	0.239600742	0.087098314	0.050464841	0.214457272	0.277935305	0.152771319	0.584703456	0.620025751	0.426878184	0.457582975	-0.032644869	0.211753511	NA	0.448961965	0.567838964	0.359173402	0.750409667	0.366808447	0.517141704	0.167234961	0.208500752	NA	NA	0.411038503	0.973519694	0.24431007	0.061009209	0.491040069	0.539951291	0.274739865	0.546628551	0.384823071	0.368713673	0.484865579	0.581384023	-0.000820622	0.001295034	NA	0.589328318	0.643669742	0.90689676	NA	0.636467399	0.150362517	-0.072431662	0.241918833	0.055562823	NA	0.030382041	0.358398836	0.397627296	0.734241151	NA	-0.19054017	-0.280555781	-0.153576584	-0.07947594	0.469523552	0.304166199	0.758153823	-0.200648316	-0.342316153	NA
KLPSDVTEGEVISLGLPFGK	NA	0.048500928	NA	0.463602131	-0.268002548	NA	0.307224047	NA	NA	NA	0.273623941	NA	0.544127896	NA	NA	NA	-0.030724589	1.429433194	0.577413762	NA	NA	NA	-0.353611636	NA	NA	-0.450195897	1.298910737	-0.643908747	-0.256519538	0.769264543	-0.288268726	0.203674712	NA	NA	NA	NA	NA	0.943481458	-0.138834693	-0.307695102	0.391256351	NA	NA	1.012962933	NA	NA	NA	0.379451707	1.168626262	NA	0.432363263	0.167565418	NA	0.173955869	-0.273599028	NA	NA	NA	0.497030644	-0.020734222	NA	NA	NA	1.257443964	-0.618192235	NA	NA	NA	0.13868244	0.83024802	NA	0.397118634	0.017548049	0.424163727	NA	NA	1.581590674	0.58004651	0.7660036	0.139254564	0.487254281	NA	0.917252496	0.083320879	0.322487644	1.269354343	0.552049873	NA	0.730211726	0.666990286	0.336881601	NA	0.130593029	0.212613074	NA	0.228632399	0.397749156
KLVIIEGDLER	0.46154321	0.773655813	0.465976369	0.329700017	0.665489199	0.437561439	NA	NA	NA	NA	NA	0.502544445	0.21315277	0.347709807	1.044567292	0.051748675	NA	-0.297111979	0.359398998	-0.401735922	1.18969618	NA	0.462475425	NA	0.383706343	NA	0.540570591	0.411934957	NA	-0.002332736	0.896977792	0.333167936	0.897949618	0.440589799	NA	NA	0.769873428	0.257061644	NA	NA	1.61719652	0.845151595	0.574396644	0.394976715	0.355654422	NA	0.298698539	NA	NA	0.344669958	0.183972295	0.759343153	NA	0.812541103	0.532783478	-0.027875556	0.263783068	NA	-0.247802592	0.806281061	-0.672346015	0.65538017	NA	0.236997968	1.144906026	1.020413124	-0.120027588	-0.746232372	0.308351974	0.93077849	0.383924567	NA	0.292975824	NA	1.810988378	0.802440742	NA	NA	0.468105885	1.01617542	0.474180913	0.71253641	0.666693926	NA	0.898967546	NA	0.378383751	NA	0.457351993	0.490384261	-0.339966001	NA	0.044096161	-0.410221821	1.35290476	0.415517151	NA
KNNLPFLTHVTLPR	0.392873773	NA	0.1184002	0.12511489	-0.801195051	-0.497935221	-0.128583579	-0.466703049	-0.098235971	-0.594680037	-0.039107261	-0.243072104	0.185119628	0.099716524	-0.308877917	NA	-0.476305264	-0.669018013	-0.21109213	-0.110157362	-0.469111747	0.07059709	0.029322571	-0.043276312	-0.258756545	-0.028779708	0.188120064	-1.528214145	-0.239385229	-0.502794975	-0.112154303	-0.323398138	-0.112310423	-0.020057481	-0.079530321	-0.502964149	-0.138526054	0.050308047	-0.087865389	-1.884455858	-0.141614635	-0.227397269	-0.333741285	0.214114225	-0.411683232	-0.140384089	0.226872232	-0.059867995	-0.445504521	-0.403953029	0.649476979	-0.244243555	0.111012092	-0.159834149	0.093669324	NA	NA	-0.24242509	-0.186051921	-0.020357626	-0.02282733	-0.103935412	NA	0.512152469	-0.192218041	0.503365582	0.167634348	-0.156188584	-0.231720536	-0.069118131	-0.269032188	-0.071687852	-0.398915699	0.666457878	0.045686512	-0.147017718	-0.138205716	-0.068675125	0.257850206	-0.010453327	-0.192392974	0.078791314	-0.14816131	-0.310460255	-0.735402991	0.019816423	0.544813172	-0.378283504	-0.125771357	0.671359188	-0.464394296	-0.482085555	-0.053743814	-0.293404335	-0.37400178	-0.362046476	0.128450337
KQAWISSGK	NA	NA	-0.466303165	-0.098393034	0.02141873	NA	NA	0.195996086	0.492326317	NA	0.335794313	-0.178842467	0.065709069	NA	NA	-0.007218285	NA	0.164406731	-0.28672025	-0.22627278	-0.403141745	0.189548391	0.059240336	NA	NA	-0.318134265	NA	NA	0.131197068	-0.106812156	0.129065194	0.138321249	NA	NA	0.224326351	0.962011808	NA	-0.195868414	NA	-0.372815497	-0.068953755	NA	NA	0.073777737	NA	NA	NA	NA	0.044517136	-0.282706567	-0.258508681	NA	-0.066577002	NA	-0.289280232	NA	0.315283368	-0.028020726	NA	NA	-0.231558557	NA	-0.087554443	-0.259402296	NA	NA	-0.218869919	-0.448377469	-0.019933011	0.076840281	-0.20735812	-0.216708154	-0.046334896	NA	-0.41821474	-0.117678952	-0.194854847	-0.230249597	NA	0.57051712	-0.030181567	NA	NA	-0.31345538	NA	0.14576982	-0.072176649	-0.036631194	-0.255852969	0.004255044	NA	NA	-0.130380297	-0.229376674	-0.275863281	-0.435606415	-0.356739762
KSAEFLLHMLK	1.186022381	0.582908819	0.519041801	1.03735708	-0.119524981	0.906980671	1.202020744	0.386782741	1.295145711	-0.530598921	0.892813171	1.105037837	1.576524239	0.991175749	1.195434852	0.697486467	0.445088073	1.401531155	1.138004678	1.375503528	1.134706836	0.935448363	0.530328125	0.960838519	1.232695142	NA	1.217410691	0.841680667	1.023972372	0.921752749	0.59116881	0.845683668	0.975091119	1.698269661	0.573568554	1.14613811	1.642070338	-0.277248017	1.436474143	0.833651503	0.212377858	1.433688055	1.033687813	1.788047267	1.19392743	0.912875418	1.022164961	0.802611201	1.315398439	0.249885571	1.808063618	0.384989637	0.99367043	0.649547018	1.205202052	0.637291599	0.837563831	1.484325326	0.399774565	1.225715292	1.016662871	0.578884668	1.047104849	2.050983688	1.445739403	1.108115563	0.468910961	0.862478019	1.231459119	-1.097269368	0.539016614	1.701315861	1.242528459	1.145351435	1.398909241	0.799478161	1.485047272	2.118149202	-0.1433873	1.354828107	1.150895628	1.033383479	0.597224522	NA	0.818649427	0.527096948	1.156696649	1.105259943	1.415360561	1.835873414	0.56292359	1.072861099	1.230075521	0.633046156	1.018327416	0.868095092	-0.404427733
KYDAFLASESLIK	0.313916683	0.133196395	0.420128489	0.138638436	0.055881076	-0.005096085	0.144040694	0.077078406	0.488164019	-0.320804856	0.499421051	0.304007784	0.144976063	0.141761583	0.02122911	0.040926968	0.066981494	0.589872283	0.506247029	0.101775865	NA	0.185245914	0.256834515	0.154969676	0.023105574	0.361765548	NA	0.299076999	0.436174823	-0.21729132	0.001795679	0.312679227	-0.016396713	0.55398812	0.032645693	0.051636531	0.605551915	-0.105939346	0.447079418	-0.013137729	0.228988329	0.058881081	0.184896067	0.650377446	0.398989033	0.387216978	0.37034973	0.470370081	0.390394222	0.437941416	1.067132288	0.133447813	-0.086535355	0.347595094	0.332696813	0.067373375	0.224579896	0.354565247	0.001979452	0.499606799	0.491067191	0.179645361	0.425209797	0.440548318	0.280301133	0.241733393	0.169288821	0.377271152	0.500609953	0.051275433	0.42923917	0.430259604	0.177980583	0.623519241	0.690205922	0.183403908	0.461031311	0.774112841	-0.024492928	-0.069016673	0.716671811	0.663016555	0.328214773	0.257055292	0.076650685	0.464608405	0.322101687	0.438754501	0.222150351	0.631100398	0.408499588	0.213483383	0.315237822	-0.321197803	0.351397087	NA	0.270468223
LAELEAALQR	0.553984227	-0.231973906	-0.0242016	-0.210001327	-0.471504444	-0.46762753	-0.716860558	-0.36836886	0.339885081	-0.461795174	-0.283137211	0.249275869	-0.594992846	0.147406944	-0.182984836	-0.644329563	-0.692377628	-0.167892161	0.12510025	0.486510412	-0.297270828	-0.237314191	-0.115423288	0.051659545	-0.359829655	-0.306740658	0.081323742	0.501101563	-0.307714644	-0.136836094	0.165199464	0.550194665	0.140554596	-0.431158587	0.277315143	0.299863439	-0.437272718	-0.191938137	-0.270825731	-0.118463534	-0.479062943	0.689222604	0.257345717	-0.254380938	-0.4488191	-0.100646627	0.02105379	-0.556099216	-0.072976621	0.764739341	0.97366102	0.28344884	-0.500557155	-0.051683646	-0.519805386	0.172202388	-0.416408677	-0.027114797	-0.22617406	0.068137205	-0.231635929	-0.194235806	0.331643667	-0.407757719	-0.52711847	-0.345180414	-0.696112817	-0.739182383	-0.141133327	0.66019124	-0.68182935	-0.721188455	-0.353446708	-0.391303859	-0.263582952	-0.414083832	-0.681674162	-0.084369852	-0.140482192	-0.655094205	0.048289896	-0.590755743	-0.396659556	-0.354313802	-0.042761987	0.141863572	-0.112075327	-0.664806347	-0.201894076	0.133064579	-0.304387001	-0.48937159	-0.127340467	-0.376980329	-0.25045206	-0.273754351	-0.493197454
LAPALATGNTVVMK	0.291278465	-0.330968996	0.047580407	-1.210533136	0.48500519	-0.414134109	-0.307873041	0.097580042	-0.593968669	-0.330222249	-0.16238796	-0.462288026	-0.584690586	0.127270062	0.20029999	0.542366441	1.039694924	-0.159973664	-0.98814177	0.677664501	NA	-1.176670254	0.072053429	-0.576355037	0.222803084	-0.38145635	-0.158485838	1.508489542	-0.529861642	0.205687526	-0.91270621	0.318040547	-0.282782027	-0.688643263	-1.015277782	0.333032007	-0.154786572	NA	-0.236009442	0.244025644	0.108069982	-0.674417838	-0.570449244	-0.675141646	0.27846895	-0.234358359	NA	0.048566946	NA	0.338804283	0.154216559	-0.954984263	0.161847154	0.379557195	-0.802956291	-0.525940098	1.545358683	-1.080187552	0.133435358	0.285946072	0.602633147	-0.69263055	NA	-0.790755378	-0.504203126	-0.001963813	-0.909156845	-0.310004783	-0.250114684	-0.593623482	-0.868470556	-1.365375478	-0.01479079	-0.306763245	0.449203626	0.302275855	-0.108099363	-0.21026495	-1.634054689	0.237228311	0.09031226	-0.412409243	-0.177383943	0.973852494	0.375174308	0.237755554	1.007095156	0.913127036	-1.064230531	1.216752981	-0.21100106	1.191989484	1.307067698	0.85938229	0.569709855	0.017551607	1.209640411
LAPALSVK	NA	-2.822484921	-0.005775225	0.238547025	NA	NA	NA	-0.38422446	NA	-0.212994539	NA	NA	NA	NA	0.056116983	NA	-0.298726449	NA	-0.002473556	NA	-0.091719904	0.779539704	-0.11515314	-0.412550093	NA	0.468186772	-0.41742994	-2.704419045	-0.6688747	0.219578011	-0.122998907	0.297182734	NA	NA	-4.877744626	-0.008102482	-5.477219007	-0.797144626	0.186784385	-4.831317491	-4.884739789	NA	-0.368930977	0.404651134	NA	0.30095286	-4.479759771	-0.399417595	NA	0.175279109	NA	NA	0.232557124	NA	-0.769696475	-0.722336303	-5.930729133	-0.066614567	-0.910515444	NA	-4.28037339	-0.389785157	NA	NA	-0.855660784	-0.075645544	-0.069012859	NA	0.131772366	0.258453319	NA	NA	NA	0.204773835	NA	NA	NA	0.296872272	-4.558572795	0.360655928	0.185138664	NA	NA	-0.447119703	-0.291935535	0.440737047	0.463573774	NA	-0.334057074	0.454081341	-0.726568075	0.029490838	-5.014317818	NA	NA	NA	NA
LATFWHYAK	0.367946764	-0.213279854	0.576865113	0.873472195	NA	0.569614994	0.106294553	0.344777711	0.926402961	0.880949358	0.533791111	0.044853382	-0.008651251	NA	0.372951917	0.073358058	-0.059172758	0.39175108	0.309869156	0.214713917	-0.11683951	0.653895723	0.698194848	-0.050703876	0.177517852	0.2730468	0.678975224	0.298005868	-0.934491382	0.260088186	0.706493769	-0.137154578	0.247198688	NA	0.342601867	0.028714316	0.574946954	0.036376296	0.016043949	0.324655907	0.078935663	0.977397579	0.716555247	0.589758896	0.278795472	0.098249837	0.266156939	0.10871846	NA	0.096070063	-0.318137999	0.287602037	0.495942598	0.285828085	0.90323274	0.990679679	-0.118396432	1.001897352	0.535893304	0.535415604	0.520262942	1.119533579	0.154855196	0.173788299	-0.026589602	0.264308285	0.584377782	-0.054675031	0.609672815	0.290952854	0.145727483	0.801154842	0.574112963	0.442808066	0.61974474	-0.107980783	0.653160503	0.240800989	-0.378879513	0.289939343	0.752316718	NA	0.202431497	0.155046817	0.017899514	0.43616658	0.569227703	0.15713308	0.430871967	0.282946771	NA	NA	0.068075372	-0.047303055	0.115045377	0.197763138	0.18720737
LATQLTGPVMPIR	-0.249295912	-1.063799035	-0.7278186	-0.500731936	-1.228332384	-0.484981279	-0.481104652	-1.34601282	0.242685134	-2.007439334	-0.883042486	NA	0.209288442	-0.5108879	-0.186455734	-1.035442969	-1.012769475	-0.560205632	-0.342699001	-0.163266146	-1.138750953	-0.483782352	-0.51346882	0.352574024	-0.504560584	-0.690531965	0.36477527	0.158325618	-0.531800669	-0.978510827	-0.953357049	-1.470756609	-0.160194569	-0.418302403	-0.987387864	-0.398506773	0.680393655	-1.146160837	-0.398054163	-0.494679739	-1.037575017	0.025832346	-0.542042324	0.28528709	-0.407050019	0.222927154	-0.156972832	-0.825152653	-0.660019604	-1.154916622	0.52080514	-0.446996906	-0.666117023	-0.688722112	0.258579002	-0.200956181	-0.865552246	-0.514407956	-0.884809874	-0.132114661	-0.614228967	-0.559933681	-0.731346053	-0.004159081	-0.421129028	-0.014946828	-0.318054674	-0.193267632	-0.295584181	-1.182829671	-0.608715535	0.388961166	-1.138741748	-0.476147193	-0.196645707	-0.332155662	-0.606696621	-0.223598213	-1.02248562	-0.511889085	-0.319043014	-0.32109144	-0.678633418	0.40775116	-0.41023137	-0.694046067	-0.142174509	-0.147449681	-0.655880652	0.317963416	-0.341083655	-0.148789124	-0.10697689	-0.319038526	-0.578684248	-0.277313611	0.09051094
[truncated: 3,465,405 more chars]
