# Supplementary material for: Comparative Analysis of Proteome and Transcriptome Variation in Mouse
Source: PLoS Genet. 2011 Jun 9;7(6):e1001393. doi: 10.1371/journal.pgen.1001393 (PMC3111477; doi:10.1371/journal.pgen.1001393)
Supplement: Dataset S2 — Peptide annotations. (TXT) [file pgen.1001393.s002.txt]

Peptide_ID	ENSG	Passed_Filtering_for_final_analysis	Internal_KorR	ENSG_Chr	ENSG_Start	ENSG_End	ENSG_MGI_fromMGI	ENSG_Symbol_fromMGI	ENSG_EntrezID_fromMGI	EMMA_Order_Prot_50_Mapping_ID	Total_Variance	Control_Variance	Total_Over_Control_Variance
LFFDTER	ENSMUSG00000025481	YES	NO	7	148020917	148023865	MGI:1916142	1190003J15Rik	76974	1934	0.030246219	0.008655946	3.494270595
TSYTNLDGR	ENSMUSG00000025481	NO	NO	7	148020917	148023865	MGI:1916142	1190003J15Rik	76974	3021	0.236504165	0.158266515	1.494341141
FQSSHHSTDITSLDQYVER	ENSMUSG00000020048	NO	NO	10	86152954	86168254	MGI:98817	Hsp90b1	22027	955	0.473267031	0.517643	0.914273025
IYFMAGSSR	ENSMUSG00000020048	NO	NO	10	86152954	86168254	MGI:98817	Hsp90b1	22027	1750	0.124147232	0.069579147	1.784259192
KTLDMIK	ENSMUSG00000085814	NO	NO	10	86148346	86157551	MGI:1913513	1810014B01Rik	66263	1842	0.399192792	0.244360475	1.63362259
LGVIEDHSNR	ENSMUSG00000020048	NO	NO	10	86152954	86168254	MGI:98817	Hsp90b1	22027	1997	0.21646285	0.150952091	1.433983783
MFQTLIQK	ENSMUSG00000021290	NO	NO	12	113199587	113205188	MGI:1917507	2010107E04Rik	70257	2317	0.12071035	0.109338016	1.104010797
VGVVGYGR	ENSMUSG00000038704	YES	NO	7	51720761	51723127	MGI:1915602	Aspdh	68352	3201	0.022394855	0.010700997	2.092782033
LATFWHYAK	ENSMUSG00000038717	NO	NO	9	44721358	44728790	MGI:1351597	Atp5l	27425	1884	0.121645838	0.102241532	1.189788873
VELVPPTPAEIPTAIQSVK	ENSMUSG00000038717	YES	NO	9	44721358	44728790	MGI:1351597	Atp5l	27425	3135	0.111288408	0.040741945	2.73154381
GGYDVEIQNITDEFGVLGVAGPYAR	ENSMUSG00000042102	NO	NO	13	94444388	94522786	MGI:1921379	Dmgdh	74129	1111	0.714224281	1.298859308	0.549885793
LTSEDLSDDAFK	ENSMUSG00000042102	YES	NO	13	94444388	94522786	MGI:1921379	Dmgdh	74129	2236	0.270718604	0.042058154	6.436768595
SFNISDIPVTAIR	ENSMUSG00000042102	YES	NO	13	94444388	94522786	MGI:1921379	Dmgdh	74129	2657	0.115853828	0.026410905	4.386590627
WIEEAAFR	ENSMUSG00000042102	YES	NO	13	94444388	94522786	MGI:1921379	Dmgdh	74129	3462	0.138342203	0.021318967	6.489160706
VDGNDVFAVYNATK	ENSMUSG00000060376	YES	NO	7	26414966	26443769	MGI:107701	Bckdha	12039	3124	0.920373277	0.089899097	10.2378478
AVAENQPFLIEAMTYR	ENSMUSG00000060376	YES	NO	7	26414966	26443769	MGI:107701	Bckdha	12039	310	0.52164608	0.00624457	83.53595504
ELDSNPFASLVFYWEPLNR	ENSMUSG00000018659	YES	NO	11	96799139	96805300	MGI:2144151	Pnpo	103711	680	0.651313892	0.169420198	3.844369799
AVLGMAAAAEELLAQHLVQGVISVPK	ENSMUSG00000020258	YES	NO	9	106055188	106060469	MGI:2444085	Glyctk	235582	332	0.243227447	0.035270529	6.896053198
LIEPNTAVTR	ENSMUSG00000025176	NO	NO	19	42120341	42145429	MGI:1914682	Dhdpsl	67432	2023	0.335169941	0.172563027	1.942304485
GFVVQGSTGEFPFLTSLER	ENSMUSG00000025176	YES	NO	19	42120341	42145429	MGI:1914682	Dhdpsl	67432	1092	0.326835222	0.126007584	2.593774208
TGIGSGLSLSGIVHPELSR	ENSMUSG00000018574	YES	NO	11	69823685	69828913	MGI:895149	Acadvl	11370	2893	0.142898806	0.048066858	2.972917589
IFEGANDILR	ENSMUSG00000018574	YES	NO	11	69823685	69828913	MGI:895149	Acadvl	11370	1498	0.183639841	0.083057918	2.210985367
IHNFGVIQEK	ENSMUSG00000018574	YES	NO	11	69823685	69828913	MGI:895149	Acadvl	11370	1549	0.196862081	0.090302452	2.180030285
SLSEGYPTAQHEK	ENSMUSG00000018574	YES	NO	11	69823685	69828913	MGI:895149	Acadvl	11370	2751	0.269296346	0.104179941	2.584915527
LISWYDNEYGYSNR	ENSMUSG00000057666	NO	NO	6	125111871	125116485	MGI:95640	Gapdh	14433	2039	0.058936261	0.047795949	1.233080678
LVINGKPITIFQER	ENSMUSG00000057666	NO	NO	6	125111871	125116485	MGI:95640	Gapdh	14433	2259	0.085984146	0.119522593	0.719396594
PITIFQER	ENSMUSG00000057666	NO	NO	6	125111871	125116485	MGI:95640	Gapdh	14433	2554	0.27880015	0.264652872	1.05345598
VIISAPSADAPMFVMGVNHEK	ENSMUSG00000057666	NO	NO	6	125111871	125116485	MGI:95640	Gapdh	14433	3224	0.032636133	0.042293958	0.771650022
VVDLMAYMASK	ENSMUSG00000057666	NO	NO	6	125111871	125116485	MGI:95640	Gapdh	14433	3401	0.283137481	0.2619955	1.08069597
WGEAGAEYVVESTGVFTTMEK	ENSMUSG00000057666	NO	NO	6	125111871	125116485	MGI:95640	Gapdh	14433	3458	0.196481108	0.225788766	0.870198779
VYEGSILEADCDILIPAASEK	ENSMUSG00000021794	NO	NO	14	35123915	35158330	MGI:95753	Glud1	14661	3439	0.089760302	0.086456171	1.038217407
TAAYVNAIEK	ENSMUSG00000021794	YES	NO	14	35123915	35158330	MGI:95753	Glud1	14661	2829	0.058362778	0.009019047	6.471058445
MVEGFFDR	ENSMUSG00000021794	YES	NO	14	35123915	35158330	MGI:95753	Glud1	14661	2376	0.060982842	0.015327882	3.978556276
ALASLMTYK	ENSMUSG00000021794	YES	NO	14	35123915	35158330	MGI:95753	Glud1	14661	170	0.058829584	0.015052863	3.908198971
DDGSWEVIEGYR	ENSMUSG00000021794	NO	NO	14	35123915	35158330	MGI:95753	Glud1	14661	390	0.113611514	0.164624397	0.690125616
FTMELAK	ENSMUSG00000021794	YES	NO	14	35123915	35158330	MGI:95753	Glud1	14661	979	0.054736016	0.009355763	5.850513006
GFIGPGIDVPAPDMSTGER	ENSMUSG00000021794	NO	NO	14	35123915	35158330	MGI:95753	Glud1	14661	1082	0.061179608	0.043892709	1.393844428
HGGTIPVVPTAEFQDR	ENSMUSG00000021794	YES	NO	14	35123915	35158330	MGI:95753	Glud1	14661	1354	0.05807658	0.014795756	3.925218838
DSTLDAAEEIFR	ENSMUSG00000040213	NO	NO	3	142364015	142407874	MGI:2677849	Ccbl2	229905	537	0.27053674	0.146789604	1.843023837
NNPGWVYISPFDDPLIWEGHTSLVK	ENSMUSG00000029597	NO	NO	5	120926540	120933941	MGI:98270	Sds	231691	2494	0.763558047	0.417804846	1.827547128
EESFGPIMIISR	ENSMUSG00000030088	YES	NO	6	90436421	90550197	MGI:1340024	Aldh1l1	107747	614	0.095532456	0.008536004	11.19170759
FADGDVDAVLSR	ENSMUSG00000030088	NO	NO	6	90436421	90550197	MGI:1340024	Aldh1l1	107747	801	0.133075039	0.083923891	1.58566337
FSVQILR	ENSMUSG00000052974	NO	NO	7	27904928	27918679	MGI:88608	Cyp2f2	13107	975	0.268262053	0.660095155	0.406399063
VIESLGATNLGK	ENSMUSG00000024694	NO	NO	19	12770276	12794392	MGI:1928492	Keg1	64697	3218	0.284539274	0.149863667	1.898654156
KVAEAFAR	ENSMUSG00000089671	NO	NO	15	99545974	99554905	MGI:4414957	Gm16537	NA	1844	0.420048319	0.38956327	1.078254421
SDLLMPR	ENSMUSG00000074207	YES	NO	3	137923955	137953662	MGI:87921	Adh1	11522	2637	0.148054605	0.015621517	9.47760741
VIPLFSPQCGECR	ENSMUSG00000074207	NO	NO	3	137923955	137953662	MGI:87921	Adh1	11522	3231	0.076063535	0.14690503	0.517773523
GSIINISSIIGK	ENSMUSG00000073422	NO	NO	17	34162979	34165002	MGI:95911	H2-Ke6	14979	1249	0.119519437	0.113948086	1.048893764
AAVSGLWGK	ENSMUSG00000073940	YES	NO	7	110961038	110962510	MGI:96022	Hbb-b2	15130	29	1.369268582	0.621978676	2.201471907
DFTPAAQAAFQK	ENSMUSG00000073940	NO	NO	7	110961038	110962510	MGI:96022	Hbb-b2	15130	419	0.689560124	0.926921256	0.743925246
GTFASLSELHCDK	ENSMUSG00000073940	YES	NO	7	110961038	110962510	MGI:96022	Hbb-b2	15130	1266	1.20919467	0.581508	2.079411927
KVITAFNDGLNHLDSLK	ENSMUSG00000073940	NO	NO	7	110961038	110962510	MGI:96022	Hbb-b2	15130	1853	1.003013132	1.12685502	0.890099537
LHVDPENFR	ENSMUSG00000073940	NO	NO	7	110961038	110962510	MGI:96022	Hbb-b2	15130	2012	0.90887215	0.62453202	1.455285112
LLVVYPWTQR	ENSMUSG00000073940	NO	NO	7	110961038	110962510	MGI:96022	Hbb-b2	15130	2118	0.491015648	0.654309545	0.750433265
VITAFNDGLNHLDSLK	ENSMUSG00000073940	NO	NO	7	110961038	110962510	MGI:96022	Hbb-b2	15130	3239	0.481800121	0.892264683	0.539974438
VNADEVGGEALGR	ENSMUSG00000073940	NO	NO	7	110961038	110962510	MGI:96022	Hbb-b2	15130	3315	1.396630291	0.701684693	1.990395835
VVAGVAAALAHK	ENSMUSG00000073940	NO	NO	7	110961038	110962510	MGI:96022	Hbb-b2	15130	3394	1.32535391	0.982263025	1.349286165
YFDSFGDLSSASAIMGNAK	ENSMUSG00000073940	NO	NO	7	110961038	110962510	MGI:96022	Hbb-b2	15130	3506	0.510223016	0.624072	0.817570754
VFQSNANYAENFIQSIVSTVEPALR	ENSMUSG00000025791	YES	NO	4	99602019	99659899	MGI:97565	Pgm2	72157	3165	0.237685938	0.092949452	2.55715265
VGDVYIPR	ENSMUSG00000034120	NO	NO	11	116711215	116714408	MGI:98284	Srsf2	20382	3177	0.167598024	0.093887565	1.785092887
TSLTLLDLIWLEK	NA	NO	NO	NA	NA	NA	NA	NA	NA	3018	0.332084445	0.243220344	1.36536459
SFFSSK	NA	NO	NO	NA	NA	NA	NA	NA	NA	2652	4.328441945	4.213022218	1.027395946
FINFFR	NA	NO	NO	NA	NA	NA	NA	NA	NA	895	0.114961084	0.016829202	6.83104787
FSDIKK	NA	NO	YES	NA	NA	NA	NA	NA	NA	962	0.136594099	0.025684665	5.318118736
EGGWDSVQDWMDVLSGGEK	NA	NO	NO	NA	NA	NA	NA	NA	NA	631	0.399946307	0.537316995	0.744339581
GIEGAQASPLVPGAGEIINTDNIIK	NA	NO	NO	NA	NA	NA	NA	NA	NA	1125	0.43945161	0.275351236	1.595967448
AEELGLPILGVLR	NA	NO	NO	NA	NA	NA	NA	NA	NA	57	0.413071119	0.025887032	15.95668128
DGGSTTAGNSSQVSDGAAAVLLAR	NA	NO	NO	NA	NA	NA	NA	NA	NA	427	0.862995986	0.077159476	11.18457549
IAQFLSGIPETVPLSTVNR	NA	NO	NO	NA	NA	NA	NA	NA	NA	1469	0.472127418	0.058291239	8.099457536
SKAEELGLPILGVLR	NA	NO	YES	NA	NA	NA	NA	NA	NA	2709	0.537538225	0.019554863	27.48872345
SYAVVGVPPDVMGIGPAYAIPAALQK	NA	NO	NO	NA	NA	NA	NA	NA	NA	2820	0.540020163	0.049612585	10.88474141
TITVSQDEGVRPSTTMQGLAK	NA	NO	NO	NA	NA	NA	NA	NA	NA	2944	0.690386087	0.263836186	2.616722506
VNPLGGAIALGHPLGCTGAR	NA	NO	NO	NA	NA	NA	NA	NA	NA	3326	0.480458968	0.046073569	10.42808231
FGLDLK	NA	NO	NO	NA	NA	NA	NA	NA	NA	876	0.039134115	0.008006134	4.888016372
EHLFPTAQVK	NA	NO	NO	NA	NA	NA	NA	NA	NA	648	0.342500257	0.098993612	3.459821787
EIVPVLVSSR	NA	NO	NO	NA	NA	NA	NA	NA	NA	669	0.230660548	0.207444296	1.111915599
HGSNLEAMGK	NA	NO	NO	NA	NA	NA	NA	NA	NA	1360	0.359991773	0.233892921	1.539130689
ILVTLLHTLER	NA	NO	NO	NA	NA	NA	NA	NA	NA	1641	0.079255676	0.01935271	4.095327029
IVSWSQAGVEPSVMGVGPIPAIK	NA	NO	NO	NA	NA	NA	NA	NA	NA	1739	1.120317476	1.60279193	0.698978735
TAIGSFNGALSTVPVHEMGTTVIK	NA	NO	NO	NA	NA	NA	NA	NA	NA	2836	0.264651632	0.096537763	2.74143117
HFLAPGVR	NA	NO	NO	NA	NA	NA	NA	NA	NA	1348	3.120129324	0.124624556	25.03623231
IGFFQGDIR	NA	NO	NO	NA	NA	NA	NA	NA	NA	1518	0.081415457	0.05623403	1.447796959
SQIDELYATIK	NA	NO	NO	NA	NA	NA	NA	NA	NA	2769	0.135152017	0.100094179	1.350248516
AIVTTASLVPEVESVASECPDLK	NA	NO	NO	NA	NA	NA	NA	NA	NA	157	0.543768984	0.14659014	3.709451278
AGFAGDDAPR	NA	NO	NO	NA	NA	NA	NA	NA	NA	100	0.253687407	0.208787993	1.215047871
AVFPSIVGR	NA	NO	NO	NA	NA	NA	NA	NA	NA	323	0.076913391	0.021735371	3.53862794
AVFPSIVGRPR	NA	NO	NO	NA	NA	NA	NA	NA	NA	324	0.097541528	0.089587798	1.0887814
DLTDYLMK	NA	NO	NO	NA	NA	NA	NA	NA	NA	503	0.030272692	0.007158319	4.229022256
EITALAPSTMK	NA	NO	NO	NA	NA	NA	NA	NA	NA	668	0.039739636	0.014281758	2.78254507
HQGVMVGMGQK	NA	NO	NO	NA	NA	NA	NA	NA	NA	1411	0.058355147	0.02406323	2.425075432
IIAPPERK	NA	NO	YES	NA	NA	NA	NA	NA	NA	1554	0.684208846	0.483085323	1.416331263
SYELPDGQVITIGNER	NA	NO	NO	NA	NA	NA	NA	NA	NA	2823	0.052003876	0.003916224	13.27908447
YPIEHGIITNWDDMEK	NA	NO	NO	NA	NA	NA	NA	NA	NA	3569	0.104896604	0.058901791	1.780872914
DLYANTVLSGGTTMYPGIADR	NA	NO	NO	NA	NA	NA	NA	NA	NA	507	0.072063137	0.004775798	15.08923471
GYSFTTTAER	NA	NO	NO	NA	NA	NA	NA	NA	NA	1329	0.0380471	0.008078349	4.709761768
KDLYANTVLSGGTTMYPGIADR	NA	NO	NO	NA	NA	NA	NA	NA	NA	1768	0.260450485	0.172695056	1.508152522
LCYVALDFEQEMATAASSSSLEK	NA	NO	NO	NA	NA	NA	NA	NA	NA	1898	0.083927708	0.016217432	5.175154134
TTGIVMDSGDGVTHTVPIYEGYALPHAILR	NA	NO	NO	NA	NA	NA	NA	NA	NA	3024	0.974264866	0.412560895	2.361505605
VAPEEHPVLLTEAPLNPK	NA	NO	NO	NA	NA	NA	NA	NA	NA	3100	0.038439664	0.003025904	12.70352939
DGLAFNALIHR	NA	NO	NO	NA	NA	NA	NA	NA	NA	430	0.158854536	0.166924225	0.951656574
LSNRPAFMPSEGR	NA	NO	NO	NA	NA	NA	NA	NA	NA	2208	0.16040615	0.094064557	1.705277262
TINEVENQILTR	NA	NO	NO	NA	NA	NA	NA	NA	NA	2938	0.152142019	0.110221352	1.380331636
VGWEQLLTTIAR	NA	NO	NO	NA	NA	NA	NA	NA	NA	3202	0.109060668	0.305542146	0.356941487
FGEILK	NA	NO	NO	NA	NA	NA	NA	NA	NA	867	0.05779626	0.031686538	1.824000479
WSSCNIFSTQDHAAAAIAK	NA	NO	NO	NA	NA	NA	NA	NA	NA	3476	0.139203152	0.162041283	0.8590598
ESILDGLKR	NA	NO	YES	NA	NA	NA	NA	NA	NA	738	0.136071968	0.129523439	1.050558636
HVDTAYAYQVEEEIGQAIQSK	NA	NO	NO	NA	NA	NA	NA	NA	NA	1430	0.307344942	0.566413632	0.542615722
REDLFITTK	NA	NO	NO	NA	NA	NA	NA	NA	NA	2569	0.177665467	0.100776561	1.762964182
GIVPLAQSFK	NA	NO	NO	NA	NA	NA	NA	NA	NA	1148	0.163101982	0.060765294	2.684130532
LNDGHLIPALGFGTYKPK	NA	NO	NO	NA	NA	NA	NA	NA	NA	2137	0.346483332	0.241213586	1.436417148
EDIFYTSK	NA	NO	NO	NA	NA	NA	NA	NA	NA	604	0.062693303	0.068272154	0.918285123
TPALIALR	NA	NO	NO	NA	NA	NA	NA	NA	NA	2994	0.880028196	0.348691928	2.523798592
IAIDAGFR	NA	NO	NO	NA	NA	NA	NA	NA	NA	1454	0.077236369	0.013561987	5.695062711
ILNKPGLK	NA	NO	NO	NA	NA	NA	NA	NA	NA	1624	0.147566065	0.011517152	12.8127221
SIGVSNFNR	NA	NO	NO	NA	NA	NA	NA	NA	NA	2695	0.115040419	0.047225679	2.435971746
EEIFGPVQQIMK	NA	NO	NO	NA	NA	NA	NA	NA	NA	611	0.171778842	0.060486378	2.83995914
ELGEHGLYEYTELK	NA	NO	NO	NA	NA	NA	NA	NA	NA	693	0.090342216	0.063991322	1.411788561
GFFVQPTVFSNVTDEMR	NA	NO	NO	NA	NA	NA	NA	NA	NA	1074	0.095084653	0.007708231	12.33547065
IAKEEIFGPVQQIMK	NA	NO	YES	NA	NA	NA	NA	NA	NA	1460	0.27651476	0.062917235	4.394896877
LADLMER	NA	NO	NO	NA	NA	NA	NA	NA	NA	1871	0.247094944	0.174914116	1.412664392
FLFPEGIK	NA	NO	NO	NA	NA	NA	NA	NA	NA	913	0.055303021	0.010949715	5.050635705
HGSIIYHPSLLPR	NA	NO	NO	NA	NA	NA	NA	NA	NA	1359	0.093070365	0.015411827	6.038892546
KVSLELGGK	NA	NO	NO	NA	NA	NA	NA	NA	NA	1860	0.060786545	0.011906749	5.105217695
VSLELGGK	NA	NO	NO	NA	NA	NA	NA	NA	NA	3361	0.059174501	0.011211582	5.277979649
RVTLELGGK	NA	NO	NO	NA	NA	NA	NA	NA	NA	2608	0.089056111	0.043504847	2.047038807
VTLELGGK	NA	NO	NO	NA	NA	NA	NA	NA	NA	3380	0.142500218	0.001095881	130.0325792
HLTPVTLELGGK	NA	NO	NO	NA	NA	NA	NA	NA	NA	1393	0.886345516	0.246857192	3.590519318
VLGFVK	NA	NO	NO	NA	NA	NA	NA	NA	NA	3273	0.106768216	0.047017924	2.270798176
VLAAVYK	NA	NO	NO	NA	NA	NA	NA	NA	NA	3252	0.04614017	0.016452698	2.804413506
ISGDLEVLAEK	NA	NO	NO	NA	NA	NA	NA	NA	NA	1690	0.2272374	0.627027815	0.36240402
KLELSENR	NA	NO	NO	NA	NA	NA	NA	NA	NA	1816	0.460825715	0.061168881	7.533662637
WEFVSAFR	NA	NO	NO	NA	NA	NA	NA	NA	NA	3453	0.368432151	0.143540475	2.566747479
MIQVASR	NA	NO	NO	NA	NA	NA	NA	NA	NA	2337	0.35672394	0.796369667	0.447937628
ILMVGLDAAGK	NA	NO	NO	NA	NA	NA	NA	NA	NA	1622	0.169613715	0.086393193	1.963276384
LGEIVTTIPTIGFNVETVEYK	NA	NO	NO	NA	NA	NA	NA	NA	NA	1964	0.375614606	0.246170972	1.525828183
AGLLEK	NA	NO	NO	NA	NA	NA	NA	NA	NA	108	0.209610053	0.322397827	0.650159633
LLGYLK	NA	NO	NO	NA	NA	NA	NA	NA	NA	2087	0.101109714	0.036758688	2.750634469
ACVVHGSDLK	NA	NO	NO	NA	NA	NA	NA	NA	NA	38	0.650713496	1.295737398	0.502195504
LIIVEGCQR	NA	NO	NO	NA	NA	NA	NA	NA	NA	2030	0.362629403	0.44923915	0.807207927
NMVPQQALVIR	NA	NO	NO	NA	NA	NA	NA	NA	NA	2486	0.245134961	0.332528155	0.737185581
VLSIGDGIAR	NA	NO	NO	NA	NA	NA	NA	NA	NA	3297	0.03522962	0.007549866	4.666257775
ILQDYK	NA	NO	NO	NA	NA	NA	NA	NA	NA	1630	0.391074629	0.093689785	4.174143743
FWANFAR	NA	NO	NO	NA	NA	NA	NA	NA	NA	1000	0.161977848	0.038798395	4.174859472
YEMHPLGVK	NA	NO	NO	NA	NA	NA	NA	NA	NA	3502	1.115290842	1.573082896	0.708984151
AIAEELAPER	NA	NO	NO	NA	NA	NA	NA	NA	NA	130	0.203299511	0.020350441	9.989931612
GFLPPASEK	NA	NO	NO	NA	NA	NA	NA	NA	NA	1086	0.207391161	0.003502366	59.21458367
YIGGCCGFEPYHIR	NA	NO	NO	NA	NA	NA	NA	NA	NA	3533	0.136158265	0.057301009	2.376193134
VHVIFNYK	NA	NO	NO	NA	NA	NA	NA	NA	NA	3213	0.098570596	0.018729803	5.2627674
LHFIFR	NA	NO	NO	NA	NA	NA	NA	NA	NA	2005	0.052878921	0.020267258	2.609081137
NAIDDGCVVPGAGAVEVALAEALIK	NA	NO	NO	NA	NA	NA	NA	NA	NA	2386	0.268254721	0.290683518	0.922841181
APEEILAEK	NA	NO	NO	NA	NA	NA	NA	NA	NA	251	0.772623344	0.580292844	1.331436967
EGASEEEINLSK	NA	NO	NO	NA	NA	NA	NA	NA	NA	625	0.535874003	0.164067435	3.266181392
FAPPEPAEPWSFVK	NA	NO	NO	NA	NA	NA	NA	NA	NA	816	0.642072298	0.050882485	12.61872918
GNWGYLDQVAALR	NA	NO	NO	NA	NA	NA	NA	NA	NA	1225	0.187120745	0.157393653	1.188870968
RLQFWTK	NA	NO	NO	NA	NA	NA	NA	NA	NA	2590	0.28873591	0.137656776	2.097505965
YWANFAR	NA	NO	NO	NA	NA	NA	NA	NA	NA	3603	0.118648296	0.134818922	0.880056707
SLQADLADITK	NA	NO	NO	NA	NA	NA	NA	NA	NA	2747	0.201440032	0.091551632	2.200288819
SIATLAITTLLK	NA	NO	NO	NA	NA	NA	NA	NA	NA	2691	0.198397236	0.061658529	3.217677107
AMLSTGFK	NA	NO	NO	NA	NA	NA	NA	NA	NA	229	0.051184965	0.01086026	4.713051539
EIEYEVVR	NA	NO	NO	NA	NA	NA	NA	NA	NA	653	0.221937246	0.134502683	1.650058135
SFPFVSK	NA	NO	NO	NA	NA	NA	NA	NA	NA	2659	0.05240538	0.008642305	6.063819893
ALGFPLERPK	NA	NO	NO	NA	NA	NA	NA	NA	NA	186	0.181781775	0.069902635	2.600499608
GLVYETSVLDPDEGIR	NA	NO	NO	NA	NA	NA	NA	NA	NA	1205	0.172005819	0.148278918	1.160015335
VYDLTK	NA	NO	NO	NA	NA	NA	NA	NA	NA	3435	0.149636121	0.086056923	1.738803989
IGSTPVVVLSGLNTIK	NA	NO	NO	NA	NA	NA	NA	NA	NA	1534	0.301576032	0.061980723	4.865642354
FSNFAPLGIPR	NA	NO	NO	NA	NA	NA	NA	NA	NA	965	0.279219249	0.083679706	3.33676182
GEQATFNTLFK	NA	NO	NO	NA	NA	NA	NA	NA	NA	1065	0.333708653	0.032107187	10.39358118
GKLPPGPIPLPFIGNYLQLNR	NA	NO	YES	NA	NA	NA	NA	NA	NA	1156	1.002848632	0.920608587	1.089332258
RFSIATLR	NA	NO	NO	NA	NA	NA	NA	NA	NA	2576	0.362004792	0.353324281	1.024568114
DFIDSFLIR	NA	NO	NO	NA	NA	NA	NA	NA	NA	404	0.728650525	NA	NA
FRDFLLPK	NA	NO	YES	NA	NA	NA	NA	NA	NA	956	0.622960789	0.021235956	29.33518946
DFIDYYLIK	NA	NO	NO	NA	NA	NA	NA	NA	NA	406	0.530107149	0.015191445	34.8951106
ESLDVTNPR	NA	NO	NO	NA	NA	NA	NA	NA	NA	739	1.07924238	0.047036074	22.94499301
FTLMTLR	NA	NO	NO	NA	NA	NA	NA	NA	NA	978	0.470516113	0.005146335	91.42742435
ICAGEGLAR	NA	NO	NO	NA	NA	NA	NA	NA	NA	1475	0.555521296	0.128267465	4.330960266
KSDYFMPFSTGK	NA	NO	NO	NA	NA	NA	NA	NA	NA	1838	0.581312855	NA	NA
NFNYLK	NA	NO	NO	NA	NA	NA	NA	NA	NA	2417	0.705350652	0.064261017	10.97633808
RFTLMTLR	NA	NO	NO	NA	NA	NA	NA	NA	NA	2577	0.65217471	0.08399868	7.764106623
SDYFMPFSTGK	NA	NO	NO	NA	NA	NA	NA	NA	NA	2642	0.610009444	0.070700229	8.628111273
SHMPYTDAMIHEVQR	NA	NO	NO	NA	NA	NA	NA	NA	NA	2687	0.606757392	0.420357393	1.443432191
VQEEAQCLVEELRK	NA	NO	YES	NA	NA	NA	NA	NA	NA	3342	0.901334804	0.022805487	39.52271712
DICQSFTNLSK	NA	NO	NO	NA	NA	NA	NA	NA	NA	447	0.837198485	0.216845788	3.860801231
EALVDHGEEFAGR	NA	NO	NO	NA	NA	NA	NA	NA	NA	593	1.138109358	0.092775947	12.26728905
GKLPPGPTPLPIIGNILQIDVK	NA	NO	YES	NA	NA	NA	NA	NA	NA	1158	0.810341999	0.264632363	3.062142469
NYFIPK	NA	NO	NO	NA	NA	NA	NA	NA	NA	2544	0.520684576	0.140257285	3.712353157
VYGPVYTLYLGR	NA	NO	NO	NA	NA	NA	NA	NA	NA	3440	0.855406914	0.055237098	15.48609454
GRIPVFDK	NA	NO	YES	NA	NA	NA	NA	NA	NA	1239	0.667990843	0.162626621	4.107512289
NYACIK	NA	NO	NO	NA	NA	NA	NA	NA	NA	2542	0.15132719	0.075209882	2.012065243
VQEEIEHVIGK	NA	NO	NO	NA	NA	NA	NA	NA	NA	3343	0.879962012	0.046545564	18.90538938
DFIDYFLIK	NA	NO	NO	NA	NA	NA	NA	NA	NA	405	0.461102585	0.108394881	4.253914767
YGLLLLLK	NA	NO	NO	NA	NA	NA	NA	NA	NA	3521	0.422227404	0.065291892	6.46676627
DIEVQDFLIPK	NA	NO	NO	NA	NA	NA	NA	NA	NA	450	0.066933108	0.017270587	3.875554925
VQQEIDAVIGQVR	NA	NO	NO	NA	NA	NA	NA	NA	NA	3347	0.130867855	0.047049874	2.781470926
DLTDAFLAEVEK	NA	NO	NO	NA	NA	NA	NA	NA	NA	502	0.096156028	0.03004994	3.199874216
FYPEHFLDAQGHFVK	NA	NO	NO	NA	NA	NA	NA	NA	NA	1011	0.310126241	0.081320007	3.813652417
RFEYEDPFLIR	NA	NO	NO	NA	NA	NA	NA	NA	NA	2575	0.259147743	0.186808227	1.387239456
SLEDWVTK	NA	NO	NO	NA	NA	NA	NA	NA	NA	2726	0.093887675	0.048554996	1.933635749
GFLIPK	NA	NO	NO	NA	NA	NA	NA	NA	NA	1085	0.314365152	0.039445979	7.969510627
ILEEGSFLLEVLR	NA	NO	NO	NA	NA	NA	NA	NA	NA	1603	0.211983643	0.035273619	6.009693574
ALLSPTFTSGK	NA	NO	NO	NA	NA	NA	NA	NA	NA	202	0.678468683	0.040925971	16.57794964
APPTYDTVMEMEYLDMVLNETLR	NA	NO	NO	NA	NA	NA	NA	NA	NA	254	0.762256799	0.350268124	2.176209441
DSIEFFK	NA	NO	NO	NA	NA	NA	NA	NA	NA	532	0.67657972	0.473302359	1.429487318
DVELNGVYIPK	NA	NO	NO	NA	NA	NA	NA	NA	NA	552	0.979379249	0.055364167	17.68976773
ECFSVFTNR	NA	NO	NO	NA	NA	NA	NA	NA	NA	602	0.841401537	0.228494606	3.682369357
FALMNMK	NA	NO	NO	NA	NA	NA	NA	NA	NA	813	0.962120554	0.368484916	2.611017474
GSIDPYVYLPFGNGPR	NA	NO	NO	NA	NA	NA	NA	NA	NA	1248	0.952462458	0.085675636	11.11707491
VDFLQLMMNSHNNSK	NA	NO	NO	NA	NA	NA	NA	NA	NA	3122	0.985388534	0.165190803	5.965153711
GTVVMIPIYPLHR	NA	NO	NO	NA	NA	NA	NA	NA	NA	1282	0.792673939	0.138731989	5.71370703
LMLDKWER	NA	NO	YES	NA	NA	NA	NA	NA	NA	2131	0.34476691	NA	NA
TYLQAIGDLNNLFHSR	NA	NO	NO	NA	NA	NA	NA	NA	NA	3074	0.616860133	0.080431559	7.669379252
HSHSFLPFSGGAR	NA	NO	NO	NA	NA	NA	NA	NA	NA	1420	0.333186285	0.109414612	3.045171763
ELSSPVTFPDGR	NA	NO	NO	NA	NA	NA	NA	NA	NA	708	0.550451689	0.12017544	4.580400868
MLTPAFHYDILKPYVK	NA	NO	NO	NA	NA	NA	NA	NA	NA	2352	1.249505926	0.362814516	3.443924841
VAVALTLLR	NA	NO	NO	NA	NA	NA	NA	NA	NA	3103	0.460888384	0.0877473	5.252450901
KVDFYK	NA	NO	NO	NA	NA	NA	NA	NA	NA	1846	1.049831591	2.282477481	0.459952661
WDSWNK	NA	NO	NO	NA	NA	NA	NA	NA	NA	3451	0.199512756	0.268287247	0.743653522
DFLLKPELLR	NA	NO	NO	NA	NA	NA	NA	NA	NA	412	0.117543394	0.045487732	2.584068056
ILVATNLFGR	NA	NO	NO	NA	NA	NA	NA	NA	NA	1639	0.131775607	0.054052667	2.437911303
DLLDLLVEAK	NA	NO	NO	NA	NA	NA	NA	NA	NA	494	0.108123791	0.06929181	1.56041228
SFLLDLLNATGK	NA	NO	NO	NA	NA	NA	NA	NA	NA	2654	0.12586218	0.090906754	1.384519568
MLISSEDVLHSWAVPSLGLK	NA	NO	NO	NA	NA	NA	NA	NA	NA	2346	0.046580679	0.029445611	1.581922676
FVAVTSTNAAK	NA	NO	NO	NA	NA	NA	NA	NA	NA	982	0.54098141	0.067286377	8.03998425
EHALLAYTLGVK	NA	NO	NO	NA	NA	NA	NA	NA	NA	646	0.060987649	0.008768405	6.955386577
IGGIGTVPVGR	NA	NO	NO	NA	NA	NA	NA	NA	NA	1522	0.033970287	0.005565936	6.103248317
QLIVGVNK	NA	NO	NO	NA	NA	NA	NA	NA	NA	2564	0.070531691	0.459169917	0.153606951
STTTGHLIYK	NA	NO	NO	NA	NA	NA	NA	NA	NA	2799	0.045687187	0.010069455	4.537205546
TIEKFEK	NA	NO	YES	NA	NA	NA	NA	NA	NA	2928	0.349356373	0.14192266	2.46159686
KADIDLTER	NA	NO	NO	NA	NA	NA	NA	NA	NA	1760	0.05833342	0.012193003	4.784171749
ELAQQIQK	NA	NO	NO	NA	NA	NA	NA	NA	NA	678	0.675891603	0.221970059	3.044967446
GIYAYGFEKPSAIQQR	NA	NO	NO	NA	NA	NA	NA	NA	NA	1151	0.198252323	0.115048686	1.72320371
MFVLDEADEMLSR	NA	NO	NO	NA	NA	NA	NA	NA	NA	2318	0.058024933	0.016377117	3.543049248
VLITTDLLAR	NA	NO	NO	NA	NA	NA	NA	NA	NA	3281	0.082252454	0.057486753	1.430807099
VHLVGIDIFTGK	NA	NO	NO	NA	NA	NA	NA	NA	NA	3208	0.026261062	0.012328351	2.130135861
DATNVGDEGGFAPNILENK	NA	NO	NO	NA	NA	NA	NA	NA	NA	381	0.110812931	0.114902207	0.964410815
IGAEVYHNLK	NA	NO	NO	NA	NA	NA	NA	NA	NA	1513	0.037746885	0.023736717	1.590231892
SCNCLLLK	NA	NO	NO	NA	NA	NA	NA	NA	NA	2630	0.035620897	0.022541774	1.580217101
TIAPALVSK	NA	NO	NO	NA	NA	NA	NA	NA	NA	2920	0.034521605	0.011140936	3.098627068
AAVPSGASTGIYEALELR	NA	NO	NO	NA	NA	NA	NA	NA	NA	28	0.040730623	0.04697607	0.867050464
SGETEDTFIADLVVGLCTGQIK	NA	NO	NO	NA	NA	NA	NA	NA	NA	2667	0.158442228	0.021523031	7.361520093
YDLDFK	NA	NO	NO	NA	NA	NA	NA	NA	NA	3497	0.131116538	0.098050324	1.337237163
GLHLNMSFISR	NA	NO	NO	NA	NA	NA	NA	NA	NA	1175	0.264045366	0.199540127	1.32326951
NFNTVPYIVGINK	NA	NO	NO	NA	NA	NA	NA	NA	NA	2416	0.244309618	0.052998411	4.609753639
DAGCPVFLYEFQHTPSSFAK	NA	NO	NO	NA	NA	NA	NA	NA	NA	372	0.364951384	0.060427537	6.039487995
FSAPLPPQPWEGVR	NA	NO	NO	NA	NA	NA	NA	NA	NA	961	0.111689676	0.067993125	1.642661312
GFLDVVAALR	NA	NO	NO	NA	NA	NA	NA	NA	NA	1084	0.107724832	0.017960413	5.997903972
LQFWTETLPR	NA	NO	NO	NA	NA	NA	NA	NA	NA	2169	0.07140858	0.030608992	2.332928216
MVTTFK	NA	NO	NO	NA	NA	NA	NA	NA	NA	2382	0.129276788	0.029897153	4.324050034
LVNLHLR	NA	NO	NO	NA	NA	NA	NA	NA	NA	2266	1.375671635	0.109333243	12.58237286
NLNQALLDLHALGSAR	NA	NO	NO	NA	NA	NA	NA	NA	NA	2474	1.392540479	0.135763449	10.25710886
LYSESLAR	NA	NO	NO	NA	NA	NA	NA	NA	NA	2298	0.578358079	0.310516552	1.862567633
ELEDFK	NA	NO	NO	NA	NA	NA	NA	NA	NA	682	0.375554806	0.238923732	1.571860622
GAFGKPQGTVAR	NA	NO	NO	NA	NA	NA	NA	NA	NA	1020	0.139273451	0.08273011	1.683467488
IFDLGR	NA	NO	NO	NA	NA	NA	NA	NA	NA	1497	0.220435343	0.124992691	1.763585858
MLSCAGADR	NA	NO	NO	NA	NA	NA	NA	NA	NA	2350	0.859578701	0.275106059	3.124535691
GLAPDLPEDLYHLIK	NA	NO	NO	NA	NA	NA	NA	NA	NA	1159	0.287646898	0.078640882	3.657727234
GLSQSALPYR	NA	NO	NO	NA	NA	NA	NA	NA	NA	1194	0.227130855	0.068339104	3.323585514
GLTPSQIGVILR	NA	NO	NO	NA	NA	NA	NA	NA	NA	1198	0.193932857	0.241447254	0.803210032
LILIESR	NA	NO	NO	NA	NA	NA	NA	NA	NA	2032	0.211242513	0.102022273	2.070552896
KGDIVDIK	NA	NO	NO	NA	NA	NA	NA	NA	NA	1787	0.325669246	1.668156636	0.195227018
FQSAAIGALQEASEAYLVGLFEDTNLCAIHAK	NA	NO	NO	NA	NA	NA	NA	NA	NA	953	0.427778603	0.62118874	0.688645134
STELLIR	NA	NO	NO	NA	NA	NA	NA	NA	NA	2790	0.362406763	0.230075412	1.575165118
YRPGTVALR	NA	NO	NO	NA	NA	NA	NA	NA	NA	3577	0.718088448	0.279423106	2.569896445
NFLGEK	NA	NO	NO	NA	NA	NA	NA	NA	NA	2415	0.198690542	0.355296936	0.55922391
KTVTAMDVVYALK	NA	NO	NO	NA	NA	NA	NA	NA	NA	1843	0.469718034	0.281483227	1.668724773
TVTAMDVVYALKR	NA	NO	YES	NA	NA	NA	NA	NA	NA	3057	2.611510348	1.135446217	2.299985952
TITLEVEPSDTIENVK	NA	NO	NO	NA	NA	NA	NA	NA	NA	2943	0.252553594	0.267332751	0.944716249
TLSDYNIQK	NA	NO	NO	NA	NA	NA	NA	NA	NA	2974	0.649187462	0.106888005	6.073529607
NVSVVDLTCR	NA	NO	NO	NA	NA	NA	NA	NA	NA	2540	0.102534149	0.06122338	1.674754775
ANPFGGASHAK	NA	NO	NO	NA	NA	NA	NA	NA	NA	240	0.212624753	0.136123274	1.562001461
VFGALK	NA	NO	NO	NA	NA	NA	NA	NA	NA	3151	0.0961141	0.022151569	4.338929753
IVSNASCTTNCLAPLAK	NA	NO	NO	NA	NA	NA	NA	NA	NA	1737	0.031336518	0.024334009	1.287766332
LECVEPNCR	NA	NO	NO	NA	NA	NA	NA	NA	NA	1914	0.541687554	0.942710156	0.574606682
GNPTVEVDLYTAK	NA	NO	NO	NA	NA	NA	NA	NA	NA	1221	0.078503579	0.029453944	2.665299368
KVNVVEQEK	NA	NO	NO	NA	NA	NA	NA	NA	NA	1858	0.769793639	3.376070267	0.228014697
SGKYDLDFK	NA	NO	YES	NA	NA	NA	NA	NA	NA	2670	0.105081467	0.255512289	0.411257976
ELEVLLMCNK	NA	NO	NO	NA	NA	NA	NA	NA	NA	686	0.257414711	0.006117106	42.08112434
AGVLAGHDNR	NA	NO	NO	NA	NA	NA	NA	NA	NA	117	1.093217288	2.722375726	0.40156738
VHAIPLR	NA	NO	NO	NA	NA	NA	NA	NA	NA	3204	0.21657713	0.128301008	1.688039198
LGLMEMIAFAK	NA	NO	NO	NA	NA	NA	NA	NA	NA	1983	0.217437414	0.145938023	1.489929832
FLYTGR	NA	NO	NO	NA	NA	NA	NA	NA	NA	934	0.236495547	0.072323432	3.269971314
ISSLPNVK	NA	NO	NO	NA	NA	NA	NA	NA	NA	1701	1.074881733	0.081271527	13.22580942
KFLQPGSQR	NA	NO	NO	NA	NA	NA	NA	NA	NA	1781	0.105052375	0.035617732	2.949440311
SHGQDYLVGNR	NA	NO	NO	NA	NA	NA	NA	NA	NA	2685	0.076827844	0.012051648	6.374883002
YLPAFEK	NA	NO	NO	NA	NA	NA	NA	NA	NA	3549	1.245059599	0.012434791	100.1271022
YNLYGK	NA	NO	NO	NA	NA	NA	NA	NA	NA	3565	0.13414274	0.019582689	6.850067568
ITQSNAILR	NA	NO	NO	NA	NA	NA	NA	NA	NA	1713	0.09549314	0.005909561	16.15909253
CLDAFPNLR	NA	NO	NO	NA	NA	NA	NA	NA	NA	366	1.14711604	0.456991683	2.510146427
ISAYMK	NA	NO	NO	NA	NA	NA	NA	NA	NA	1683	1.453986303	0.171723585	8.467015762
KISAYMK	NA	NO	NO	NA	NA	NA	NA	NA	NA	1806	0.295597949	1.275805437	0.231695163
LGLDFPNLPYLIDGSHK	NA	NO	NO	NA	NA	NA	NA	NA	NA	1979	0.109915629	0.018622628	5.902262054
LYSEFLGK	NA	NO	NO	NA	NA	NA	NA	NA	NA	2297	0.110698673	0.012932862	8.559487921
VTQSNAILR	NA	NO	NO	NA	NA	NA	NA	NA	NA	3388	0.672767206	0.159578473	4.215902019
VTYVDFLAYDILDQYR	NA	NO	NO	NA	NA	NA	NA	NA	NA	3392	0.277532893	0.122404032	2.267350901
HEVININLK	NA	NO	NO	NA	NA	NA	NA	NA	NA	1345	0.517302363	0.048023666	10.77182167
AFLSSPEHVNRPINGNGK	NA	NO	NO	NA	NA	NA	NA	NA	NA	80	1.390592777	0.252698506	5.502971889
ALPGHLKPFETLLSQNQGGK	NA	NO	NO	NA	NA	NA	NA	NA	NA	209	0.617598868	0.024808468	24.89468026
EEVVTIDTWMQGLLKPTCLYGQLPK	NA	NO	NO	NA	NA	NA	NA	NA	NA	617	0.720680336	0.161850044	4.452765779
FEDGDLTLYQSNAILR	NA	NO	NO	NA	NA	NA	NA	NA	NA	849	0.584617087	0.015592651	37.49311642
PTCLYGQLPK	NA	NO	NO	NA	NA	NA	NA	NA	NA	2560	0.630625682	0.253959316	2.483176016
SLGLYGK	NA	NO	NO	NA	NA	NA	NA	NA	NA	2731	0.542287104	0.01211779	44.75132076
IITHPNFNGNTLDNDIMLIK	NA	NO	NO	NA	NA	NA	NA	NA	NA	1574	0.13210941	0.094321792	1.400624471
LGEHNIDVLEGNEQFINAAK	NA	NO	NO	NA	NA	NA	NA	NA	NA	1963	0.130319063	0.089157104	1.461678963
LSSPATLNSR	NA	NO	NO	NA	NA	NA	NA	NA	NA	2213	0.107060753	0.087101053	1.229155669
AGLQFPVGR	NA	NO	NO	NA	NA	NA	NA	NA	NA	110	0.041024583	0.024289259	1.689001038
HLQLAIR	NA	NO	NO	NA	NA	NA	NA	NA	NA	1390	0.043935027	0.02303197	1.907567052
LLGGVTIAQGGVLPNIQAVLLPK	NA	NO	NO	NA	NA	NA	NA	NA	NA	2082	0.289719153	0.148585155	1.949852609
VTIAQGGVLPNIQAVLLPK	NA	NO	NO	NA	NA	NA	NA	NA	NA	3377	0.065828201	0.028956986	2.273309868
HILLAVANDEELNQLLK	NA	NO	NO	NA	NA	NA	NA	NA	NA	1372	0.232616572	0.080545857	2.88800171
ATIAGGGVIPHIHK	NA	NO	NO	NA	NA	NA	NA	NA	NA	304	0.096237218	0.087782021	1.096320375
GDEELDSLIK	NA	NO	NO	NA	NA	NA	NA	NA	NA	1045	0.163458559	0.129006577	1.26705601
VGATAAVYSAAILEYLTAEVLELAGNASK	NA	NO	NO	NA	NA	NA	NA	NA	NA	3174	2.009514267	0.882413135	2.277294147
VYDLVR	NA	NO	NO	NA	NA	NA	NA	NA	NA	3436	0.182880644	0.062471827	2.927409903
FLASVSTVLTSK	NA	NO	NO	NA	NA	NA	NA	NA	NA	906	0.586445564	0.920660759	0.636983339
LRVDPVNFK	NA	NO	YES	NA	NA	NA	NA	NA	NA	2189	0.651294444	0.839528595	0.775785896
MFASFPTTK	NA	NO	NO	NA	NA	NA	NA	NA	NA	2313	0.716880697	0.561265671	1.277257337
TYFPHFDVSHGSAQVK	NA	NO	NO	NA	NA	NA	NA	NA	NA	3069	0.537374731	0.735993052	0.730135603
VADALANAAGHLDDLPGALSALSDLHAHK	NA	NO	NO	NA	NA	NA	NA	NA	NA	3078	0.757381098	NA	NA
IGGHGAEYGAEALER	NA	NO	NO	NA	NA	NA	NA	NA	NA	1520	0.812633855	0.583910769	1.39170897
KVITAFNEGLK	NA	NO	NO	NA	NA	NA	NA	NA	NA	1854	9.143186224	0.241277279	37.89493255
LLGNAIVIVLGHHLGK	NA	NO	NO	NA	NA	NA	NA	NA	NA	2084	6.453979943	0.108696203	59.37631432
VITAFNEGLK	NA	NO	NO	NA	NA	NA	NA	NA	NA	3240	8.912174761	0.382952929	23.27224598
ISQAEEDDQQLLGHLLLVAK	NA	NO	NO	NA	NA	NA	NA	NA	NA	1695	0.251859698	0.227033772	1.109349044
ALAAAGYDVEK	NA	NO	NO	NA	NA	NA	NA	NA	NA	165	0.192136316	0.123164149	1.560001979
ASGPPVSELITK	NA	NO	NO	NA	NA	NA	NA	NA	NA	281	0.518606824	0.432490899	1.199116155
KASGPPVSELITK	NA	NO	NO	NA	NA	NA	NA	NA	NA	1763	0.386593543	0.158437038	2.440045251
SGVSLAALK	NA	NO	NO	NA	NA	NA	NA	NA	NA	2681	0.316486182	0.23255164	1.360928618
SGVSLAALKK	NA	NO	YES	NA	NA	NA	NA	NA	NA	2682	0.419503636	0.394890539	1.062328911
AMGIMNSFVNDIFER	NA	NO	NO	NA	NA	NA	NA	NA	NA	228	0.043976369	0.025467972	1.726732248
ESYSVYVYK	NA	NO	NO	NA	NA	NA	NA	NA	NA	747	0.448672027	0.7535804	0.595387071
KESYSVYVYK	NA	NO	NO	NA	NA	NA	NA	NA	NA	1775	0.557806193	1.011001946	0.551736023
DNIQGITKPAIR	NA	NO	NO	NA	NA	NA	NA	NA	NA	520	0.226262334	0.13225017	1.71086611
ISGLIYEETR	NA	NO	NO	NA	NA	NA	NA	NA	NA	1692	0.27032278	0.202596725	1.334289979
TVTAMDVVYALK	NA	NO	NO	NA	NA	NA	NA	NA	NA	3056	0.271254135	0.22921308	1.18341473
VFLENVIR	NA	NO	NO	NA	NA	NA	NA	NA	NA	3161	0.304876093	0.191221493	1.594361012
FQSSAVMALQEASEAYLVGLFEDTNLCAIHAK	NA	NO	NO	NA	NA	NA	NA	NA	NA	954	0.509428747	0.117760722	4.325964883
IKGEHPGLSIGDVAK	NA	NO	YES	NA	NA	NA	NA	NA	NA	1590	0.104366444	0.230456507	0.452868288
EDSVKPGAHLTVK	NA	NO	NO	NA	NA	NA	NA	NA	NA	606	0.406431326	0.083404115	4.873036846
IETIEVMEDR	NA	NO	NO	NA	NA	NA	NA	NA	NA	1493	0.221436045	0.166632356	1.328889837
LFIGGLSFETTDDSLR	NA	NO	NO	NA	NA	NA	NA	NA	NA	1936	0.173974805	0.18365226	0.947305551
WGTLTDCVVMR	NA	NO	NO	NA	NA	NA	NA	NA	NA	3459	0.184056723	0.086478554	2.128351078
GFGFVLFK	NA	NO	NO	NA	NA	NA	NA	NA	NA	1077	0.059797006	0.096516273	0.619553618
ADLINNLGTIAK	NA	NO	NO	NA	NA	NA	NA	NA	NA	47	0.039520093	0.005501507	7.18350333
ELISNASDALDK	NA	NO	NO	NA	NA	NA	NA	NA	NA	699	0.087975251	0.132199064	0.6654756
NKEIFLR	NA	NO	YES	NA	NA	NA	NA	NA	NA	2453	0.331937763	0.061948167	5.35831454
NLGTIAK	NA	NO	NO	NA	NA	NA	NA	NA	NA	2465	0.40439499	0.374331011	1.080313886
VFITDDFHDMMPK	NA	NO	NO	NA	NA	NA	NA	NA	NA	3160	0.133557621	0.099216079	1.346128805
GCALQCAILSPAFK	NA	NO	NO	NA	NA	NA	NA	NA	NA	1038	0.396035026	0.188389883	2.102209636
ARFEELNADLFR	NA	NO	YES	NA	NA	NA	NA	NA	NA	269	0.376721909	0.157829721	2.386888276
FEELNADLFR	NA	NO	NO	NA	NA	NA	NA	NA	NA	850	0.069059618	0.02591687	2.664658912
IINEPTAAAIAYGLDKK	NA	NO	YES	NA	NA	NA	NA	NA	NA	1566	0.118949321	0.102248517	1.163335421
LLQDFFNGK	NA	NO	NO	NA	NA	NA	NA	NA	NA	2106	0.046517434	0.034609035	1.344083531
LLQDFFNGKELNK	NA	NO	YES	NA	NA	NA	NA	NA	NA	2107	0.703086034	NA	NA
STAGDTHLGGEDFDNR	NA	NO	NO	NA	NA	NA	NA	NA	NA	2787	0.276897719	0.27065333	1.02307154
VEIIANDQGNR	NA	NO	NO	NA	NA	NA	NA	NA	NA	3133	0.080635756	0.038072094	2.117975314
VQVEYK	NA	NO	NO	NA	NA	NA	NA	NA	NA	3350	0.26646301	0.543250977	0.490497065
NAVITVPAYFNDSQR	NA	NO	NO	NA	NA	NA	NA	NA	NA	2391	0.330916025	0.660145836	0.501277152
DDAMLLK	NA	NO	NO	NA	NA	NA	NA	NA	NA	389	0.126777215	0.104276521	1.215779103
YNVGVK	NA	NO	NO	NA	NA	NA	NA	NA	NA	3567	0.485336857	0.708713551	0.684813852
NILGGTVFR	NA	NO	NO	NA	NA	NA	NA	NA	NA	2440	0.033098419	0.016408481	2.017153188
AFNADFR	NA	NO	NO	NA	NA	NA	NA	NA	NA	83	0.122266828	0.026601022	4.596320668
IVLQIDNAR	NA	NO	NO	NA	NA	NA	NA	NA	NA	1730	0.130267483	0.073699662	1.767545201
LAADDFR	NA	NO	NO	NA	NA	NA	NA	NA	NA	1868	0.127339283	0.137310755	0.927380251
AQYEDIANR	NA	NO	NO	NA	NA	NA	NA	NA	NA	268	0.285447702	0.118520173	2.408431356
EYQELMNVK	NA	NO	NO	NA	NA	NA	NA	NA	NA	798	0.239100491	0.065714416	3.638478545
FASFIDK	NA	NO	NO	NA	NA	NA	NA	NA	NA	822	0.145146047	0.170702372	0.850287227
NKYEDEINKR	NA	NO	YES	NA	NA	NA	NA	NA	NA	2455	0.262500766	0.203955296	1.287050499
ADMGGAATICSAIVSAAK	NA	NO	NO	NA	NA	NA	NA	NA	NA	48	0.0979302	0.12476453	0.784920202
GEMMDLQHGSLFLK	NA	NO	NO	NA	NA	NA	NA	NA	NA	1062	0.159667514	0.079652072	2.00456198
LVIITAGAR	NA	NO	NO	NA	NA	NA	NA	NA	NA	2257	0.091197263	0.008379331	10.88359707
NVNIFK	NA	NO	NO	NA	NA	NA	NA	NA	NA	2537	0.112918256	0.034816242	3.243263782
VIGSGCNLDSAR	NA	NO	NO	NA	NA	NA	NA	NA	NA	3222	0.105581584	0.053865415	1.960099722
IIVDTYGGWGAHGGGAFSGK	NA	NO	NO	NA	NA	NA	NA	NA	NA	1581	0.342384628	0.100133409	3.419284645
EVGVYEALKDDSWLK	NA	NO	YES	NA	NA	NA	NA	NA	NA	775	0.045008049	0.021800518	2.064540345
NHLVLYR	NA	NO	NO	NA	NA	NA	NA	NA	NA	2425	0.185768158	0.078060675	2.379791847
ELFSNLQEFAGPSGK	NA	NO	NO	NA	NA	NA	NA	NA	NA	690	0.091185752	0.030841801	2.9565638
LTLLEVGCGTGANFK	NA	NO	NO	NA	NA	NA	NA	NA	NA	2232	0.095281572	0.093693778	1.016946627
VFANPEDCAGFGK	NA	NO	NO	NA	NA	NA	NA	NA	NA	3143	0.062453842	0.041120268	1.518809207
ASVPEGFLSELTQQLAQATGK	NA	NO	NO	NA	NA	NA	NA	NA	NA	295	0.309920796	0.090100874	3.43970911
LHISPDR	NA	NO	NO	NA	NA	NA	NA	NA	NA	2007	0.062000577	0.057142213	1.085022334
HGIPFFVK	NA	NO	NO	NA	NA	NA	NA	NA	NA	1356	0.150432535	0.104278679	1.442601078
HTSSWLVTPK	NA	NO	NO	NA	NA	NA	NA	NA	NA	1428	0.219958344	0.08604725	2.556250726
MLSGFIPLKPTVK	NA	NO	NO	NA	NA	NA	NA	NA	NA	2351	0.190904389	0.114582962	1.666080067
FAQLCEK	NA	NO	NO	NA	NA	NA	NA	NA	NA	818	2.008067902	0.31441809	6.386616952
AGEYSVTYDGFNTFTIPK	NA	NO	NO	NA	NA	NA	NA	NA	NA	99	0.991049821	0.117700142	8.420124242
DGETFQLMGLYGR	NA	NO	NO	NA	NA	NA	NA	NA	NA	424	0.905633857	0.082023023	11.04121525
EKIEDNGNFR	NA	NO	YES	NA	NA	NA	NA	NA	NA	673	0.87803098	0.212561011	4.130724516
ENIIDLSNANR	NA	NO	NO	NA	NA	NA	NA	NA	NA	723	0.804164179	0.072833892	11.04107104
IEDNGNFR	NA	NO	NO	NA	NA	NA	NA	NA	NA	1485	1.399589742	0.850525109	1.645559581
INGEWHTIILASDKR	NA	NO	YES	NA	NA	NA	NA	NA	NA	1659	1.112408732	0.072745853	15.2917133
LCEEHGILR	NA	NO	NO	NA	NA	NA	NA	NA	NA	1892	0.753070348	0.058840246	12.79855875
TDYDNFLMAHLINEK	NA	NO	NO	NA	NA	NA	NA	NA	NA	2859	0.75716438	0.092373429	8.196776847
VLENSLVLK	NA	NO	NO	NA	NA	NA	NA	NA	NA	3268	2.425858935	0.141347935	17.1623231
ENIIDLTNVNR	NA	NO	NO	NA	NA	NA	NA	NA	NA	724	0.481956672	0.048434517	9.950685941
FAQLCEEHGILR	NA	NO	NO	NA	NA	NA	NA	NA	NA	817	3.645907996	0.12532187	29.09235226
ALGQNPTNAEVLK	NA	NO	NO	NA	NA	NA	NA	NA	NA	188	0.194385518	0.127274641	1.527291819
VLDFEHFLPMLQTVAK	NA	NO	NO	NA	NA	NA	NA	NA	NA	3255	0.285066579	0.424685444	0.671241699
HVLVTLGEK	NA	NO	NO	NA	NA	NA	NA	NA	NA	1436	0.220167387	0.061398309	3.585886807
VLYVLK	NA	NO	NO	NA	NA	NA	NA	NA	NA	3308	0.184955834	0.128603788	1.43818341
EYLEFR	NA	NO	NO	NA	NA	NA	NA	NA	NA	796	0.145102093	0.041404094	3.504534894
VFHIWK	NA	NO	NO	NA	NA	NA	NA	NA	NA	3155	0.352197248	0.256679118	1.372130507
GDFCIQVGR	NA	NO	NO	NA	NA	NA	NA	NA	NA	1046	0.162620152	0.038397928	4.235128343
GLVGEIIKR	NA	NO	YES	NA	NA	NA	NA	NA	NA	1202	0.187856082	0.042350659	4.43572986
VMLGETNPADSKPGTIR	NA	NO	NO	NA	NA	NA	NA	NA	NA	3311	0.34114756	0.063751204	5.351233214
TFIAIKPDGVQR	NA	NO	NO	NA	NA	NA	NA	NA	NA	2874	0.154810355	0.012624535	12.26265792
DLLTLK	NA	NO	NO	NA	NA	NA	NA	NA	NA	498	0.050492451	0.008740279	5.776983648
LLDFIK	NA	NO	NO	NA	NA	NA	NA	NA	NA	2073	0.079691923	0.015031527	5.301651759
ALYDTFSAFGNILSCK	NA	NO	NO	NA	NA	NA	NA	NA	NA	223	0.239698671	0.221772944	1.080829186
FSPAGPILSIR	NA	NO	NO	NA	NA	NA	NA	NA	NA	966	0.839893677	0.012133654	69.2201793
GFGFVCFSSPEEATK	NA	NO	NO	NA	NA	NA	NA	NA	NA	1076	0.374994799	0.381362597	0.983302512
GFGFVSFER	NA	NO	NO	NA	NA	NA	NA	NA	NA	1078	0.13881174	0.11221023	1.237068496
ITGMLLEIDNSELLHMLESPESLR	NA	NO	NO	NA	NA	NA	NA	NA	NA	1709	0.737321026	0.596505229	1.236068001
IVATKPLYVALAQR	NA	NO	NO	NA	NA	NA	NA	NA	NA	1722	0.127491711	0.166419362	0.766087003
SKPVLGSIIK	NA	NO	NO	NA	NA	NA	NA	NA	NA	2715	0.239248101	0.054136267	4.419368248
ILILGK	NA	NO	NO	NA	NA	NA	NA	NA	NA	1615	0.205508751	0.053354058	3.851792309
YFFSLK	NA	NO	NO	NA	NA	NA	NA	NA	NA	3507	0.344874794	0.424281737	0.812843835
GNPAAVCLLER	NA	NO	NO	NA	NA	NA	NA	NA	NA	1218	0.167082836	0.038894247	4.295823921
VNTEPLPAIEK	NA	NO	NO	NA	NA	NA	NA	NA	NA	3330	0.115227712	0.080620576	1.429259346
EVGSIIGK	NA	NO	NO	NA	NA	NA	NA	NA	NA	774	0.201556752	0.035963476	5.604484719
IFHVNWFR	NA	NO	NO	NA	NA	NA	NA	NA	NA	1500	0.606949807	2.011403503	0.301754375
ANPYSSFSTLLGFFPSIIHR	NA	NO	NO	NA	NA	NA	NA	NA	NA	242	0.551803923	0.712641276	0.774308116
DIVHSGLAYTMER	NA	NO	NO	NA	NA	NA	NA	NA	NA	468	0.195739267	0.25701475	0.761587678
ELTLMALHMIPLILLTTSPK	NA	NO	NO	NA	NA	NA	NA	NA	NA	711	0.702551394	0.603541592	1.164048019
AAEMLLFGK	NA	NO	NO	NA	NA	NA	NA	NA	NA	9	0.352007901	0.063834205	5.514408753
HYGGLTGLNK	NA	NO	NO	NA	NA	NA	NA	NA	NA	1444	0.188955271	0.055614362	3.397598489
VLIAAHGNSLR	NA	NO	NO	NA	NA	NA	NA	NA	NA	3279	0.17132867	0.054958796	3.117402177
AHSSMVGVNLPQK	NA	NO	NO	NA	NA	NA	NA	NA	NA	127	0.088619012	0.095606785	0.926911327
LGDVYVNDAFGTAHR	NA	NO	NO	NA	NA	NA	NA	NA	NA	1962	0.046778847	0.040748	1.148003488
VDFNVPMK	NA	NO	NO	NA	NA	NA	NA	NA	NA	3123	0.113356954	0.108703104	1.042812482
VSHVSTGGGASLELLEGK	NA	NO	NO	NA	NA	NA	NA	NA	NA	3356	0.069411138	0.006044669	11.48303321
NMILGK	NA	NO	NO	NA	NA	NA	NA	NA	NA	2483	0.616674498	1.684700882	0.36604391
AAELIANSLATAGDGLIELR	NA	NO	NO	NA	NA	NA	NA	NA	NA	8	0.123496381	0.13022084	0.948361118
AATFGLILDDVSLTHLTFGK	NA	NO	NO	NA	NA	NA	NA	NA	NA	24	0.217697735	0.218379221	0.996879346
DLQNVNITLR	NA	NO	NO	NA	NA	NA	NA	NA	NA	501	0.067896727	0.071734853	0.946495659
FDAGELITQR	NA	NO	NO	NA	NA	NA	NA	NA	NA	828	0.066588704	0.089842141	0.741174498
VFESIGK	NA	NO	NO	NA	NA	NA	NA	NA	NA	3150	0.152081797	0.072432404	2.099637568
FNASQLITQR	NA	NO	NO	NA	NA	NA	NA	NA	NA	938	0.175448221	0.120727948	1.453252735
IYLTADNLVLNLQDESFTR	NA	NO	NO	NA	NA	NA	NA	NA	NA	1753	0.183662927	0.433569003	0.423607144
GDLGIEIPAEK	NA	NO	NO	NA	NA	NA	NA	NA	NA	1050	0.641563759	0.314395662	2.04062535
MLGADAVGMSTVPEVIVAR	NA	NO	NO	NA	NA	NA	NA	NA	NA	2344	0.320198252	0.462376967	0.692504764
VVLPMELPIR	NA	NO	NO	NA	NA	NA	NA	NA	NA	3419	0.033476409	0.007800596	4.291519633
LVEDLK	NA	NO	NO	NA	NA	NA	NA	NA	NA	2246	0.181090857	0.144573165	1.252589693
HVVFGK	NA	NO	NO	NA	NA	NA	NA	NA	NA	1439	0.138159213	0.058959639	2.343284562
ADEGISFR	NA	NO	NO	NA	NA	NA	NA	NA	NA	40	0.033463078	0.020692077	1.617192784
GLFIIDDK	NA	NO	NO	NA	NA	NA	NA	NA	NA	1168	0.025521252	0.009463639	2.69676949
DFTPVCTTELGR	NA	NO	NO	NA	NA	NA	NA	NA	NA	421	0.037252474	0.010603096	3.513358027
NFDEILR	NA	NO	NO	NA	NA	NA	NA	NA	NA	2410	0.04075084	0.013777424	2.957798154
VTNLLMLK	NA	NO	NO	NA	NA	NA	NA	NA	NA	3387	0.195142303	0.047985224	4.066716512
DYYFALAHTVR	NA	NO	NO	NA	NA	NA	NA	NA	NA	582	0.297136514	0.070888044	4.191630906
NLAENISR	NA	NO	NO	NA	NA	NA	NA	NA	NA	2456	0.168351604	0.029256184	5.75439385
VLYPNDNFFEGK	NA	NO	NO	NA	NA	NA	NA	NA	NA	3307	0.205076601	0.038630726	5.308639628
YGAATFTR	NA	NO	NO	NA	NA	NA	NA	NA	NA	3516	0.46185468	0.118353795	3.902322526
LQIWDTAGQER	NA	NO	NO	NA	NA	NA	NA	NA	NA	2172	0.326739038	0.14202027	2.300650729
LLLIGDSGVGK	NA	NO	NO	NA	NA	NA	NA	NA	NA	2101	0.096908971	0.080994287	1.196491443
INVNEIFYDLVR	NA	NO	NO	NA	NA	NA	NA	NA	NA	1663	0.074698171	0.036457177	2.048929101
HQQLSDLHK	NA	NO	NO	NA	NA	NA	NA	NA	NA	1415	1.237702167	1.382736377	0.89511073
TESIVAATQWVK	NA	NO	NO	NA	NA	NA	NA	NA	NA	2864	0.074358833	0.09021775	0.824215117
TSDRLETVILDVTK	NA	NO	YES	NA	NA	NA	NA	NA	NA	3011	0.071050579	0.034690558	2.048124419
VLAACLTEK	NA	NO	NO	NA	NA	NA	NA	NA	NA	3251	0.043486796	0.018604974	2.337374789
YGVEAFSDSLR	NA	NO	NO	NA	NA	NA	NA	NA	NA	3524	0.508675371	0.18043717	2.819127402
YVFITGCDSGFGNLLAR	NA	NO	NO	NA	NA	NA	NA	NA	NA	3596	0.106131408	0.075197796	1.41136328
IGFPWSEIR	NA	NO	NO	NA	NA	NA	NA	NA	NA	1519	0.093684877	0.051922389	1.804325236
IFAPNHVVAK	NA	NO	NO	NA	NA	NA	NA	NA	NA	1495	0.225842085	0.305046665	0.740352579
NFGIWLR	NA	NO	NO	NA	NA	NA	NA	NA	NA	2412	0.153288525	0.119865275	1.278840139
HGVVPLATYMR	NA	NO	NO	NA	NA	NA	NA	NA	NA	1362	0.486317342	0.310256662	1.567467848
VYNVTQHAVGIIVNK	NA	NO	NO	NA	NA	NA	NA	NA	NA	3444	0.231846628	0.048238444	4.806262588
FNPFVTSDR	NA	NO	NO	NA	NA	NA	NA	NA	NA	944	0.216150996	0.090650931	2.384432154
HFNAPSHIR	NA	NO	NO	NA	NA	NA	NA	NA	NA	1349	0.265763888	0.125571203	2.116439774
IMSSPLSK	NA	NO	NO	NA	NA	NA	NA	NA	NA	1651	0.17924784	0.122774007	1.459981992
SYCAEIAHNVSSK	NA	NO	NO	NA	NA	NA	NA	NA	NA	2821	0.449990948	0.159484503	2.821534
DVIEEYFK	NA	NO	NO	NA	NA	NA	NA	NA	NA	555	0.07037976	0.022952903	3.066268309
KGLTPSQIGVILR	NA	NO	NO	NA	NA	NA	NA	NA	NA	1793	0.269136491	0.163516721	1.64592642
FDVQLK	NA	NO	NO	NA	NA	NA	NA	NA	NA	844	0.105443255	0.071230581	1.480308779
LTEGCSFR	NA	NO	NO	NA	NA	NA	NA	NA	NA	2224	0.242292603	0.07920949	3.058883515
HWMLDK	NA	NO	NO	NA	NA	NA	NA	NA	NA	1442	0.406389773	0.426701994	0.952397174
LVFLGLDNAGK	NA	NO	NO	NA	NA	NA	NA	NA	NA	2252	0.056578952	0.029659192	1.907636308
TTLLHMLK	NA	NO	NO	NA	NA	NA	NA	NA	NA	3025	0.132979352	0.030745512	4.325162987
LMSLGK	NA	NO	NO	NA	NA	NA	NA	NA	NA	2133	0.337438065	0.081087639	4.161399545
DGFNPAHVEAGLYGSR	NA	NO	NO	NA	NA	NA	NA	NA	NA	425	2.0482839	0.085265626	24.02238726
FLHDPSATQGFVGCALSSNIQR	NA	NO	NO	NA	NA	NA	NA	NA	NA	917	2.643224081	0.292487907	9.037037158
FLYFSNWLHGDIR	NA	NO	NO	NA	NA	NA	NA	NA	NA	933	1.969268936	0.272542381	7.225551235
GGSVQVLEDQELTCQPEPLVVK	NA	NO	NO	NA	NA	NA	NA	NA	NA	1108	2.378320465	0.193578007	12.28610886
GSFVLLDGETFEVK	NA	NO	NO	NA	NA	NA	NA	NA	NA	1246	1.44345217	0.050884254	28.36736425
GTWEKPGGASPMGYDFWYQPR	NA	NO	NO	NA	NA	NA	NA	NA	NA	1284	2.569109588	NA	NA
HNVMVSTEWAAPNVFK	NA	NO	NO	NA	NA	NA	NA	NA	NA	1408	2.293410353	0.100980651	22.71138405
IFVWDWQR	NA	NO	NO	NA	NA	NA	NA	NA	NA	1511	1.736268586	0.131506684	13.20289225
IYVVDVGSEPR	NA	NO	NO	NA	NA	NA	NA	NA	NA	1758	1.72135624	0.061578149	27.95401065
LNPNFLVDFGK	NA	NO	NO	NA	NA	NA	NA	NA	NA	2147	1.437032164	0.019624726	73.22559076
LNPNFLVDFGKEPLGPALAHELR	NA	NO	YES	NA	NA	NA	NA	NA	NA	2148	1.51359867	0.074860017	20.21905326
NTGTEAPDYLATVDVDPK	NA	NO	NO	NA	NA	NA	NA	NA	NA	2516	2.954467199	0.285124762	10.36201549
RIPGGPQMIQLSLDGK	NA	NO	NO	NA	NA	NA	NA	NA	NA	2583	1.242204545	0.130054916	9.551384759
VIEASEIQAK	NA	NO	NO	NA	NA	NA	NA	NA	NA	3217	1.759161441	0.032388569	54.31426898
VIQVPSKK	NA	NO	YES	NA	NA	NA	NA	NA	NA	3235	1.993725655	0.108213731	18.42396189
HEIIQTLQMTDGLIPLEIR	NA	NO	NO	NA	NA	NA	NA	NA	NA	1341	1.961375345	0.016910739	115.9840145
KLDQDTVFALANYILFK	NA	NO	NO	NA	NA	NA	NA	NA	NA	1812	0.348705889	0.50602338	0.689110233
LSISGEYNLK	NA	NO	NO	NA	NA	NA	NA	NA	NA	2202	0.448437709	0.25372502	1.767416193
MQHLEQTLSK	NA	NO	NO	NA	NA	NA	NA	NA	NA	2364	0.653605002	0.223094383	2.929724156
DQSPASHEIATNLGDFAISLYR	NA	NO	NO	NA	NA	NA	NA	NA	NA	527	0.627902064	0.205198169	3.059978881
KVINDFVEK	NA	NO	NO	NA	NA	NA	NA	NA	NA	1852	0.448003185	0.302539146	1.480810636
LDQDTVFALANYILFK	NA	NO	NO	NA	NA	NA	NA	NA	NA	1905	0.37376826	0.463542514	0.806330053
NHYQAEVFSVNFAESEEAKK	NA	NO	YES	NA	NA	NA	NA	NA	NA	2426	0.880606492	0.647419033	1.360180111
TLMSPLGITR	NA	NO	NO	NA	NA	NA	NA	NA	NA	2967	0.25994874	0.122962619	2.114046864
VINDFVEK	NA	NO	NO	NA	NA	NA	NA	NA	NA	3227	0.219922139	0.091691467	2.398501691
MQHLEQTLNK	NA	NO	NO	NA	NA	NA	NA	NA	NA	2363	0.909919815	0.274655821	3.312945676
NIVFSPLSISAALALVSLGAK	NA	NO	NO	NA	NA	NA	NA	NA	NA	2448	0.768551169	0.315604489	2.435171856
LSVSQVVHK	NA	NO	NO	NA	NA	NA	NA	NA	NA	2219	1.12535673	0.111919264	10.05507621
ISATSIFFESMPYK	NA	NO	NO	NA	NA	NA	NA	NA	NA	1682	0.096562282	0.029584122	3.263990102
LTVNDFVR	NA	NO	NO	NA	NA	NA	NA	NA	NA	2241	0.026057152	0.018018141	1.446162086
YEGFFGLYR	NA	NO	NO	NA	NA	NA	NA	NA	NA	3501	0.1124628	0.12928288	0.869897082
GLGATLLR	NA	NO	NO	NA	NA	NA	NA	NA	NA	1171	0.114288531	0.066444889	1.720049992
GMGGAFVLVLYDEIKK	NA	NO	YES	NA	NA	NA	NA	NA	NA	1207	0.320322891	0.072772064	4.401728847
GNLANVIR	NA	NO	NO	NA	NA	NA	NA	NA	NA	1215	0.038537973	0.031936401	1.206709977
LLLQVQHASK	NA	NO	NO	NA	NA	NA	NA	NA	NA	2104	4.734343734	2.498341879	1.894994346
YFPTQALNFAFK	NA	NO	NO	NA	NA	NA	NA	NA	NA	3512	0.071922987	0.083640358	0.859907693
GIGETPIMPLGISYIEDFAK	NA	NO	NO	NA	NA	NA	NA	NA	NA	1130	0.61576778	0.163327065	3.770151506
GIGETPIVPLGVSYIDDFAK	NA	NO	NO	NA	NA	NA	NA	NA	NA	1131	0.147009781	0.034341414	4.28083075
VLGLVLLR	NA	NO	NO	NA	NA	NA	NA	NA	NA	3276	0.080728536	0.061331196	1.316271985
GLLLYGPPGTGK	NA	NO	NO	NA	NA	NA	NA	NA	NA	1180	0.120927153	0.238021395	0.508051609
LMTGCDFTFR	NA	NO	NO	NA	NA	NA	NA	NA	NA	2134	0.457110898	0.054544871	8.380456056
AVFVDLEPTVIDEVR	NA	NO	NO	NA	NA	NA	NA	NA	NA	326	0.062120561	0.026739059	2.323214184
DVNAAIATIK	NA	NO	NO	NA	NA	NA	NA	NA	NA	563	0.066186211	0.036591954	1.808764036
EIIDLVLDR	NA	NO	NO	NA	NA	NA	NA	NA	NA	660	0.090861011	0.033698449	2.696296526
TIGGGDDSFNTFFSETGAGK	NA	NO	NO	NA	NA	NA	NA	NA	NA	2931	0.089734306	0.071236227	1.259672359
TIQFVDWCPTGFK	NA	NO	NO	NA	NA	NA	NA	NA	NA	2940	0.147794165	0.151782942	0.973720519
FDGALNVDLTEFQTNLVPYPR	NA	NO	NO	NA	NA	NA	NA	NA	NA	831	0.5892161	0.459485364	1.282339213
FDLMYAK	NA	NO	NO	NA	NA	NA	NA	NA	NA	838	0.121494783	0.155389477	0.781872658
IHFPLATYAPVISAEK	NA	NO	NO	NA	NA	NA	NA	NA	NA	1542	0.028406335	0.021594807	1.315424339
LISQIVSSITASLR	NA	NO	NO	NA	NA	NA	NA	NA	NA	2038	0.063801505	0.032473068	1.964751387
LSVDYGKK	NA	NO	YES	NA	NA	NA	NA	NA	NA	2215	1.063759523	0.174537564	6.094731134
NLDIERPTYTNLNR	NA	NO	NO	NA	NA	NA	NA	NA	NA	2459	0.083356059	0.037370307	2.230542534
SIQFVDWCPTGFK	NA	NO	NO	NA	NA	NA	NA	NA	NA	2702	0.112092926	0.121001712	0.926374706
VGINYQPPTVVPGGDLAK	NA	NO	NO	NA	NA	NA	NA	NA	NA	3188	0.081669199	0.021282197	3.837442183
YMACCLLYR	NA	NO	NO	NA	NA	NA	NA	NA	NA	3555	0.15605135	1.156726448	0.134907739
YLTVAAIFR	NA	NO	NO	NA	NA	NA	NA	NA	NA	3553	0.179064058	0.173191893	1.033905545
ALTVPELTQQMFDAK	NA	NO	NO	NA	NA	NA	NA	NA	NA	219	0.105716603	0.037703134	2.803920839
AVLVDLEPGTMDSVR	NA	NO	NO	NA	NA	NA	NA	NA	NA	336	0.051843676	0.10200571	0.508242884
IMNTFSVVPSPK	NA	NO	NO	NA	NA	NA	NA	NA	NA	1647	0.071911116	0.02227904	3.227747428
ISEQFTAMFR	NA	NO	NO	NA	NA	NA	NA	NA	NA	1687	0.065043988	0.080020346	0.812843122
LAVNMVPFPR	NA	NO	NO	NA	NA	NA	NA	NA	NA	1887	0.256454747	0.190267467	1.347864413
LHFFMPGFAPLTSR	NA	NO	NO	NA	NA	NA	NA	NA	NA	2004	0.053279762	0.059063513	0.902075724
LTTPTYGDLNHLVSATMSGVTTCLR	NA	NO	NO	NA	NA	NA	NA	NA	NA	2238	0.080935982	0.05278869	1.53320686
NSSYFVEWIPNNVK	NA	NO	NO	NA	NA	NA	NA	NA	NA	2513	0.085931721	0.047764993	1.799052308
SGPFGQIFRPDNFVFGQSGAGNNWAK	NA	NO	NO	NA	NA	NA	NA	NA	NA	2674	1.653199806	0.113815522	14.52525791
YLTVAAVFR	NA	NO	NO	NA	NA	NA	NA	NA	NA	3554	0.056799607	0.039910129	1.423187753
GHYTEGAELVDSVLDVVR	NA	NO	NO	NA	NA	NA	NA	NA	NA	1120	0.041575477	0.030378479	1.368583208
AILVDLEPGTMDSVR	NA	NO	NO	NA	NA	NA	NA	NA	NA	147	0.08280865	0.05010016	1.652861979
NIILGGVK	NA	NO	NO	NA	NA	NA	NA	NA	NA	2437	0.087244429	0.169251534	0.515472015
YFLVGAGAIGCELLK	NA	NO	NO	NA	NA	NA	NA	NA	NA	3509	0.100016192	0.21228735	0.471135901
ESTLHLVLR	NA	NO	NO	NA	NA	NA	NA	NA	NA	742	0.217088761	0.461840981	0.470050883
EVTVQDLLSPASIWLMR	NA	NO	NO	NA	NA	NA	NA	NA	NA	788	0.578350956	0.06994518	8.268632088
GHEVVVIAPEASIHIK	NA	NO	NO	NA	NA	NA	NA	NA	NA	1115	0.503838956	0.060404812	8.341040004
VVYSPYGSLATEILQK	NA	NO	NO	NA	NA	NA	NA	NA	NA	3428	0.426855417	0.079012626	5.402369675
YFSLPSVIFAR	NA	NO	NO	NA	NA	NA	NA	NA	NA	3514	3.397129469	NA	NA
AMEIAEALGR	NA	NO	NO	NA	NA	NA	NA	NA	NA	226	0.074972925	0.010413195	7.199800235
DYPRPIMPNMVFIGGINCLQK	NA	NO	NO	NA	NA	NA	NA	NA	NA	578	0.733516283	1.189383286	0.616719852
GAGVTLNVLEMTADDLENALK	NA	NO	NO	NA	NA	NA	NA	NA	NA	1022	0.104547292	0.006215285	16.82099738
GHDIVVLVPEVNLLLGESK	NA	NO	NO	NA	NA	NA	NA	NA	NA	1113	0.473489813	0.171090888	2.767475342
LLVFPMDGSHWLSMLGVIQQLQQK	NA	NO	NO	NA	NA	NA	NA	NA	NA	2113	1.711343805	0.153124784	11.17613855
SYKENIMR	NA	NO	YES	NA	NA	NA	NA	NA	NA	2825	0.280156898	0.248656012	1.126684594
TAFNQDSFLLR	NA	NO	NO	NA	NA	NA	NA	NA	NA	2834	0.590658487	0.340863624	1.732829335
WLPQNDLLGHPK	NA	NO	NO	NA	NA	NA	NA	NA	NA	3471	0.047965466	0.021740453	2.206277232
YTGTRPSNLAK	NA	NO	NO	NA	NA	NA	NA	NA	NA	3587	0.074173927	0.00993127	7.468725196
DVVFNK	NA	NO	NO	NA	NA	NA	NA	NA	NA	571	0.302681066	0.262847625	1.151545752
IHHDQPMKPLDR	NA	NO	NO	NA	NA	NA	NA	NA	NA	1544	0.31369241	0.013136926	23.87867612
ANAIAWALAQIPQK	NA	NO	NO	NA	NA	NA	NA	NA	NA	232	0.111459927	0.028248116	3.945747227
DNLENFFIK	NA	NO	NO	NA	NA	NA	NA	NA	NA	521	0.115026385	0.015936827	7.217646728
FDVLLSDPVASCGELIAELLQIPFLYSIR	NA	NO	NO	NA	NA	NA	NA	NA	NA	843	0.825814783	0.42336776	1.950584955
FETFPTSVSK	NA	NO	NO	NA	NA	NA	NA	NA	NA	855	0.201531519	0.026214087	7.687909268
FLLPPSYVPVILSGLGGQMTFIER	NA	NO	NO	NA	NA	NA	NA	NA	NA	919	0.311306061	0.410761486	0.757875484
FVDVWTYEMPR	NA	NO	NO	NA	NA	NA	NA	NA	NA	984	0.185362961	0.082293761	2.252454611
IILDELVQR	NA	NO	NO	NA	NA	NA	NA	NA	NA	1564	0.099443604	0.032973206	3.015891238
SDVLNALEEVIENPFYK	NA	NO	NO	NA	NA	NA	NA	NA	NA	2641	0.076839095	0.047637637	1.612991333
VLVWPMEFSHWMNIK	NA	NO	NO	NA	NA	NA	NA	NA	NA	3306	0.546946365	0.052657529	10.38685968
DVSLAPNVK	NA	NO	NO	NA	NA	NA	NA	NA	NA	568	0.233936354	0.020627282	11.34111373
DIVLQK	NA	NO	NO	NA	NA	NA	NA	NA	NA	469	0.169311006	0.166299415	1.018109451
FTGSEIR	NA	NO	NO	NA	NA	NA	NA	NA	NA	977	0.055271408	0.045381948	1.217916173
DSTLIMQLLR	NA	NO	NO	NA	NA	NA	NA	NA	NA	538	0.064248934	0.011670721	5.505138501
NLLSVAYK	NA	NO	NO	NA	NA	NA	NA	NA	NA	2472	0.02726012	0.019501464	1.397849908
SVVEFLQGYIGIPHGGFPEPFR	ENSMUSG00000024892	NO	NO	19	4510522	4621697	MGI:97520	Pcx	18563	2814	0.066920993	0.055886141	1.197452389
VVHSYEELEENYTR	ENSMUSG00000024892	NO	NO	19	4510522	4621697	MGI:97520	Pcx	18563	3414	0.118563762	0.207929331	0.570211822
LFLQGPK	ENSMUSG00000024892	YES	NO	19	4510522	4621697	MGI:97520	Pcx	18563	1942	0.045938725	0.012620902	3.639892451
VFDYSEYWEGAR	ENSMUSG00000024892	YES	NO	19	4510522	4621697	MGI:97520	Pcx	18563	3145	0.097885402	0.027460462	3.564594138
VVEIAPATHLDPQLR	ENSMUSG00000024892	YES	NO	19	4510522	4621697	MGI:97520	Pcx	18563	3403	0.139938818	0.060337721	2.319259243
YSLEYYMGLAEELVR	ENSMUSG00000024892	NO	NO	19	4510522	4621697	MGI:97520	Pcx	18563	3581	0.077026488	0.067587417	1.139657223
INGCAIQCR	ENSMUSG00000024892	NO	NO	19	4510522	4621697	MGI:97520	Pcx	18563	1658	0.329931037	0.235344388	1.401907396
LDNASAFQGAVISPHYDSLLVK	ENSMUSG00000024892	NO	NO	19	4510522	4621697	MGI:97520	Pcx	18563	1903	0.083577864	0.047353545	1.764975848
IEGRPGASLPPLNLK	ENSMUSG00000024892	NO	NO	19	4510522	4621697	MGI:97520	Pcx	18563	1492	0.106879986	0.146302017	0.730543487
IAPYVAHNFNK	ENSMUSG00000024892	YES	NO	19	4510522	4621697	MGI:97520	Pcx	18563	1468	0.085134112	0.029951612	2.842388351
IVGDLAQFMVQNGLSR	ENSMUSG00000024892	YES	NO	19	4510522	4621697	MGI:97520	Pcx	18563	1727	0.111474621	0.048869593	2.281063032
VFGFSLITNK	ENSMUSG00000021871	NO	NO	14	51563977	51573087	MGI:97365	Pnp	18950	3152	0.172195962	0.144295228	1.193358677
FVSILMESIPLPDR	ENSMUSG00000021871	NO	NO	14	51563977	51573087	MGI:97365	Pnp	18950	995	0.192589302	0.125488473	1.534717073
LTFSCLGGSDNFK	ENSMUSG00000071072	YES	NO	10	127496010	127514328	MGI:1929282	Ptges3	56351	2227	0.452059752	0.216046652	2.092417299
FNADEFEDMVAEK	ENSMUSG00000008682	NO	NO	X	71516151	71518474	MGI:105943	Rpl10	110954	937	0.394018606	0.812688014	0.484833785
GFSLEELR	ENSMUSG00000000740	YES	NO	8	125626250	125629144	MGI:105922	Rpl13	270106	1090	0.114624864	0.035313516	3.24592045
LATQLTGPVMPIR	ENSMUSG00000000740	NO	NO	8	125626250	125629144	MGI:105922	Rpl13	270106	1885	0.229003859	0.122304039	1.872414524
STESLQANVQR	ENSMUSG00000000740	YES	NO	8	125626250	125629144	MGI:105922	Rpl13	270106	2792	0.407568464	0.033371883	12.21292978
ILMEHIHK	ENSMUSG00000017404	NO	NO	11	97888024	97891806	MGI:98020	Rpl19	19921	1621	0.25230401	0.136346936	1.850456037
VVLVLAGR	ENSMUSG00000063316	YES	NO	11	101303612	101306843	MGI:98036	Rpl27	19942	3420	0.113340065	0.043174408	2.625167803
LYTLVTYVPVTTFK	ENSMUSG00000073702	YES	NO	1	39424757	39428211	MGI:2149632	Rpl31	114641	2301	1.114832661	0.264408821	4.216321745
SAINEVVTR	ENSMUSG00000073702	NO	NO	1	39424757	39428211	MGI:2149632	Rpl31	114641	2619	0.115749292	0.069833399	1.657506206
VLTVINQTQK	ENSMUSG00000062997	NO	NO	2	38857100	38861144	MGI:1913739	Rpl35	66489	3300	0.391356952	0.257211601	1.521536941
YKPLDLRPK	ENSMUSG00000062997	YES	NO	2	38857100	38861144	MGI:1913739	Rpl35	66489	3539	0.394323421	0.175803459	2.242978741
EHTALLK	ENSMUSG00000060636	NO	NO	16	33056539	33060275	MGI:1928894	Rpl35a	57808	649	0.09664569	0.375828226	0.25715389
EFNAEVHR	ENSMUSG00000058558	NO	NO	5	108329521	108338024	MGI:102854	Rpl5	19983	622	0.41102771	0.465818912	0.882376605
DFNHINVELSLLGK	ENSMUSG00000047215	YES	NO	5	65779603	65782682	MGI:1298373	Rpl9	20005	414	0.114943876	0.025855212	4.445675181
FLDGIYVSEK	ENSMUSG00000047215	NO	NO	5	65779603	65782682	MGI:1298373	Rpl9	20005	907	0.132310616	0.119764086	1.104760368
TICSHVQNMIK	ENSMUSG00000047215	NO	NO	5	65779603	65782682	MGI:1298373	Rpl9	20005	2923	0.242750121	0.233259044	1.040688998
TILSNQTVDIPENVEITLK	ENSMUSG00000047215	NO	NO	5	65779603	65782682	MGI:1298373	Rpl9	20005	2937	0.157913989	0.121367586	1.301121609
LLEPVLLLGK	ENSMUSG00000037563	NO	NO	7	29135671	29137715	MGI:98118	Rps16	20055	2077	0.159342748	0.097491463	1.634427702
EGDVLTLLESER	ENSMUSG00000067288	YES	NO	17	33959997	33961440	MGI:1859516	Rps28	54127	627	0.05268481	0.022042652	2.390130246
ELEFYLR	ENSMUSG00000047675	NO	NO	4	116826432	116828848	MGI:98166	Rps8	20116	685	0.122919148	0.078432265	1.567201308
ISSLLEEQFQQGK	ENSMUSG00000047675	YES	NO	4	116826432	116828848	MGI:98166	Rps8	20116	1699	0.363226878	0.042585044	8.529447105
LDVGNFSWGSECCTR	ENSMUSG00000047675	NO	NO	4	116826432	116828848	MGI:98166	Rps8	20116	1908	0.374468522	0.318998002	1.173889866
HVQGILR	ENSMUSG00000057278	YES	NO	6	86321546	86328896	MGI:1915261	Snrpg	68011	1438	0.153053363	0.057305905	2.670813138
DTNGSQFFITTVK	ENSMUSG00000032383	YES	NO	9	65908062	65914428	MGI:97750	Ppib	19035	543	0.193130257	0.041298836	4.676409163
HYGPGWVSMANAGK	ENSMUSG00000032383	YES	NO	9	65908062	65914428	MGI:97750	Ppib	19035	1445	0.234412878	0.074978745	3.126391045
IEVEKPFAIAK	ENSMUSG00000039452	NO	NO	9	65912983	65917538	MGI:2685966	Snx22	382083	1494	0.86171014	0.482876343	1.784535841
VLEGMDVVR	ENSMUSG00000032383	YES	NO	9	65908062	65914428	MGI:97750	Ppib	19035	3265	0.110333481	0.050567431	2.181907952
DLISHDELFSDIYK	ENSMUSG00000060126	NO	NO	14	76244900	76248332	MGI:104890	Tpt1	22070	493	0.113382539	0.14520778	0.780829642
LFLEQIHVLENSLVLK	NA	NO	NO	NA	NA	NA	NA	NA	NA	1939	1.152372965	0.190094949	6.062091446
AVIGDHGDEIFSVFGSPFLK	ENSMUSG00000056973	YES	NO	8	95689967	95721737	MGI:2148202	Ces1d	104158	327	0.255260077	0.039340858	6.488421705
DLFQDLMADVVFGVPSVIVSR	ENSMUSG00000056973	YES	NO	8	95689967	95721737	MGI:2148202	Ces1d	104158	486	0.649895454	0.205414296	3.163827776
ENIPLQFSEDCLYLNIYTPADLTK	ENSMUSG00000056973	NO	NO	8	95689967	95721737	MGI:2148202	Ces1d	104158	725	0.955005226	0.63941938	1.493550644
ESYPFLPTVIDGVVLPK	ENSMUSG00000056973	YES	NO	8	95689967	95721737	MGI:2148202	Ces1d	104158	746	0.327387878	0.036384361	8.998038316
EVSFWAELR	ENSMUSG00000056973	NO	NO	8	95689967	95721737	MGI:2148202	Ces1d	104158	783	0.209469904	0.215864342	0.970377517
GNWGHLDQVAALR	ENSMUSG00000056973	YES	NO	8	95689967	95721737	MGI:2148202	Ces1d	104158	1224	0.276286935	0.075341127	3.667146298
ISENMIPVVAEK	ENSMUSG00000056973	YES	NO	8	95689967	95721737	MGI:2148202	Ces1d	104158	1686	0.24262463	0.051214927	4.737381189
SFSTVPYIVGINK	ENSMUSG00000056973	YES	NO	8	95689967	95721737	MGI:2148202	Ces1d	104158	2660	0.2204514	0.039702077	5.552641487
LDLLGNPK	ENSMUSG00000056973	YES	NO	8	95689967	95721737	MGI:2148202	Ces1d	104158	1902	0.199085774	0.020583001	9.672339284
TANSLLWK	ENSMUSG00000056973	NO	NO	8	95689967	95721737	MGI:2148202	Ces1d	104158	2842	0.250952232	0.492483995	0.509564238
TTTSAVMVHCLR	ENSMUSG00000056973	YES	NO	8	95689967	95721737	MGI:2148202	Ces1d	104158	3034	0.372257119	0.055840706	6.666411395
YLGGTDDLTK	ENSMUSG00000056973	YES	NO	8	95689967	95721737	MGI:2148202	Ces1d	104158	3544	0.263258646	0.025375012	10.37471997
SSFLLNLPEDAIAVAIEK	ENSMUSG00000061959	YES	NO	8	95725117	95753518	MGI:95432	Ces1e	13897	2779	0.769354303	0.000143148	5374.545624
AIALLEQFASMTGIPEDIIPVAVEK	ENSMUSG00000031725	NO	NO	8	95780135	95803646	MGI:2142687	Ces1f	234564	132	0.199518925	0.160981816	1.239387968
DVRPITEQIAVTAGCK	ENSMUSG00000031725	YES	NO	8	95780135	95803646	MGI:2142687	Ces1f	234564	567	0.319809918	0.125714683	2.543934493
GQAVNDLITNR	ENSMUSG00000031725	YES	NO	8	95780135	95803646	MGI:2142687	Ces1f	234564	1228	0.412848578	0.131844692	3.131324973
AISESGVAFIPGMFTK	ENSMUSG00000031725	YES	NO	8	95780135	95803646	MGI:2142687	Ces1f	234564	150	0.187355528	0.043494919	4.307526778
LGGASSFDGR	ENSMUSG00000031725	YES	NO	8	95780135	95803646	MGI:2142687	Ces1f	234564	1970	0.269046339	0.105264809	2.555900121
LKEEEVTFWTQSLAK	ENSMUSG00000031725	NO	YES	8	95780135	95803646	MGI:2142687	Ces1f	234564	2048	0.216301461	0.055566052	3.892690836
LSIWGFFSTGDEHSR	ENSMUSG00000031725	NO	NO	8	95780135	95803646	MGI:2142687	Ces1f	234564	2203	0.264089397	0.191292106	1.380555644
NVVGDHADDVYSVFGAPILR	ENSMUSG00000031725	YES	NO	8	95780135	95803646	MGI:2142687	Ces1f	234564	2541	0.344024827	0.058596941	5.871037282
EGYLQIGVPAQAAHR	ENSMUSG00000057074	YES	NO	8	95826268	95861207	MGI:88378	Ces1g	12623	645	0.334221326	0.102420405	3.263229874
LIPAAIEK	ENSMUSG00000057074	YES	NO	8	95826268	95861207	MGI:88378	Ces1g	12623	2035	0.686117874	0.045743092	14.9993769
ESYPFLPTVIDGVLLPK	ENSMUSG00000057074	YES	NO	8	95826268	95861207	MGI:88378	Ces1g	12623	745	0.619605764	0.054954785	11.27482822
TTTSAAMVHCLR	ENSMUSG00000057074	YES	NO	8	95826268	95861207	MGI:88378	Ces1g	12623	3033	0.408401338	0.17835681	2.289799518
EMLGDFMFVIPALQVAHFQR	ENSMUSG00000055730	YES	NO	8	107257903	107265530	MGI:2142491	Ces2a	102022	717	0.216688531	0.028339795	7.646086637
ETLPAVLK	ENSMUSG00000055730	YES	NO	8	107257903	107265530	MGI:2142491	Ces2a	102022	755	0.263637047	0.022970633	11.47713442
GLFHGAIMQSGVALLPDLISDTSEVVYK	ENSMUSG00000055730	YES	NO	8	107257903	107265530	MGI:2142491	Ces2a	102022	1167	0.307379285	0.038160265	8.054956838
GSFVHVK	ENSMUSG00000055730	YES	NO	8	107257903	107265530	MGI:2142491	Ces2a	102022	1245	0.435081608	0.017662978	24.6324041
MIPAVVDGEFLPK	ENSMUSG00000055730	YES	NO	8	107257903	107265530	MGI:2142491	Ces2a	102022	2336	0.294589979	0.035572128	8.281483056
SKQEILAINQVFK	ENSMUSG00000055730	NO	YES	8	107257903	107265530	MGI:2142491	Ces2a	102022	2716	0.196596973	0.031223452	6.296452116
SQAPVYFYEFQHLSSFIK	ENSMUSG00000055730	YES	NO	8	107257903	107265530	MGI:2142491	Ces2a	102022	2767	0.278206177	0.127471312	2.182500312
IIPGVVDGEFLPK	ENSMUSG00000031886	YES	NO	8	107450170	107458567	MGI:2443170	Ces2e	234673	1570	0.430172792	0.116220467	3.701351425
DASINPPMCLQDVER	ENSMUSG00000069922	YES	NO	8	107572501	107582295	MGI:102773	Ces3a	382053	380	0.178058934	0.074142723	2.401569939
FWNILDK	ENSMUSG00000069922	NO	NO	8	107572501	107582295	MGI:102773	Ces3a	382053	1003	0.209173644	0.2374291	0.88099413
GLPPWPQLNQLEQYLEIGLEPR	ENSMUSG00000069922	NO	NO	8	107572501	107582295	MGI:102773	Ces3a	382053	1189	0.213774096	0.118124721	1.809732068
MVNVFLGIPFAQAPLGPLR	ENSMUSG00000069922	YES	NO	8	107572501	107582295	MGI:102773	Ces3a	382053	2380	0.098993627	0.009636243	10.27305198
YALQELLGDITLVIPTLIFSK	ENSMUSG00000069922	NO	NO	8	107572501	107582295	MGI:102773	Ces3a	382053	3488	0.886816793	0.565511676	1.568167079
YLQDAGCPVFLYEFQHTPSSFAK	ENSMUSG00000069922	YES	NO	8	107572501	107582295	MGI:102773	Ces3a	382053	3552	0.129828894	0.039298212	3.303684554
LLADQQFPTVPYLLGVTNHEFGWLLLK	ENSMUSG00000062181	NO	NO	8	107607655	107617454	MGI:3644960	Ces3b	13909	2064	1.207354292	1.454055288	0.83033589
MVNVFLGIPFAQAPVGPLR	ENSMUSG00000062181	YES	NO	8	107607655	107617454	MGI:3644960	Ces3b	13909	2381	0.239764036	0.063676797	3.765328161
SLNILDKLEHLSR	ENSMUSG00000062181	NO	YES	8	107607655	107617454	MGI:3644960	Ces3b	13909	2741	0.274581077	0.170704891	1.60851324
VIQPEVDTPLGR	ENSMUSG00000062181	YES	NO	8	107607655	107617454	MGI:3644960	Ces3b	13909	3234	0.224814489	0.082015773	2.74111286
YLPDTLLLEECGLLR	ENSMUSG00000000326	YES	NO	16	18407439	18426945	MGI:88470	Comt	12846	3550	0.125862039	0.018206841	6.912898421
GQIMDAVIR	ENSMUSG00000000326	YES	NO	16	18407439	18426945	MGI:88470	Comt	12846	1232	0.122605781	0.036353747	3.372576138
GTVLLADNVIVPGTPDFLAYVR	ENSMUSG00000000326	NO	NO	16	18407439	18426945	MGI:88470	Comt	12846	1278	0.109832318	0.172151686	0.637997341
VSILIGASQDLIPQLK	ENSMUSG00000000326	YES	NO	16	18407439	18426945	MGI:88470	Comt	12846	3357	0.132862422	0.039245271	3.385437737
TTRYEFEQQR	ENSMUSG00000022253	NO	YES	15	9001009	9039895	MGI:1915896	1110020G09Rik	68646	3030	0.230092369	0.371013957	0.620171732
FHVPLLLSPWSYTTYR	ENSMUSG00000025481	NO	NO	7	148020917	148023865	MGI:1916142	1190003J15Rik	76974	887	0.275749652	0.746652487	0.369314583
LEAPCQQWMELR	ENSMUSG00000025481	NO	NO	7	148020917	148023865	MGI:1916142	1190003J15Rik	76974	1912	0.181441547	0.641829932	0.282694119
DVLVSGYHYFNALK	ENSMUSG00000030378	YES	NO	7	14996038	15032118	MGI:1924221	2810007J24Rik	76971	560	0.234793501	0.06785833	3.460054219
IYFENFLQGK	ENSMUSG00000030378	NO	NO	7	14996038	15032118	MGI:1924221	2810007J24Rik	76971	1749	0.157156194	0.193773633	0.81102982
LMASLLPIQLFPK	ENSMUSG00000030378	YES	NO	7	14996038	15032118	MGI:1924221	2810007J24Rik	76971	2122	0.183538823	0.029954986	6.127154402
MISQSCLSNIEK	ENSMUSG00000030378	YES	NO	7	14996038	15032118	MGI:1924221	2810007J24Rik	76971	2339	0.725585273	0.029351525	24.72053045
NISFQIMK	ENSMUSG00000030378	YES	NO	7	14996038	15032118	MGI:1924221	2810007J24Rik	76971	2445	0.173028977	0.061849624	2.797575248
HAVTGEAVELR	ENSMUSG00000029059	NO	NO	4	154269613	154273244	MGI:1913719	2810405K02Rik	66469	1338	0.05754756	0.077095173	0.746448295
IAEVGGVPYLLPLVNK	ENSMUSG00000031938	NO	NO	9	15087783	15110584	MGI:1918234	4931406C07Rik	70984	1453	0.14735914	0.102147312	1.44261397
VYDLNEIAK	ENSMUSG00000031938	YES	NO	9	15087783	15110584	MGI:1918234	4931406C07Rik	70984	3434	0.207930278	0.097744246	2.12728919
GEKGEAKFEPTNK	ENSMUSG00000013668	NO	YES	7	138281227	138289828	MGI:1914681	4933402N03Rik	233918	1060	0.185131332	0.128206398	1.444010087
ACPLLANDNILHHLPK	ENSMUSG00000027761	YES	NO	3	59835685	59844082	MGI:1915008	Aadac	67758	36	0.264799433	0.05265588	5.0288673
EIYELAR	ENSMUSG00000057228	NO	NO	8	62984921	63024474	MGI:1345167	Aadat	23923	670	0.242428841	0.313508794	0.773276048
EVLLVPGNGFFIDGSAPTSFFR	ENSMUSG00000057228	YES	NO	8	62984921	63024474	MGI:1345167	Aadat	23923	778	0.743709672	0.075992189	9.786659423
ALQYSPSYGIPELLSWLK	ENSMUSG00000057228	YES	NO	8	62984921	63024474	MGI:1345167	Aadat	23923	214	0.491981602	0.179181655	2.745714124
AGGILQEDITEACLILGVK	ENSMUSG00000029695	NO	NO	6	23022173	23082986	MGI:1353573	Aass	30956	101	0.503688135	0.732506786	0.687622483
AQEANMNLLDEVLK	ENSMUSG00000029695	YES	NO	6	23022173	23082986	MGI:1353573	Aass	30956	258	0.284433397	0.120014303	2.369995824
LQSLVESQDLVISLLPYVLHPVVAK	ENSMUSG00000029695	YES	NO	6	23022173	23082986	MGI:1353573	Aass	30956	2180	0.22084508	0.040926573	5.396129263
KYNINPVSLTVGK	ENSMUSG00000029695	NO	NO	6	23022173	23082986	MGI:1353573	Aass	30956	1866	0.388627491	0.223791774	1.736558426
LKEVVFTK	ENSMUSG00000029695	NO	YES	6	23022173	23082986	MGI:1353573	Aass	30956	2052	0.291855462	0.086347667	3.380004028
TYAFFSHTIK	ENSMUSG00000029695	NO	NO	6	23022173	23082986	MGI:1353573	Aass	30956	3066	0.288639653	0.243012932	1.187754291
VLVLGSGYVSGPVLEYLSR	ENSMUSG00000029695	YES	NO	6	23022173	23082986	MGI:1353573	Aass	30956	3305	0.319981836	0.107217223	2.984425716
YAEIYGISSAHTLLR	ENSMUSG00000029695	YES	NO	6	23022173	23082986	MGI:1353573	Aass	30956	3485	0.264216025	0.085779367	3.080181546
FRPTLVFR	ENSMUSG00000057880	NO	NO	16	8513522	8621661	MGI:2443582	Abat	268860	960	0.187384255	0.166844674	1.123106003
GTFCSFDTPDEAIR	ENSMUSG00000057880	YES	NO	16	8513522	8621661	MGI:2443582	Abat	268860	1267	0.20272122	0.072177759	2.808638327
MLDLYSQISSVPIGYNHPALAK	ENSMUSG00000057880	NO	NO	16	8513522	8621661	MGI:2443582	Abat	268860	2343	0.418011061	0.266149553	1.570587127
NLLLAEVINIIK	ENSMUSG00000057880	YES	NO	16	8513522	8621661	MGI:2443582	Abat	268860	2470	0.084069969	0.019936896	4.216803233
REDLLNNVAR	ENSMUSG00000057880	NO	NO	16	8513522	8621661	MGI:2443582	Abat	268860	2570	0.286118552	0.609228794	0.46964056
IDIPSFDWPIAPFPR	ENSMUSG00000057880	YES	NO	16	8513522	8621661	MGI:2443582	Abat	268860	1481	0.079882637	0.015075648	5.298786367
TLLTGLLDLQAQYPQFISR	ENSMUSG00000057880	NO	NO	16	8513522	8621661	MGI:2443582	Abat	268860	2966	0.229239575	0.181174048	1.265300288
TVAGIIVEPIQSEGGDNHASDDFFR	ENSMUSG00000057880	NO	NO	16	8513522	8621661	MGI:2443582	Abat	268860	3037	0.951334957	0.791001501	1.202696779
VDIEFDYDGPLMK	ENSMUSG00000057880	NO	NO	16	8513522	8621661	MGI:2443582	Abat	268860	3125	0.159725272	0.113869419	1.402705606
VGFFELFR	ENSMUSG00000027048	YES	NO	2	69076339	69180671	MGI:1351619	Abcb11	27413	3183	0.215628267	0.011884497	18.1436594
VLGELWPLFGGR	ENSMUSG00000028127	YES	NO	3	121461827	121518220	MGI:1349216	Abcd3	19299	3272	0.217164026	0.029142044	7.451914741
EYLDNVQLGHILER	ENSMUSG00000028127	YES	NO	3	121461827	121518220	MGI:1349216	Abcd3	19299	795	0.163152097	0.074671401	2.184934191
FDHVPLATPNGDILIQDLSFEVR	ENSMUSG00000028127	NO	NO	3	121461827	121518220	MGI:1349216	Abcd3	19299	835	0.253725046	0.156623598	1.619966912
ITELMQVLK	ENSMUSG00000028127	YES	NO	3	121461827	121518220	MGI:1349216	Abcd3	19299	1706	0.190119986	0.017772479	10.69743773
MTIMEQK	ENSMUSG00000028127	NO	NO	3	121461827	121518220	MGI:1349216	Abcd3	19299	2373	0.744447671	0.582264479	1.278538702
NTSLAGAAFLLLCLLHK	ENSMUSG00000028127	NO	NO	3	121461827	121518220	MGI:1349216	Abcd3	19299	2522	1.0844251	1.393380747	0.778269043
FSVLLLHGIR	ENSMUSG00000042073	YES	NO	9	106350992	106355246	MGI:1923741	Abhd14b	76491	973	0.100173328	0.047142106	2.124922639
FSSETWQNLGTLQR	ENSMUSG00000042073	YES	NO	9	106350992	106355246	MGI:1923741	Abhd14b	76491	969	0.18612696	0.056589827	3.289053386
LKPEQLGDISVGNVLEPGAGAVMAR	ENSMUSG00000036138	YES	NO	9	119250578	119259412	MGI:2148491	Acaa1a	113868	2056	0.737604574	0.000943577	781.7110853
NTTPDELLSAVLTAVLQDVR	ENSMUSG00000036138	YES	NO	9	119250578	119259412	MGI:2148491	Acaa1a	113868	2523	0.565854649	0.147176007	3.844747939
DCLIPMGITSENVAER	ENSMUSG00000010651	YES	NO	9	119057141	119066211	MGI:3605455	Acaa1b	235674	387	0.504328827	0.223525868	2.256243683
LKPEQLGDISVGNVLQPGAGAIMAR	ENSMUSG00000010651	YES	NO	9	119057141	119066211	MGI:3605455	Acaa1b	235674	2057	0.836989276	0.113500913	7.374295523
AANEAGYFNEEMAPIEVK	ENSMUSG00000036880	NO	NO	18	74938866	74965861	MGI:1098623	Acaa2	52538	17	0.062417891	0.066320133	0.941160528
ALDLDPSK	ENSMUSG00000036880	YES	NO	18	74938866	74965861	MGI:1098623	Acaa2	52538	175	0.118947373	0.025754734	4.618466382
DAEVVLCGGTESMSQSPYCVR	ENSMUSG00000036880	NO	NO	18	74938866	74965861	MGI:1098623	Acaa2	52538	370	0.362521953	0.472530967	0.767191948
DFSATDLTEFAAR	ENSMUSG00000036880	YES	NO	18	74938866	74965861	MGI:1098623	Acaa2	52538	415	0.032868423	0.012968454	2.534490421
DGTVTAGNASGVSDGAGAVIIASEDAVK	ENSMUSG00000036880	YES	NO	18	74938866	74965861	MGI:1098623	Acaa2	52538	440	0.237193236	0.0680534	3.485398769
DGTVTAGNASGVSDGAGAVIIASEDAVKK	ENSMUSG00000036880	NO	YES	18	74938866	74965861	MGI:1098623	Acaa2	52538	441	0.803839613	0.219443145	3.663088277
DMDLIDVNEAFAPQFLSVQK	ENSMUSG00000036880	YES	NO	18	74938866	74965861	MGI:1098623	Acaa2	52538	510	0.05542836	0.025515907	2.172306103
GVFIVAAK	ENSMUSG00000036880	YES	NO	18	74938866	74965861	MGI:1098623	Acaa2	52538	1291	0.247973696	0.00632716	39.19194412
HNFTPLAR	ENSMUSG00000036880	YES	NO	18	74938866	74965861	MGI:1098623	Acaa2	52538	1401	0.037817016	0.015388168	2.457538548
ITAHLVHELR	ENSMUSG00000036880	YES	NO	18	74938866	74965861	MGI:1098623	Acaa2	52538	1705	0.041348564	0.013472792	3.069041991
KHNFTPLAR	ENSMUSG00000036880	NO	NO	18	74938866	74965861	MGI:1098623	Acaa2	52538	1797	0.045732592	0.023054053	1.983711528
TNVSGGAIALGHPLGGSGSR	ENSMUSG00000036880	YES	NO	18	74938866	74965861	MGI:1098623	Acaa2	52538	2991	0.042222917	0.003868599	10.91426477
LCGSGFQSIVSGCQEICSK	ENSMUSG00000036880	NO	NO	18	74938866	74965861	MGI:1098623	Acaa2	52538	1894	0.215225982	0.285132054	0.754829137
LEDTLWAGLTDQHVK	ENSMUSG00000036880	YES	NO	18	74938866	74965861	MGI:1098623	Acaa2	52538	1917	0.029282697	0.007635813	3.834915644
PQTTLEQLQK	ENSMUSG00000036880	NO	NO	18	74938866	74965861	MGI:1098623	Acaa2	52538	2557	0.748958525	1.272575955	0.588537385
RTPFGAYGGLLK	ENSMUSG00000036880	YES	NO	18	74938866	74965861	MGI:1098623	Acaa2	52538	2599	0.106457291	0.045268125	2.351705332
VGVPTETGALTLNR	ENSMUSG00000036880	YES	NO	18	74938866	74965861	MGI:1098623	Acaa2	52538	3199	0.029170712	0.005762509	5.062154604
VPPETIDSVIVGNVMQSSSDAAYLAR	ENSMUSG00000036880	YES	NO	18	74938866	74965861	MGI:1098623	Acaa2	52538	3338	0.065998053	0.01120629	5.889375889
YALQSQQR	ENSMUSG00000036880	YES	NO	18	74938866	74965861	MGI:1098623	Acaa2	52538	3489	0.741728844	0.316128752	2.3462872
GSQAYVLR	ENSMUSG00000090150	NO	NO	9	103942992	104029976	MGI:2143169	Acad11	102632	1254	0.086123011	0.097090349	0.887039874
GSHIPENTGIPLMEELISIYCHR	ENSMUSG00000090150	NO	NO	9	103942992	104029976	MGI:2143169	Acad11	102632	1247	0.542433219	0.381417909	1.422149318
IFSSEHDIFR	ENSMUSG00000026003	YES	NO	1	66877413	66909851	MGI:87866	Acadl	11363	1503	0.140773372	0.02120381	6.639060399
AQDTAELFFEDVR	ENSMUSG00000026003	NO	NO	1	66877413	66909851	MGI:87866	Acadl	11363	257	0.115896214	0.127490307	0.909059028
THICVTR	ENSMUSG00000026003	NO	NO	1	66877413	66909851	MGI:87866	Acadl	11363	2907	0.364730471	0.242907721	1.501518641
VQPIYGGTNEIMK	ENSMUSG00000026003	NO	NO	1	66877413	66909851	MGI:87866	Acadl	11363	3346	0.157695398	0.090165648	1.748952083
AFAGDIANQLATDAVQIFGGYGFNTEYPVEK	ENSMUSG00000062908	NO	NO	3	153585321	153607596	MGI:87867	Acadm	11364	69	0.707014616	0.362616066	1.94976087
ANWYFLLAR	ENSMUSG00000062908	NO	NO	3	153585321	153607596	MGI:87867	Acadm	11364	248	0.117866374	0.09016554	1.307221951
EEIIPVAPEYDK	ENSMUSG00000062908	YES	NO	3	153585321	153607596	MGI:87867	Acadm	11364	612	0.270656245	0.037258719	7.264239218
IYQIYEGTAQIQR	ENSMUSG00000062908	NO	NO	3	153585321	153607596	MGI:87867	Acadm	11364	1755	0.15874447	0.151773055	1.045933154
KGDEYVINGQK	ENSMUSG00000062908	NO	NO	3	153585321	153607596	MGI:87867	Acadm	11364	1785	0.315201641	0.352033932	0.895372895
LLVEHQGVSFLLAEMAMK	ENSMUSG00000062908	YES	NO	3	153585321	153607596	MGI:87867	Acadm	11364	2112	0.432647715	0.027478774	15.74479677
NTYYASIAK	ENSMUSG00000062908	YES	NO	3	153585321	153607596	MGI:87867	Acadm	11364	2527	0.296503956	0.035840973	8.272765278
TRPTVAAGAVGLAQR	ENSMUSG00000062908	YES	NO	3	153585321	153607596	MGI:87867	Acadm	11364	3008	0.124564258	0.029939035	4.160597018
SGEYPFPLIK	ENSMUSG00000062908	YES	NO	3	153585321	153607596	MGI:87867	Acadm	11364	2668	0.121896933	0.042682256	2.855915916
ELVPIAAQLDR	ENSMUSG00000029545	YES	NO	5	115560308	115569355	MGI:87868	Acads	11409	713	0.184811453	0.069944491	2.642258895
ASSTANLIFEDCR	ENSMUSG00000029545	YES	NO	5	115560308	115569355	MGI:87868	Acads	11409	293	0.160046906	0.072183855	2.217211969
GISAFLVPMPTPGLTLGK	ENSMUSG00000029545	YES	NO	5	115560308	115569355	MGI:87868	Acads	11409	1142	0.0877784	0.019948006	4.400359563
IGIASQALGIAQASLDCAVK	ENSMUSG00000029545	NO	NO	5	115560308	115569355	MGI:87868	Acads	11409	1524	0.220264088	0.129742483	1.697702116
LAASEAATAISHQAIQILGGMGYVTEMPAER	ENSMUSG00000029545	YES	NO	5	115560308	115569355	MGI:87868	Acads	11409	1869	0.643167717	0.276322444	2.327598542
LADMALALESAR	ENSMUSG00000029545	NO	NO	5	115560308	115569355	MGI:87868	Acads	11409	1872	0.163957719	0.104490881	1.56911031
LVIAGHLLR	ENSMUSG00000029545	YES	NO	5	115560308	115569355	MGI:87868	Acads	11409	2255	0.068235548	0.009764836	6.987884655
VDASVALLCDIQNTIINNLFR	ENSMUSG00000030861	YES	NO	7	138554115	138589725	MGI:1914135	Acadsb	66885	3118	1.189760735	0.248734018	4.783265056
IFDFQGLQHQVAQVATQLEATR	ENSMUSG00000030861	YES	NO	7	138554115	138589725	MGI:1914135	Acadsb	66885	1496	0.305162583	0.116274523	2.62450085
ELGAFGLQVPSELGGLGLSNTQYAR	ENSMUSG00000018574	NO	NO	11	69823685	69828913	MGI:895149	Acadvl	11370	691	0.264632391	0.194564156	1.360129202
ELVGPVAR	ENSMUSG00000018574	NO	NO	11	69823685	69828913	MGI:895149	Acadvl	11370	712	2.289199888	5.656293356	0.40471732
GQLTIDQVFPYPSVLSEEQAQFLK	ENSMUSG00000018574	YES	NO	11	69823685	69828913	MGI:895149	Acadvl	11370	1234	0.500341367	0.149924208	3.337295392
ITAFVVER	ENSMUSG00000018574	YES	NO	11	69823685	69828913	MGI:895149	Acadvl	11370	1704	0.092685465	0.029872964	3.102653735
IWISNGGLADIFTVFAK	ENSMUSG00000018574	YES	NO	11	69823685	69828913	MGI:895149	Acadvl	11370	1745	0.418035141	0.120231576	3.476916417
SFAVGMFK	ENSMUSG00000018574	NO	NO	11	69823685	69828913	MGI:895149	Acadvl	11370	2649	0.108891015	0.074917916	1.453470954
DGLTDVYNK	ENSMUSG00000032047	YES	NO	9	53389805	53418447	MGI:87870	Acat1	110446	433	0.211751416	0.0581583	3.640949228
EVYMGNVIQGGEGQAPTR	ENSMUSG00000032047	YES	NO	9	53389805	53418447	MGI:87870	Acat1	110446	791	0.254040863	0.105856085	2.399870181
FASEITPITISVK	ENSMUSG00000032047	YES	NO	9	53389805	53418447	MGI:87870	Acat1	110446	821	0.182081242	0.032324894	5.632848913
LGTAAIQGAIEK	ENSMUSG00000032047	YES	NO	9	53389805	53418447	MGI:87870	Acat1	110446	1994	0.124199134	0.013527911	9.180954471
IAAFADAAVDPIDFPLAPAYAVPK	ENSMUSG00000032047	NO	NO	9	53389805	53418447	MGI:87870	Acat1	110446	1448	0.249426559	0.140376056	1.776845462
IHMGNCAENTAK	ENSMUSG00000032047	NO	NO	9	53389805	53418447	MGI:87870	Acat1	110446	1548	0.447242157	1.518222977	0.294582656
LEDLIVK	ENSMUSG00000032047	YES	NO	9	53389805	53418447	MGI:87870	Acat1	110446	1916	0.218881687	0.102635769	2.132606282
LNVKPLAR	ENSMUSG00000032047	YES	NO	9	53389805	53418447	MGI:87870	Acat1	110446	2152	0.127031338	0.010380215	12.23783339
TPIGSFLGSLASQPATK	ENSMUSG00000032047	YES	NO	9	53389805	53418447	MGI:87870	Acat1	110446	2995	0.421334345	0.105656862	3.987761302
VNIHGGAVSLGHPIGMSGAR	ENSMUSG00000032047	NO	NO	9	53389805	53418447	MGI:87870	Acat1	110446	3321	0.284012189	0.151331532	1.876754861
VNIDGGAIALGHPLGASGCR	ENSMUSG00000023832	YES	NO	17	13135756	13153613	MGI:87871	Acat2	110460	3320	1.862566674	0.380648789	4.893137003
VGEVPLADSILCDGLTDAFHNYHMGITAENVAK	ENSMUSG00000062480	NO	NO	17	13116699	13133268	MGI:109182	Acat3	224530	3182	1.266348916	1.018907907	1.242849238
DLVSSLTSGLLTIGDR	ENSMUSG00000020917	YES	NO	11	100337667	100389314	MGI:103251	Acly	104112	506	0.387320346	0.099399734	3.896593391
IGNTGGMLDNILASK	ENSMUSG00000020917	YES	NO	11	100337667	100389314	MGI:103251	Acly	104112	1530	0.435877679	0.103720615	4.202420893
LGLVGVNLSLDGVK	ENSMUSG00000020917	NO	NO	11	100337667	100389314	MGI:103251	Acly	104112	1984	0.342026163	0.471223728	0.725825425
SFDELGEIIQSVYEDLVAK	ENSMUSG00000020917	YES	NO	11	100337667	100389314	MGI:103251	Acly	104112	2650	0.961819353	0.39467848	2.436969334
TIAIIAEGIPEALTR	ENSMUSG00000020917	YES	NO	11	100337667	100389314	MGI:103251	Acly	104112	2918	0.348636605	0.148703778	2.344504017
ANYLASPPLVIAYAIAGTVR	ENSMUSG00000028405	YES	NO	4	40090114	40146042	MGI:87879	Aco1	11428	249	0.17978426	0.046011648	3.907364097
AVLAESYER	ENSMUSG00000028405	NO	NO	4	40090114	40146042	MGI:87879	Aco1	11428	329	0.370655595	0.243941263	1.51944608
VILQDFTGVPAVVDFAAMR	ENSMUSG00000028405	NO	NO	4	40090114	40146042	MGI:87879	Aco1	11428	3226	0.183554901	0.159155185	1.153307702
FVEFFGPGVAQLSIADR	ENSMUSG00000028405	NO	NO	4	40090114	40146042	MGI:87879	Aco1	11428	985	0.118095746	0.063163094	1.869695396
IIPPGSGIIHQVNLEYLAR	ENSMUSG00000028405	NO	NO	4	40090114	40146042	MGI:87879	Aco1	11428	1572	0.13101314	0.115630617	1.133031574
LMGKPHPLVTSTDIVLTITK	ENSMUSG00000028405	NO	NO	4	40090114	40146042	MGI:87879	Aco1	11428	2128	0.358243937	0.299925327	1.194443766
NIEVPFKPAR	ENSMUSG00000028405	YES	NO	4	40090114	40146042	MGI:87879	Aco1	11428	2431	0.269026234	0.112736657	2.386324382
SNLVGMGVIPLEYLPGETADSLGLTGR	ENSMUSG00000028405	NO	NO	4	40090114	40146042	MGI:87879	Aco1	11428	2760	0.149804718	0.088542474	1.691896682
TSLSPGSGVVTYYLR	ENSMUSG00000028405	YES	NO	4	40090114	40146042	MGI:87879	Aco1	11428	3017	0.110013104	0.034370442	3.200805608
YQQAGLPLIVLAGK	ENSMUSG00000028405	NO	NO	4	40090114	40146042	MGI:87879	Aco1	11428	3575	0.068614684	0.128595435	0.53357014
YTINIPEDLKPR	ENSMUSG00000028405	NO	NO	4	40090114	40146042	MGI:87879	Aco1	11428	3589	0.127876339	0.298252916	0.428751345
NDANPETHAFVTSPEIVTALAIAGTLK	ENSMUSG00000022477	YES	NO	15	81702739	81745563	MGI:87880	Aco2	11429	2397	0.213857339	0.041246151	5.184904156
DGYAQILR	ENSMUSG00000022477	NO	NO	15	81702739	81745563	MGI:87880	Aco2	11429	443	0.124305639	0.207323361	0.59957372
DINQEVYNFLATAGAK	ENSMUSG00000022477	NO	NO	15	81702739	81745563	MGI:87880	Aco2	11429	458	0.11969651	0.168276408	0.711308916
FKLEAPDADELPR	ENSMUSG00000022477	NO	YES	15	81702739	81745563	MGI:87880	Aco2	11429	901	0.1129846	0.096025966	1.176604671
FNPETDFLTGK	ENSMUSG00000022477	NO	NO	15	81702739	81745563	MGI:87880	Aco2	11429	943	0.096799292	0.139081271	0.695990852
GHLDNISNNLLIGAINIENGK	ENSMUSG00000022477	NO	NO	15	81702739	81745563	MGI:87880	Aco2	11429	1116	0.783638039	0.51611974	1.518326036
LNRPLTLSEK	ENSMUSG00000022477	NO	NO	15	81702739	81745563	MGI:87880	Aco2	11429	2150	0.153046365	NA	NA
SQFTITPGSEQIR	ENSMUSG00000022477	YES	NO	15	81702739	81745563	MGI:87880	Aco2	11429	2768	0.250801868	0.056705411	4.422891294
WVVIGDENYGEGSSR	ENSMUSG00000022477	NO	NO	15	81702739	81745563	MGI:87880	Aco2	11429	3481	0.190241864	0.360686742	0.527443463
VTLVSAAPEK	ENSMUSG00000006717	NO	NO	13	24909817	24923386	MGI:1914084	Acot13	66834	3383	0.193890877	0.116408781	1.665603531
DVTLGSVLGR	ENSMUSG00000020777	YES	NO	11	116033202	116060359	MGI:1330812	Acox1	11430	570	0.751689573	0.021627759	34.75577744
AAATFNPELITHILDGSPENTR	ENSMUSG00000020777	YES	NO	11	116033202	116060359	MGI:1330812	Acox1	11430	1	0.858765673	0.011418985	75.20507994
AAATFNPELITHILDGSPENTRR	ENSMUSG00000020777	NO	YES	11	116033202	116060359	MGI:1330812	Acox1	11430	2	1.392883148	4.972930458	0.280093027
AFTTWTANAGIEECR	ENSMUSG00000020777	YES	NO	11	116033202	116060359	MGI:1330812	Acox1	11430	87	0.782680678	0.272079617	2.876660464
ASEAHCHYVTVK	ENSMUSG00000020777	YES	NO	11	116033202	116060359	MGI:1330812	Acox1	11430	275	1.176146663	0.16364211	7.187310529
EFGIADPEEIMWFK	ENSMUSG00000020777	YES	NO	11	116033202	116060359	MGI:1330812	Acox1	11430	621	0.827571052	0.042192554	19.6141493
EIENLILNDPDFQHEDYNFLTR	ENSMUSG00000020777	YES	NO	11	116033202	116060359	MGI:1330812	Acox1	11430	652	1.237808951	0.115753405	10.69349923
EVAWNLTSVDLVR	ENSMUSG00000020777	YES	NO	11	116033202	116060359	MGI:1330812	Acox1	11430	766	0.818175264	0.04636041	17.64814562
FGYEEMDNGYLK	ENSMUSG00000020777	YES	NO	11	116033202	116060359	MGI:1330812	Acox1	11430	885	1.035994547	0.095862944	10.80703872
GECYGLHAFVVPIR	ENSMUSG00000020777	YES	NO	11	116033202	116060359	MGI:1330812	Acox1	11430	1054	0.677935868	0.061602878	11.00493818
GHPEPLDLHLGMFLPTLLHQATEEQQER	ENSMUSG00000020777	NO	NO	11	116033202	116060359	MGI:1330812	Acox1	11430	1118	1.289502936	1.596435594	0.807738778
ILELLTVTRPNAVALVDAFDFK	ENSMUSG00000020777	YES	NO	11	116033202	116060359	MGI:1330812	Acox1	11430	1606	0.761372145	0.019655856	38.73512977
INESIGQGDLSELPELHALTAGLK	ENSMUSG00000020777	YES	NO	11	116033202	116060359	MGI:1330812	Acox1	11430	1655	0.900125427	0.090834413	9.909519919
IYDQVQSGK	ENSMUSG00000020777	NO	NO	11	116033202	116060359	MGI:1330812	Acox1	11430	1747	1.462760805	1.424707978	1.026709212
LTYGTMVFVR	ENSMUSG00000020777	YES	NO	11	116033202	116060359	MGI:1330812	Acox1	11430	2242	0.674788272	0.103894639	6.494928709
LVGGMVSYLNDLPSQR	ENSMUSG00000020777	YES	NO	11	116033202	116060359	MGI:1330812	Acox1	11430	2253	0.861702042	0.054573973	15.78961543
NLCLLYSLYGISQK	ENSMUSG00000020777	YES	NO	11	116033202	116060359	MGI:1330812	Acox1	11430	2458	0.848144003	0.092460201	9.173071123
NLQAQVSHR	ENSMUSG00000020777	YES	NO	11	116033202	116060359	MGI:1330812	Acox1	11430	2476	1.096382186	0.095219633	11.514245
SFLVGSAAQSLSK	ENSMUSG00000020777	YES	NO	11	116033202	116060359	MGI:1330812	Acox1	11430	2656	0.769927629	0.162564514	4.736135885
TQEFILNSPTVTSIK	ENSMUSG00000020777	YES	NO	11	116033202	116060359	MGI:1330812	Acox1	11430	3000	0.763218179	0.017532093	43.53263352
YDGNVYENLFEWAK	ENSMUSG00000020777	YES	NO	11	116033202	116060359	MGI:1330812	Acox1	11430	3496	0.91772556	0.014509412	63.25036335
TAFLDLLPLIR	ENSMUSG00000021751	YES	NO	14	9058026	9091450	MGI:1934852	Acox2	93732	2833	0.200060145	0.057044703	3.507076617
DFSLLPELHALSTGMK	ENSMUSG00000021751	YES	NO	14	9058026	9091450	MGI:1934852	Acox2	93732	416	0.293216231	0.067017281	4.375233168
GGVIAGSPAPPELIR	ENSMUSG00000076435	YES	NO	11	94418416	94463185	MGI:2388287	Acsf2	264895	1110	0.358941311	0.036622662	9.801070937
AASGLLSIGLR	ENSMUSG00000076435	YES	NO	11	94418416	94463185	MGI:2388287	Acsf2	264895	23	0.385576916	0.13332518	2.892003723
LPDLTTVISVDAPLPGTLLLDDIVAAGGK	ENSMUSG00000076435	YES	NO	11	94418416	94463185	MGI:2388287	Acsf2	264895	2155	0.600763433	0.193210783	3.109368045
TQQYYDILK	ENSMUSG00000076435	NO	NO	11	94418416	94463185	MGI:2388287	Acsf2	264895	3007	0.338207367	0.20592807	1.642356809
GGENIYPAELEDFFLK	ENSMUSG00000076435	YES	NO	11	94418416	94463185	MGI:2388287	Acsf2	264895	1096	0.312428366	0.027057652	11.54676574
AILDDLLK	ENSMUSG00000018796	YES	NO	8	47556395	47621405	MGI:102797	Acsl1	14081	144	0.085930047	0.008482133	10.13071222
ALEDLGR	ENSMUSG00000018796	NO	NO	8	47556395	47621405	MGI:102797	Acsl1	14081	179	0.170447681	0.146134301	1.166376959
EAGLKPFEQVK	ENSMUSG00000018796	YES	NO	8	47556395	47621405	MGI:102797	Acsl1	14081	589	0.09302636	0.017847098	5.212408128
EVAELAECIGSGLIQK	ENSMUSG00000018796	NO	NO	8	47556395	47621405	MGI:102797	Acsl1	14081	764	0.084864854	0.046243142	1.835187871
GAMITHQNIINDCSGFIK	ENSMUSG00000018796	NO	NO	8	47556395	47621405	MGI:102797	Acsl1	14081	1025	0.303584378	0.205282388	1.478862266
GIAVHPELFSIDNGLLTPTLK	ENSMUSG00000018796	YES	NO	8	47556395	47621405	MGI:102797	Acsl1	14081	1123	0.10852316	0.010911205	9.946028876
GIQVSNNGPCLGSR	ENSMUSG00000018796	YES	NO	8	47556395	47621405	MGI:102797	Acsl1	14081	1140	0.271369783	0.072813677	3.726906724
GLQGSFEELCR	ENSMUSG00000018796	NO	NO	8	47556395	47621405	MGI:102797	Acsl1	14081	1191	0.120024882	0.110930601	1.081981718
IIVIMDSYGSDLVER	ENSMUSG00000018796	NO	NO	8	47556395	47621405	MGI:102797	Acsl1	14081	1583	0.13987595	0.083913524	1.666905925
LLMDDLK	ENSMUSG00000018796	YES	NO	8	47556395	47621405	MGI:102797	Acsl1	14081	2105	0.082413003	0.024203775	3.404964789
LMITGAAPVSATVLTFLR	ENSMUSG00000018796	NO	NO	8	47556395	47621405	MGI:102797	Acsl1	14081	2130	0.099620576	0.113304665	0.879227494
SAVLEDDKLLVYYYDDVR	ENSMUSG00000018796	NO	YES	8	47556395	47621405	MGI:102797	Acsl1	14081	2624	0.564252381	0.248895119	2.26702871
TMYDGFQR	ENSMUSG00000018796	NO	NO	8	47556395	47621405	MGI:102797	Acsl1	14081	2985	0.279663691	0.225028857	1.242790349
VKPKPPEPEDLAIICFTSGTTGNPK	ENSMUSG00000018796	NO	NO	8	47556395	47621405	MGI:102797	Acsl1	14081	3249	0.286562185	0.189396485	1.513028002
VLQPTIFPVVPR	ENSMUSG00000018796	YES	NO	8	47556395	47621405	MGI:102797	Acsl1	14081	3296	0.076793091	0.024204227	3.172714023
WLLDFASK	ENSMUSG00000018796	YES	NO	8	47556395	47621405	MGI:102797	Acsl1	14081	3467	0.062765531	0.024224366	2.591008185
ALKPTVFPTVPR	ENSMUSG00000024981	NO	NO	19	55328426	55371112	MGI:1919129	Acsl5	433256	196	0.207188765	0.175247189	1.182265838
AEYLGSCLLHK	ENSMUSG00000024981	NO	NO	19	55328426	55371112	MGI:1919129	Acsl5	433256	65	0.228215177	0.153077285	1.490849393
NNDLILYYFSDAK	ENSMUSG00000024981	YES	NO	19	55328426	55371112	MGI:1919129	Acsl5	433256	2487	0.238700355	0.05218007	4.574550319
TIILMDPFDDDLMK	ENSMUSG00000024981	NO	NO	19	55328426	55371112	MGI:1919129	Acsl5	433256	2933	0.15632647	0.119605192	1.307020775
AFIVLNPEFLSHDQEQLIK	ENSMUSG00000033533	YES	NO	7	126750540	126806029	MGI:2152200	Acsm1	117147	78	0.157128732	0.008723444	18.01223694
AKDILYR	ENSMUSG00000033533	NO	YES	7	126750540	126806029	MGI:2152200	Acsm1	117147	159	0.479880437	0.411548679	1.166035663
GDDVINASGYR	ENSMUSG00000033533	NO	NO	7	126750540	126806029	MGI:2152200	Acsm1	117147	1044	0.292459205	0.186968278	1.564218319
HNQGLAFR	ENSMUSG00000033533	YES	NO	7	126750540	126806029	MGI:2152200	Acsm1	117147	1405	0.128641766	0.020177111	6.375628583
KVEFVSELPK	ENSMUSG00000033533	NO	NO	7	126750540	126806029	MGI:2152200	Acsm1	117147	1848	0.133941466	0.068023155	1.969056945
LVVSDHSHEGWLDFCSLIK	ENSMUSG00000033533	YES	NO	7	126750540	126806029	MGI:2152200	Acsm1	117147	2284	0.263674933	0.120191491	2.193790352
TANVFEQICGLQQGDHLALILPR	ENSMUSG00000033533	NO	NO	7	126750540	126806029	MGI:2152200	Acsm1	117147	2843	0.474331867	0.282624429	1.678311635
TGIIFMPGTTQLK	ENSMUSG00000033533	YES	NO	7	126750540	126806029	MGI:2152200	Acsm1	117147	2894	0.235502537	0.089918421	2.619068867
TGLSIHEVYGQSETGISSATLR	ENSMUSG00000033533	YES	NO	7	126750540	126806029	MGI:2152200	Acsm1	117147	2897	0.699168124	0.084594038	8.264981114
AILPFDLQIIDEK	ENSMUSG00000033533	YES	NO	7	126750540	126806029	MGI:2152200	Acsm1	117147	146	0.132325092	0.019727557	6.707626992
LLVQEDLTR	ENSMUSG00000030972	NO	NO	7	126669818	126687307	MGI:2444086	Acsm5	272428	2116	0.14507752	0.105784202	1.371447889
VQQLVPK	ENSMUSG00000054808	NO	NO	7	29678267	29747359	MGI:1890773	Actn4	60595	3348	0.106859747	0.123548302	0.864922829
ELGATECINPQDYSK	ENSMUSG00000074207	NO	NO	3	137923955	137953662	MGI:87921	Adh1	11522	692	0.304534138	0.744689979	0.40894083
GAIFGGFK	ENSMUSG00000074207	YES	NO	3	137923955	137953662	MGI:87921	Adh1	11522	1023	0.125995718	0.016375146	7.694326241
IDGASPLDK	ENSMUSG00000074207	NO	NO	3	137923955	137953662	MGI:87921	Adh1	11522	1479	0.12778155	0.117839687	1.084367696
INEAFDLLR	ENSMUSG00000074207	YES	NO	3	137923955	137953662	MGI:87921	Adh1	11522	1654	0.08083409	0.004807304	16.81484989
KFPLDPLITHVLPFEK	ENSMUSG00000074207	NO	NO	3	137923955	137953662	MGI:87921	Adh1	11522	1782	0.13055421	0.19971658	0.653697404
LVADFMAK	ENSMUSG00000074207	YES	NO	3	137923955	137953662	MGI:87921	Adh1	11522	2243	0.088842554	0.01051398	8.449944797
VCLIGCGFSTGYGSAVK	ENSMUSG00000074207	NO	NO	3	137923955	137953662	MGI:87921	Adh1	11522	3111	0.115383425	0.189205966	0.609829739
FDLDLLVTHALPFESINDAIDLMK	ENSMUSG00000037797	NO	NO	3	138078430	138093856	MGI:1349472	Adh4	26876	836	0.085006709	0.086979224	0.977322002
AGDTVIPLYIPQCGECK	ENSMUSG00000028138	NO	NO	3	138106057	138118463	MGI:87929	Adh5	11532	97	0.15873423	0.101903992	1.557684119
EFGASECISPQDFSK	ENSMUSG00000028138	NO	NO	3	138106057	138118463	MGI:87929	Adh5	11532	620	0.133517571	0.110389437	1.209514007
GTAFGGWK	ENSMUSG00000028138	NO	NO	3	138106057	138118463	MGI:87929	Adh5	11532	1260	0.096269216	0.093777258	1.02657315
LVSEYMSK	ENSMUSG00000028138	YES	NO	3	138106057	138118463	MGI:87929	Adh5	11532	2277	0.086277046	0.004057045	21.26598035
VCLLGCGISTGYGAAVNTAK	ENSMUSG00000028138	NO	NO	3	138106057	138118463	MGI:87929	Adh5	11532	3112	0.229330663	0.559279008	0.41004697
AGHYAASVIIR	ENSMUSG00000039197	YES	NO	14	21871861	22267764	MGI:87930	Adk	11534	103	0.049512589	0.009773388	5.066061722
EALMDVMPYVDILFGNETEAATFAR	ENSMUSG00000039197	NO	NO	14	21871861	22267764	MGI:87930	Adk	11534	591	0.217647146	0.374811623	0.580684089
ELFDELVKK	ENSMUSG00000039197	NO	YES	14	21871861	22267764	MGI:87930	Adk	11534	687	0.153361409	0.225378706	0.680460955
FGEILKR	ENSMUSG00000039197	NO	YES	14	21871861	22267764	MGI:87930	Adk	11534	868	0.070466084	0.049024054	1.437377739
HKELFDELVK	ENSMUSG00000039197	NO	YES	14	21871861	22267764	MGI:87930	Adk	11534	1376	0.218591163	0.38100623	0.573720706
SLVANLAAANCYK	ENSMUSG00000039197	NO	NO	14	21871861	22267764	MGI:87930	Adk	11534	2753	0.055130198	0.115943549	0.47549173
VAQWLIQEPHK	ENSMUSG00000039197	NO	NO	14	21871861	22267764	MGI:87930	Adk	11534	3102	0.284702522	0.28256181	1.007576083
VFTLNLSAPFISQFFK	ENSMUSG00000039197	YES	NO	14	21871861	22267764	MGI:87930	Adk	11534	3167	0.110686344	0.03278643	3.375980398
IGVDNHVLPLDCVTLQTFLAK	ENSMUSG00000033400	NO	NO	3	116442917	116511084	MGI:1924809	Agl	77559	1536	0.761483087	0.399356148	1.906776924
IREESLMLGAVNPSTGALPFQSLR	ENSMUSG00000040706	NO	YES	4	141302587	141315178	MGI:1923236	Agmat	75986	1680	0.654096127	0.244983584	2.669959002
HLQEMGLK	ENSMUSG00000026272	YES	NO	1	95031822	95041984	MGI:1329033	Agxt	11611	1389	0.452071952	0.122798813	3.681403268
LLLGPGPSNLAPR	ENSMUSG00000026272	YES	NO	1	95031822	95041984	MGI:1329033	Agxt	11611	2100	0.334929158	0.049530222	6.762117033
TKPVSFYTDITYLAK	ENSMUSG00000026272	YES	NO	1	95031822	95041984	MGI:1329033	Agxt	11611	2950	0.433145941	0.078549269	5.514321706
VIHHTTPVTSLYCLR	ENSMUSG00000026272	NO	NO	1	95031822	95041984	MGI:1329033	Agxt	11611	3223	0.620064757	NA	NA
IGLLGYNATTENVDR	ENSMUSG00000026272	YES	NO	1	95031822	95041984	MGI:1329033	Agxt	11611	1528	0.50995977	0.041074997	12.41533302
AHSNHTDIISFR	ENSMUSG00000089678	YES	NO	15	10288287	10339908	MGI:2146052	Agxt2	268782	126	0.243373738	0.075774018	3.21183623
GGNFSQTFR	ENSMUSG00000089678	NO	NO	15	10288287	10339908	MGI:2146052	Agxt2	268782	1106	0.380695351	NA	NA
GIGNGFPMAAVVTTPEIAK	ENSMUSG00000089678	NO	NO	15	10288287	10339908	MGI:2146052	Agxt2	268782	1132	0.249614343	0.186624708	1.337520337
LGSHFWGFQTHDVLPDIVTMAK	ENSMUSG00000089678	YES	NO	15	10288287	10339908	MGI:2146052	Agxt2	268782	1993	0.82580889	0.138789309	5.950090069
LLHFSTFGGNPLACAIGSAVLEVIEEENLQR	ENSMUSG00000089678	NO	NO	15	10288287	10339908	MGI:2146052	Agxt2	268782	2090	0.741833548	0.469652329	1.579537675
LRDEFDIVGDVR	ENSMUSG00000089678	NO	YES	15	10288287	10339908	MGI:2146052	Agxt2	268782	2186	0.282895862	0.119466854	2.367986202
MEVDFAYEVFR	ENSMUSG00000089678	NO	NO	15	10288287	10339908	MGI:2146052	Agxt2	268782	2312	0.214901262	0.136753886	1.571445376
NSQEVGTYMLLK	ENSMUSG00000089678	NO	NO	15	10288287	10339908	MGI:2146052	Agxt2	268782	2511	0.166615475	0.137111443	1.215182856
AGIPVFAWK	ENSMUSG00000027597	YES	NO	2	154885046	154900233	MGI:87968	Ahcy	269378	105	0.054003617	0.024337461	2.218950294
ALDIAENEMPGLMR	ENSMUSG00000027597	NO	NO	2	154885046	154900233	MGI:87968	Ahcy	269378	173	0.046877557	0.031650686	1.48109133
ATDVMIAGK	ENSMUSG00000027597	YES	NO	2	154885046	154900233	MGI:87968	Ahcy	269378	300	0.048874429	0.01372318	3.561450778
DGPLNMILDDGGDLTNLIHTK	ENSMUSG00000027597	YES	NO	2	154885046	154900233	MGI:87968	Ahcy	269378	436	0.102562825	0.015538409	6.600600341
FDNLYGCR	ENSMUSG00000027597	NO	NO	2	154885046	154900233	MGI:87968	Ahcy	269378	839	0.170096739	0.182436921	0.932359184
GETDEEYLWCIEQTLHFK	ENSMUSG00000027597	NO	NO	2	154885046	154900233	MGI:87968	Ahcy	269378	1066	0.069784074	0.054463366	1.281302993
IILLAEGR	ENSMUSG00000027597	YES	NO	2	154885046	154900233	MGI:87968	Ahcy	269378	1565	0.044529472	0.010229855	4.352893601
KLDEAVAEAHLGK	ENSMUSG00000027597	YES	NO	2	154885046	154900233	MGI:87968	Ahcy	269378	1809	0.036030729	0.00454896	7.92065244
MMSNGILK	ENSMUSG00000027597	NO	NO	2	154885046	154900233	MGI:87968	Ahcy	269378	2358	0.135459211	0.120073358	1.128137111
RIILLAEGR	ENSMUSG00000027597	NO	NO	2	154885046	154900233	MGI:87968	Ahcy	269378	2582	0.152495984	0.244243843	0.624359583
SKFDNLYGCR	ENSMUSG00000027597	NO	YES	2	154885046	154900233	MGI:87968	Ahcy	269378	2714	0.058926112	0.03478317	1.694098383
VADIGLAAWGR	ENSMUSG00000027597	NO	NO	2	154885046	154900233	MGI:87968	Ahcy	269378	3079	0.421694417	0.443881889	0.950014918
VAVVAGYGDVGK	ENSMUSG00000027597	NO	NO	2	154885046	154900233	MGI:87968	Ahcy	269378	3107	0.043663359	0.03284844	1.329236939
VIITEIDPINALQAAMEGYEVTTMDEACK	ENSMUSG00000027597	NO	NO	2	154885046	154900233	MGI:87968	Ahcy	269378	3225	0.431635208	0.432253122	0.998570481
VNIKPQVDR	ENSMUSG00000027597	YES	NO	2	154885046	154900233	MGI:87968	Ahcy	269378	3322	0.041132903	0.002702022	15.2230081
VPAINVNDSVTK	ENSMUSG00000027597	NO	NO	2	154885046	154900233	MGI:87968	Ahcy	269378	3335	1.044844015	2.521197253	0.414423748
WLNENAVEK	ENSMUSG00000027597	YES	NO	2	154885046	154900233	MGI:87968	Ahcy	269378	3469	0.044220516	0.017899539	2.470483556
GISEETTTGVHNLYK	ENSMUSG00000027597	YES	NO	2	154885046	154900233	MGI:87968	Ahcy	269378	1143	0.040578538	0.011781779	3.444177484
AQNVPLPVSTLVEFVIAATDCTAK	ENSMUSG00000022868	NO	NO	16	22892118	22899511	MGI:107189	Ahsg	11625	264	0.526835885	0.292997699	1.798088812
VALSSLLR	ENSMUSG00000047434	YES	NO	16	30955713	31081518	MGI:2146443	AI480653	268880	3095	0.252571856	0.090055381	2.804628136
AIASATEGGSVPQIR	ENSMUSG00000036932	YES	NO	X	45828121	45866740	MGI:1349419	Aifm1	26926	133	0.169930472	0.04372362	3.886468472
ILPQYLSNWTMEK	ENSMUSG00000036932	NO	NO	X	45828121	45866740	MGI:1349419	Aifm1	26926	1628	0.13464704	0.092275256	1.459189012
KVETDHIVTAVGLEPNVELAK	ENSMUSG00000036932	YES	NO	X	45828121	45866740	MGI:1349419	Aifm1	26926	1849	0.33775663	0.11938134	2.829224648
SITVIGGGFLGSELACALGR	ENSMUSG00000036932	NO	NO	X	45828121	45866740	MGI:1349419	Aifm1	26926	2704	0.141473834	0.09827362	1.439591158
TGGLEIDSDFGGFR	ENSMUSG00000036932	NO	NO	X	45828121	45866740	MGI:1349419	Aifm1	26926	2891	0.102888561	0.076981259	1.336540384
VMPNAIVQSVGVSGGR	ENSMUSG00000036932	NO	NO	X	45828121	45866740	MGI:1349419	Aifm1	26926	3313	0.208036879	0.145559038	1.429226809
VVHLDVR	ENSMUSG00000036932	NO	NO	X	45828121	45866740	MGI:1349419	Aifm1	26926	3412	0.177195325	0.24868441	0.712530895
AVLLGPPGAGK	ENSMUSG00000028792	NO	NO	4	128669202	128688773	MGI:87978	Ak2	11637	334	0.184533895	1.241083063	0.148687788
GIHCAIDASQTPDIVFASILAAFSK	ENSMUSG00000028792	NO	NO	4	128669202	128688773	MGI:87978	Ak2	11637	1134	0.100183117	0.061573322	1.627053947
LEAYHTQTTPLVEYYR	ENSMUSG00000028792	NO	NO	4	128669202	128688773	MGI:87978	Ak2	11637	1913	0.284852227	0.338981108	0.840318887
NLETPSCK	ENSMUSG00000028792	NO	NO	4	128669202	128688773	MGI:87978	Ak2	11637	2462	3.019893208	4.96841985	0.607817636
LVSDEMVVELIEK	ENSMUSG00000028792	YES	NO	4	128669202	128688773	MGI:87978	Ak2	11637	2274	0.072633051	0.026594902	2.731089233
TVGIDDLTGEPLIQR	ENSMUSG00000024782	NO	NO	19	29095323	29122451	MGI:1860835	Ak3	56248	3043	0.112454547	0.104945832	1.071548482
IWPHVYSFLQTK	ENSMUSG00000024782	NO	NO	19	29095323	29122451	MGI:1860835	Ak3	56248	1746	0.132660662	0.219465888	0.604470531
TFIDQGK	ENSMUSG00000024782	NO	NO	19	29095323	29122451	MGI:1860835	Ak3	56248	2875	0.454736653	0.485783116	0.936089868
TLTQCSWLLDGFPR	ENSMUSG00000024782	YES	NO	19	29095323	29122451	MGI:1860835	Ak3	56248	2978	0.162059619	0.036958602	4.384895829
VYQIDTVINLNVPFEVIK	ENSMUSG00000024782	NO	NO	19	29095323	29122451	MGI:1860835	Ak3	56248	3445	0.28631382	0.310219718	0.92293882
WIHPASGR	ENSMUSG00000024782	YES	NO	19	29095323	29122451	MGI:1860835	Ak3	56248	3464	0.683256025	0.000110057	6208.191734
ILQNIQVFDFTFSPEEMK	ENSMUSG00000028692	NO	NO	4	116309115	116324285	MGI:1929955	Akr1a4	58810	1631	0.175392032	0.250358895	0.700562414
ALGLSNFNSR	ENSMUSG00000028692	NO	NO	4	116309115	116324285	MGI:1929955	Akr1a4	58810	187	0.721978581	0.393600685	1.834291981
ALEVLVAK	ENSMUSG00000028692	YES	NO	4	116309115	116324285	MGI:1929955	Akr1a4	58810	185	0.050316187	0.008513643	5.910065303
GLEVTAYSPLGSSDR	ENSMUSG00000028692	YES	NO	4	116309115	116324285	MGI:1929955	Akr1a4	58810	1165	0.091965481	0.020549084	4.475405478
HHPEDVEPALRK	ENSMUSG00000028692	NO	YES	4	116309115	116324285	MGI:1929955	Akr1a4	58810	1366	0.807760738	0.135090353	5.979410944
HPDEPVLLEEPVVLALAEK	ENSMUSG00000028692	YES	NO	4	116309115	116324285	MGI:1929955	Akr1a4	58810	1409	0.085589384	0.038355692	2.231464984
YIVPMITVDGK	ENSMUSG00000028692	NO	NO	4	116309115	116324285	MGI:1929955	Akr1a4	58810	3537	0.160855094	0.201999147	0.796315707
FLLDTVDFCDTWER	ENSMUSG00000021211	YES	NO	13	4267418	4278679	MGI:1351661	Akr1c12	622402	918	0.301281548	0.117693012	2.559893256
GIVVLTR	ENSMUSG00000033715	YES	NO	13	4048257	4089933	MGI:2145458	Akr1c14	105387	1150	0.34092732	0.103408736	3.296890905
HFDSAYLYQIEEEVGQAIR	ENSMUSG00000033715	NO	NO	13	4048257	4089933	MGI:2145458	Akr1c14	105387	1346	0.230032209	0.16160144	1.423453954
IAIDTGFR	ENSMUSG00000033715	YES	NO	13	4048257	4089933	MGI:2145458	Akr1c14	105387	1455	0.140085098	0.065967407	2.123550166
LWSTFHRPELVR	ENSMUSG00000033715	YES	NO	13	4048257	4089933	MGI:2145458	Akr1c14	105387	2288	1.111099234	0.385325915	2.883531034
SIGVSNFNFR	ENSMUSG00000033715	NO	NO	13	4048257	4089933	MGI:2145458	Akr1c14	105387	2694	0.224380005	0.219188971	1.023682915
VVLNDGHFIPALGFGTTVPDKVPK	ENSMUSG00000033715	NO	YES	13	4048257	4089933	MGI:2145458	Akr1c14	105387	3418	0.656944229	0.369384965	1.778481236
SIGVSNFNSR	ENSMUSG00000071551	NO	NO	13	4227946	4247927	MGI:2653678	Akr1c19	432720	2696	0.366725632	0.201015586	1.824364169
DIVLVAYSALGSHR	ENSMUSG00000021210	YES	NO	13	4433552	4456776	MGI:1933427	Akr1c6	83702	470	0.199897089	0.075580583	2.644820671
HIDSASMYQNEK	ENSMUSG00000021210	YES	NO	13	4433552	4456776	MGI:1933427	Akr1c6	83702	1368	0.235152191	0.067006792	3.509378461
IKENMQVFEFQLTSEDMK	ENSMUSG00000021210	NO	YES	13	4433552	4456776	MGI:1933427	Akr1c6	83702	1589	0.239997183	0.139382454	1.721860799
LIYDAVDICDTWEAMEK	ENSMUSG00000021210	YES	NO	13	4433552	4456776	MGI:1933427	Akr1c6	83702	2045	0.290908598	0.143301362	2.030047687
LSDGHFIPILGFGTYAPQEVPK	ENSMUSG00000021210	YES	NO	13	4433552	4456776	MGI:1933427	Akr1c6	83702	2191	0.103411438	0.043146739	2.396738204
SKDIVLVAYSALGSHR	ENSMUSG00000021210	NO	YES	13	4433552	4456776	MGI:1933427	Akr1c6	83702	2712	0.170339796	0.044616988	3.817823727
VLDDLNK	ENSMUSG00000021210	NO	NO	13	4433552	4456776	MGI:1933427	Akr1c6	83702	3254	0.20024752	0.100343852	1.995613247
VWCTFHRPELVR	ENSMUSG00000021210	NO	NO	13	4433552	4456776	MGI:1933427	Akr1c6	83702	3429	0.15364006	0.10154984	1.512952261
YISGSSFK	ENSMUSG00000021210	YES	NO	13	4433552	4456776	MGI:1933427	Akr1c6	83702	3536	0.118583064	0.042225408	2.808334372
YKPVCNQVECHPYLNQGK	ENSMUSG00000021210	NO	NO	13	4433552	4456776	MGI:1933427	Akr1c6	83702	3540	0.449551044	0.413628802	1.086846567
LDYIDLYIIELPMAFKPGK	ENSMUSG00000038641	YES	NO	6	37480173	37518815	MGI:2384785	Akr1d1	208665	1909	0.575024008	0.176419541	3.259412222
TNLCATWEALEACK	ENSMUSG00000038641	NO	NO	6	37480173	37518815	MGI:2384785	Akr1d1	208665	2987	0.266323151	0.383699873	0.69409236
TQAQIVLR	ENSMUSG00000038641	YES	NO	6	37480173	37518815	MGI:2384785	Akr1d1	208665	2998	0.198940887	0.092538613	2.149814892
EHHFEAIALVEK	ENSMUSG00000028743	YES	NO	4	138866659	138874341	MGI:107796	Akr7a5	110198	647	0.115773598	0.043847007	2.640399082
FYAYNPLAGGLLTGK	ENSMUSG00000028743	YES	NO	4	138866659	138874341	MGI:107796	Akr7a5	110198	1006	0.113859829	0.035288527	3.2265396
VDLFYLHAPDHSTPVEETLR	ENSMUSG00000028743	NO	NO	4	138866659	138874341	MGI:107796	Akr7a5	110198	3126	0.362835181	0.237569229	1.527281892
DIQEGADMLMVKPGLPYLDMVR	ENSMUSG00000028393	YES	NO	4	62170203	62180952	MGI:96853	Alad	17025	461	1.74330867	0.515361853	3.382688607
AGADIIITYFAPQLLK	ENSMUSG00000028393	YES	NO	4	62170203	62180952	MGI:96853	Alad	17025	91	1.155964572	0.067651471	17.08705744
TAVLETMTAFR	ENSMUSG00000028393	YES	NO	4	62170203	62180952	MGI:96853	Alad	17025	2847	0.990385503	0.199662902	4.960288031
YGVNQLEEMLRPLVEAGLR	ENSMUSG00000028393	YES	NO	4	62170203	62180952	MGI:96853	Alad	17025	3525	1.162213404	0.042534075	27.32429038
AADKDTCFSTEGPNLVTR	ENSMUSG00000029368	NO	YES	5	90889929	90905627	MGI:87991	Alb	11657	3	0.468386438	0.100558737	4.657839307
AHCLSEVEHDTMPADLPAIAADFVEDQEVCK	ENSMUSG00000029368	NO	NO	5	90889929	90905627	MGI:87991	Alb	11657	120	1.050657394	NA	NA
DDNPSLPPFERPEAEAMCTSFK	ENSMUSG00000029368	YES	NO	5	90889929	90905627	MGI:87991	Alb	11657	392	0.478052772	0.093191329	5.129798865
DVFLGTFLYEYSR	ENSMUSG00000029368	YES	NO	5	90889929	90905627	MGI:87991	Alb	11657	553	0.367651035	0.072186366	5.093081369
ENPTTFMGHYLHEVAR	ENSMUSG00000029368	YES	NO	5	90889929	90905627	MGI:87991	Alb	11657	727	0.273408048	0.086968342	3.143765209
ENYGELADCCTK	ENSMUSG00000029368	YES	NO	5	90889929	90905627	MGI:87991	Alb	11657	728	0.374536408	0.07011626	5.34164839
LVQEVTDFAK	ENSMUSG00000029368	YES	NO	5	90889929	90905627	MGI:87991	Alb	11657	2271	0.248829814	0.077793771	3.198582762
GLVLIAFSQYLQK	ENSMUSG00000029368	NO	NO	5	90889929	90905627	MGI:87991	Alb	11657	1204	0.409920975	0.534580403	0.766808832
KQTALAELVK	ENSMUSG00000029368	YES	NO	5	90889929	90905627	MGI:87991	Alb	11657	1832	0.261541048	0.051088642	5.119357951
KYEATLEK	ENSMUSG00000029368	NO	NO	5	90889929	90905627	MGI:87991	Alb	11657	1864	0.280502718	0.29706625	0.944242972
LATDLTK	ENSMUSG00000029368	NO	NO	5	90889929	90905627	MGI:87991	Alb	11657	1883	0.362964401	0.519278122	0.698978805
LCAIPNLR	ENSMUSG00000029368	YES	NO	5	90889929	90905627	MGI:87991	Alb	11657	1890	0.216779646	0.063470811	3.41542267
LGEYGFQNAILVR	ENSMUSG00000029368	NO	NO	5	90889929	90905627	MGI:87991	Alb	11657	1968	0.206681301	0.12764497	1.619188762
LPCVEDYLSAILNR	ENSMUSG00000029368	NO	NO	5	90889929	90905627	MGI:87991	Alb	11657	2154	0.727261231	0.410897801	1.769932156
LQTCCDKPLLK	ENSMUSG00000029368	YES	NO	5	90889929	90905627	MGI:87991	Alb	11657	2181	0.226201708	0.053911067	4.195830628
LQTCCDKPLLKK	ENSMUSG00000029368	NO	NO	5	90889929	90905627	MGI:87991	Alb	11657	2182	1.14397858	0.62931493	1.817815733
LSQTFPNADFAEITK	ENSMUSG00000029368	YES	NO	5	90889929	90905627	MGI:87991	Alb	11657	2210	0.298870412	0.123702825	2.416035457
NECFLQHK	ENSMUSG00000029368	NO	NO	5	90889929	90905627	MGI:87991	Alb	11657	2403	0.920692229	1.134520884	0.811525148
RPCFSALTVDETYVPK	ENSMUSG00000029368	NO	NO	5	90889929	90905627	MGI:87991	Alb	11657	2593	0.859866799	3.078453769	0.279317756
SLHTLFGDK	ENSMUSG00000029368	NO	NO	5	90889929	90905627	MGI:87991	Alb	11657	2737	0.256815486	0.210058871	1.222588149
TNCDLYEK	ENSMUSG00000029368	NO	NO	5	90889929	90905627	MGI:87991	Alb	11657	2986	1.07908939	1.866670403	0.578082445
TVMDDFAQFLDTCCK	ENSMUSG00000029368	YES	NO	5	90889929	90905627	MGI:87991	Alb	11657	3052	0.215182966	0.032343073	6.653139259
VCLLHEK	ENSMUSG00000029368	YES	NO	5	90889929	90905627	MGI:87991	Alb	11657	3113	0.209346702	0.040783438	5.133130322
YMCENQATISSK	ENSMUSG00000029368	YES	NO	5	90889929	90905627	MGI:87991	Alb	11657	3556	0.214946424	0.06455857	3.329479315
YNDLGEQHFK	ENSMUSG00000029368	YES	NO	5	90889929	90905627	MGI:87991	Alb	11657	3559	0.235450899	0.075608652	3.114073499
ANNTTYGLAAGLFTK	ENSMUSG00000053279	YES	NO	19	20676451	20717952	MGI:1353450	Aldh1a1	11668	239	0.107478069	0.012991097	8.273209722
IFINNEWHNSVSGK	ENSMUSG00000053279	YES	NO	19	20676451	20717952	MGI:1353450	Aldh1a1	11668	1501	0.130982642	0.011615185	11.27684529
IFVEESVYDEFVK	ENSMUSG00000053279	NO	NO	19	20676451	20717952	MGI:1353450	Aldh1a1	11668	1507	0.282039673	0.181782747	1.551520577
IFVEESVYDEFVKR	ENSMUSG00000053279	NO	YES	19	20676451	20717952	MGI:1353450	Aldh1a1	11668	1508	0.893839732	1.184161397	0.754829311
IGPALSCGNTVVVKPAEQTPLTALHLASLIK	ENSMUSG00000053279	YES	NO	19	20676451	20717952	MGI:1353450	Aldh1a1	11668	1531	0.269429362	0.131135111	2.054593613
IHGQTIPSDGDIFTYTR	ENSMUSG00000053279	YES	NO	19	20676451	20717952	MGI:1353450	Aldh1a1	11668	1543	0.227579408	0.074064953	3.072700355
ILDLIESGK	ENSMUSG00000053279	YES	NO	19	20676451	20717952	MGI:1353450	Aldh1a1	11668	1600	0.350966729	0.097537374	3.598279454
ILDLIESGKK	ENSMUSG00000053279	NO	YES	19	20676451	20717952	MGI:1353450	Aldh1a1	11668	1601	0.119572878	0.021810766	5.482286928
LLLATMEALNGGK	ENSMUSG00000053279	YES	NO	19	20676451	20717952	MGI:1353450	Aldh1a1	11668	2099	0.115620106	0.005553681	20.81864508
VFANAYLSDLGGCIK	ENSMUSG00000053279	YES	NO	19	20676451	20717952	MGI:1353450	Aldh1a1	11668	3142	0.113379303	0.041714631	2.717974527
PAEQTPLTALHLASLIK	ENSMUSG00000053279	YES	NO	19	20676451	20717952	MGI:1353450	Aldh1a1	11668	2551	0.281533148	0.059707805	4.715181689
SVDDVIK	ENSMUSG00000053279	NO	NO	19	20676451	20717952	MGI:1353450	Aldh1a1	11668	2805	0.308302636	0.607762856	0.507274561
VAFTGSTQVGK	ENSMUSG00000053279	YES	NO	19	20676451	20717952	MGI:1353450	Aldh1a1	11668	3088	0.287725473	0.118626051	2.425483032
LFVEESIYDEFVR	ENSMUSG00000024747	YES	NO	19	20767443	20802052	MGI:1347050	Aldh1a7	26358	1949	0.381304347	0.018604503	20.49527154
ILGLIESGKK	ENSMUSG00000024747	NO	YES	19	20767443	20802052	MGI:1347050	Aldh1a7	26358	1612	0.485704469	0.088442662	5.491744094
LGPALSCGNTVVVKPAEQTPLTALHMASLIK	ENSMUSG00000024747	NO	NO	19	20767443	20802052	MGI:1347050	Aldh1a7	26358	1988	1.267119335	NA	NA
LAPALATGNTVVMK	ENSMUSG00000035561	YES	NO	4	45811894	45817476	MGI:1919785	Aldh1b1	72535	1878	0.445572712	0.110688721	4.025457213
VAEQTPLSALYLASLIK	ENSMUSG00000035561	YES	NO	4	45811894	45817476	MGI:1919785	Aldh1b1	72535	3082	0.624549667	0.010148634	61.54026817
VAFTGSTEVGHLIQK	ENSMUSG00000035561	YES	NO	4	45811894	45817476	MGI:1919785	Aldh1b1	72535	3086	0.414361819	0.060088734	6.895832018
YGLAAAVFTR	ENSMUSG00000035561	YES	NO	4	45811894	45817476	MGI:1919785	Aldh1b1	72535	3520	0.434855062	0.106923365	4.066978835
ADPLGLEAEKDGVPVFK	ENSMUSG00000030088	NO	YES	6	90436421	90550197	MGI:1340024	Aldh1l1	107747	50	0.511787289	0.476367144	1.074354718
AGLILFGNDDR	ENSMUSG00000030088	YES	NO	6	90436421	90550197	MGI:1340024	Aldh1l1	107747	107	0.066493169	0.004047952	16.42637426
ANATEFGLASGVFTR	ENSMUSG00000030088	YES	NO	6	90436421	90550197	MGI:1340024	Aldh1l1	107747	233	0.061277177	0.010688547	5.732975416
AVQMGMSSVFFNK	ENSMUSG00000030088	YES	NO	6	90436421	90550197	MGI:1340024	Aldh1l1	107747	339	0.162300961	0.056763007	2.859273473
DLGEAALNEYLR	ENSMUSG00000030088	YES	NO	6	90436421	90550197	MGI:1340024	Aldh1l1	107747	489	0.063532563	0.009409961	6.751628581
DTNHGPQNHEAHLR	ENSMUSG00000030088	NO	NO	6	90436421	90550197	MGI:1340024	Aldh1l1	107747	544	1.528100807	NA	NA
ECDVLPDDTVSTLYNR	ENSMUSG00000030088	YES	NO	6	90436421	90550197	MGI:1340024	Aldh1l1	107747	601	0.178997535	0.080601652	2.22076758
EGATLVCGGNQVPR	ENSMUSG00000030088	YES	NO	6	90436421	90550197	MGI:1340024	Aldh1l1	107747	626	0.307999331	0.144284477	2.134667131
ETAMINWDQPAEAIHNWIR	ENSMUSG00000030088	YES	NO	6	90436421	90550197	MGI:1340024	Aldh1l1	107747	750	0.334092565	0.108453084	3.080526176
GASAINWTLIHGDKK	ENSMUSG00000030088	NO	YES	6	90436421	90550197	MGI:1340024	Aldh1l1	107747	1031	0.158318889	0.067352579	2.350598775
GGFTIFWADDGLDTGDLLLQK	ENSMUSG00000030088	YES	NO	6	90436421	90550197	MGI:1340024	Aldh1l1	107747	1097	0.358959995	0.1379146	2.602770094
GQALPEVVAK	ENSMUSG00000030088	YES	NO	6	90436421	90550197	MGI:1340024	Aldh1l1	107747	1227	0.061205626	0.007624607	8.027381239
GSASSALELTEEELATAEAVR	ENSMUSG00000030088	YES	NO	6	90436421	90550197	MGI:1340024	Aldh1l1	107747	1242	0.092224537	0.018654645	4.943784203
GVVNILPGSGSLVGQR	ENSMUSG00000030088	NO	NO	6	90436421	90550197	MGI:1340024	Aldh1l1	107747	1312	0.053863219	0.029681133	1.814729235
IAVIGQSLFGQEVYCQLR	ENSMUSG00000030088	YES	NO	6	90436421	90550197	MGI:1340024	Aldh1l1	107747	1474	0.223712821	0.075016994	2.982161904
ILPNVPEVEDSTDFFK	ENSMUSG00000030088	YES	NO	6	90436421	90550197	MGI:1340024	Aldh1l1	107747	1627	0.075667216	0.009007991	8.400010067
IQGATIPINQAR	ENSMUSG00000030088	YES	NO	6	90436421	90550197	MGI:1340024	Aldh1l1	107747	1675	0.356755729	0.177788716	2.006627515
IQGATIPINQARPNR	ENSMUSG00000030088	NO	NO	6	90436421	90550197	MGI:1340024	Aldh1l1	107747	1676	0.463178499	0.383323142	1.208323863
KEPVGVCGIVIPWNYPLMMLSWK	ENSMUSG00000030088	NO	NO	6	90436421	90550197	MGI:1340024	Aldh1l1	107747	1774	1.156206134	1.219602661	0.948018704
KIGFTGSTEVGK	ENSMUSG00000030088	NO	NO	6	90436421	90550197	MGI:1340024	Aldh1l1	107747	1801	0.28327083	0.204265433	1.386778104
KLTLQMPYQLFIGGEFVDAEGAK	ENSMUSG00000030088	YES	NO	6	90436421	90550197	MGI:1340024	Aldh1l1	107747	1821	0.582113391	0.039522742	14.72856807
KLVEYCQR	ENSMUSG00000030088	YES	NO	6	90436421	90550197	MGI:1340024	Aldh1l1	107747	1823	0.122068593	0.055471739	2.20055464
LADLMEQHQEELATIEALDAGAVYTLALK	ENSMUSG00000030088	YES	NO	6	90436421	90550197	MGI:1340024	Aldh1l1	107747	1870	0.494278816	0.086582543	5.708758364
LFVEDSIHDQFVQK	ENSMUSG00000030088	YES	NO	6	90436421	90550197	MGI:1340024	Aldh1l1	107747	1948	0.085621831	0.036188058	2.366024445
LQAGTVFVNTYNK	ENSMUSG00000030088	YES	NO	6	90436421	90550197	MGI:1340024	Aldh1l1	107747	2162	0.148956106	0.028047638	5.310825314
LSDHPDVR	ENSMUSG00000030088	NO	NO	6	90436421	90550197	MGI:1340024	Aldh1l1	107747	2193	0.378267976	0.459736533	0.822792946
LTFFNSTLNTSGLVAQGEALPIPGAHRPGLVTK	ENSMUSG00000030088	NO	NO	6	90436421	90550197	MGI:1340024	Aldh1l1	107747	2226	0.777752296	0.786316563	0.989108372
MMPASQFFK	ENSMUSG00000030088	YES	NO	6	90436421	90550197	MGI:1340024	Aldh1l1	107747	2357	0.089860075	0.03336804	2.6929983
PGFFFQPTVFTDVEDHMYIAK	ENSMUSG00000030088	YES	NO	6	90436421	90550197	MGI:1340024	Aldh1l1	107747	2552	0.097800997	0.021834345	4.479227505
SPLIIFADCDLNK	ENSMUSG00000030088	YES	NO	6	90436421	90550197	MGI:1340024	Aldh1l1	107747	2763	0.498770849	0.111408036	4.476973732
TAACLAAGNTVVIKPAQVTPLTALK	ENSMUSG00000030088	NO	NO	6	90436421	90550197	MGI:1340024	Aldh1l1	107747	2828	0.291581791	0.409835303	0.711460895
TDVAAPFGGFK	ENSMUSG00000030088	YES	NO	6	90436421	90550197	MGI:1340024	Aldh1l1	107747	2858	0.077038818	0.003536094	21.78641617
THVGMSIQTFR	ENSMUSG00000030088	NO	NO	6	90436421	90550197	MGI:1340024	Aldh1l1	107747	2916	0.192763347	0.184281527	1.046026425
YQALGAELNVLPFCSQFIPMEVINAPR	ENSMUSG00000030088	YES	NO	6	90436421	90550197	MGI:1340024	Aldh1l1	107747	3570	1.182577213	0.206381165	5.730063656
AAFQLGSPWR	ENSMUSG00000029455	YES	NO	5	122016036	122043833	MGI:99600	Aldh2	11669	10	0.598948527	0.291195825	2.056858227
ANYLSQALQAGTVWINCYDVFGAQSPFGGYK	ENSMUSG00000029455	NO	NO	5	122016036	122043833	MGI:99600	Aldh2	11669	250	0.650247531	0.527850305	1.231878667
EEIFGPVMQILK	ENSMUSG00000029455	YES	NO	5	122016036	122043833	MGI:99600	Aldh2	11669	610	0.131408563	0.027669674	4.749190931
ELGEYGLQAYTEVK	ENSMUSG00000029455	YES	NO	5	122016036	122043833	MGI:99600	Aldh2	11669	694	0.071236465	0.006899554	10.32479215
LGPALATGNVVVMK	ENSMUSG00000029455	YES	NO	5	122016036	122043833	MGI:99600	Aldh2	11669	1987	0.061457004	0.006453358	9.52325891
GYFIQPTVFGDVK	ENSMUSG00000029455	YES	NO	5	122016036	122043833	MGI:99600	Aldh2	11669	1319	0.052610654	0.006294814	8.357777482
HEPVGVCGQIIPWNFPLLMQAWK	ENSMUSG00000029455	YES	NO	5	122016036	122043833	MGI:99600	Aldh2	11669	1343	0.275833066	0.128640195	2.144221449
KILGYIK	ENSMUSG00000029455	YES	NO	5	122016036	122043833	MGI:99600	Aldh2	11669	1803	0.096222022	0.036432694	2.641089974
LLCGGGAAADR	ENSMUSG00000029455	YES	NO	5	122016036	122043833	MGI:99600	Aldh2	11669	2067	0.087684183	0.00999859	8.769654968
TEQGPQVDETQFK	ENSMUSG00000029455	NO	NO	5	122016036	122043833	MGI:99600	Aldh2	11669	2863	0.196023836	0.117176969	1.672887073
TFVQENVYDEFVER	ENSMUSG00000029455	YES	NO	5	122016036	122043833	MGI:99600	Aldh2	11669	2882	0.055463205	0.013512627	4.104546358
TIEEVVGR	ENSMUSG00000029455	YES	NO	5	122016036	122043833	MGI:99600	Aldh2	11669	2926	0.071032701	0.015490298	4.585625292
TIPIDGDFFSYTR	ENSMUSG00000029455	YES	NO	5	122016036	122043833	MGI:99600	Aldh2	11669	2939	0.059083034	0.014665397	4.028737461
VAEQTPLTALYVANLIK	ENSMUSG00000029455	YES	NO	5	122016036	122043833	MGI:99600	Aldh2	11669	3083	0.152950071	0.071546478	2.137772181
VAFTGSTEVGHLIQVAAGSSNLKR	ENSMUSG00000029455	NO	YES	5	122016036	122043833	MGI:99600	Aldh2	11669	3087	0.524076096	0.961060569	0.545310163
VVGNPFDSR	ENSMUSG00000029455	YES	NO	5	122016036	122043833	MGI:99600	Aldh2	11669	3409	0.153230931	0.008856162	17.30218161
YGLAAAVFTK	ENSMUSG00000029455	YES	NO	5	122016036	122043833	MGI:99600	Aldh2	11669	3519	0.067764492	0.015771843	4.29654865
VMQEEIFGPILPIVSVK	ENSMUSG00000010025	YES	NO	11	61036919	61080966	MGI:1353452	Aldh3a2	11671	3314	0.517139707	0.047828507	10.81237401
EKEILAAIAADLSK	ENSMUSG00000010025	NO	YES	11	61036919	61080966	MGI:1353452	Aldh3a2	11671	671	0.452092817	0.113883095	3.969797427
EKPLALYVFSR	ENSMUSG00000010025	YES	NO	11	61036919	61080966	MGI:1353452	Aldh3a2	11671	674	0.558841714	0.072395446	7.719293715
IVMEAAAK	ENSMUSG00000010025	YES	NO	11	61036919	61080966	MGI:1353452	Aldh3a2	11671	1731	0.903745789	0.394850451	2.288830587
NVDEAINFINDR	ENSMUSG00000010025	YES	NO	11	61036919	61080966	MGI:1353452	Aldh3a2	11671	2530	0.521585008	0.165276093	3.155840616
YLAPTILTDVDPNSK	ENSMUSG00000010025	YES	NO	11	61036919	61080966	MGI:1353452	Aldh3a2	11671	3541	0.567445249	0.046800471	12.12477636
AADMLSGPR	ENSMUSG00000028737	NO	NO	4	139178781	139205605	MGI:2443883	Aldh4a1	212647	4	0.35469532	0.923534351	0.384062942
ASGTNDKPGGPHYILR	ENSMUSG00000028737	NO	NO	4	139178781	139205605	MGI:2443883	Aldh4a1	212647	282	0.12278294	0.071976587	1.705873316
ETHKPLGDWR	ENSMUSG00000028737	YES	NO	4	139178781	139205605	MGI:2443883	Aldh4a1	212647	753	0.172193051	0.077361152	2.225833595
KEWDLKPMADR	ENSMUSG00000028737	NO	NO	4	139178781	139205605	MGI:2443883	Aldh4a1	212647	1776	0.19920498	0.141105893	1.411741041
NAAGNFYINDK	ENSMUSG00000028737	NO	NO	4	139178781	139205605	MGI:2443883	Aldh4a1	212647	2385	0.206182181	0.274471687	0.751196538
NFHFVHSSADVDSVVSGTLR	ENSMUSG00000028737	NO	NO	4	139178781	139205605	MGI:2443883	Aldh4a1	212647	2413	0.172648565	0.116687133	1.479585288
SAFEYGGQK	ENSMUSG00000028737	NO	NO	4	139178781	139205605	MGI:2443883	Aldh4a1	212647	2616	0.207860106	0.12423255	1.673153335
STGSVVGQQPFGGAR	ENSMUSG00000028737	YES	NO	4	139178781	139205605	MGI:2443883	Aldh4a1	212647	2795	0.096197381	0.019538564	4.923462095
TVIQAEIDAAAELIDFFR	ENSMUSG00000028737	YES	NO	4	139178781	139205605	MGI:2443883	Aldh4a1	212647	3047	0.548128885	0.12673119	4.325130108
VGDPAEDFGTFFSAVIDAK	ENSMUSG00000028737	YES	NO	4	139178781	139205605	MGI:2443883	Aldh4a1	212647	3176	0.292614519	0.040201561	7.278685425
VTNEPILAFSQGSPER	ENSMUSG00000028737	NO	NO	4	139178781	139205605	MGI:2443883	Aldh4a1	212647	3385	0.106058739	0.078646036	1.348557978
WTSPQVIK	ENSMUSG00000028737	NO	NO	4	139178781	139205605	MGI:2443883	Aldh4a1	212647	3478	0.077498625	0.049332536	1.570943464
AIDAALAAR	ENSMUSG00000028737	YES	NO	4	139178781	139205605	MGI:2443883	Aldh4a1	212647	134	0.067536185	0.008354893	8.08342935
AEMDAAVESCKR	ENSMUSG00000021238	NO	YES	12	85772801	85791953	MGI:1915077	Aldh6a1	104776	62	0.780858008	1.428364677	0.546679724
AFPAWADTSILSR	ENSMUSG00000021238	YES	NO	12	85772801	85791953	MGI:1915077	Aldh6a1	104776	84	0.05122038	0.00534696	9.579345363
AISFVGSNQAGEYIFER	ENSMUSG00000021238	YES	NO	12	85772801	85791953	MGI:1915077	Aldh6a1	104776	151	0.097678602	0.023292468	4.193570272
DMDLYSYR	ENSMUSG00000021238	NO	NO	12	85772801	85791953	MGI:1915077	Aldh6a1	104776	511	0.089978398	0.776954011	0.115809168
GLQVVEHACSVTSLMLGETMPSITK	ENSMUSG00000021238	NO	NO	12	85772801	85791953	MGI:1915077	Aldh6a1	104776	1192	0.694410259	0.448619183	1.547883563
KWLPELVDR	ENSMUSG00000021238	NO	NO	12	85772801	85791953	MGI:1915077	Aldh6a1	104776	1862	0.179684191	0.104490235	1.719626642
LITLEQGK	ENSMUSG00000021238	YES	NO	12	85772801	85791953	MGI:1915077	Aldh6a1	104776	2043	0.048789121	0.010825136	4.507021397
NHGVVMPDANKENTLNQLVGAAFGAAGQR	ENSMUSG00000021238	NO	YES	12	85772801	85791953	MGI:1915077	Aldh6a1	104776	2424	1.092918459	0.765755239	1.427242548
TLADAEGDVFR	ENSMUSG00000021238	YES	NO	12	85772801	85791953	MGI:1915077	Aldh6a1	104776	2953	0.38275651	0.018398595	20.80357301
VCNLIDSGTK	ENSMUSG00000021238	NO	NO	12	85772801	85791953	MGI:1915077	Aldh6a1	104776	3114	0.109219752	0.124722519	0.875701943
VNAGDQPGADLGPLITPQAK	ENSMUSG00000021238	NO	NO	12	85772801	85791953	MGI:1915077	Aldh6a1	104776	3316	0.165187399	0.158158768	1.044440348
WIDIHNPATNEVVGR	ENSMUSG00000021238	NO	NO	12	85772801	85791953	MGI:1915077	Aldh6a1	104776	3461	0.227230965	0.184646888	1.230624397
AWNIWADIPAPK	ENSMUSG00000053644	YES	NO	18	56686402	56721878	MGI:108186	Aldh7a1	110695	350	0.139960044	0.037374603	3.744790111
EVALMVQER	ENSMUSG00000053644	YES	NO	18	56686402	56721878	MGI:108186	Aldh7a1	110695	765	0.159536757	0.073843006	2.160485697
FQDEEEVFEWNNEVK	ENSMUSG00000053644	YES	NO	18	56686402	56721878	MGI:108186	Aldh7a1	110695	949	0.317628621	0.114626509	2.770987485
GAPTTSLVSVAVTK	ENSMUSG00000053644	NO	NO	18	56686402	56721878	MGI:108186	Aldh7a1	110695	1029	0.132105585	0.080376695	1.643580698
GEVITTYCPANNEPIAR	ENSMUSG00000053644	YES	NO	18	56686402	56721878	MGI:108186	Aldh7a1	110695	1068	0.161808629	0.04834836	3.346724248
GSDCGIVNVNIPTSGAEIGGAFGGEK	ENSMUSG00000053644	NO	NO	18	56686402	56721878	MGI:108186	Aldh7a1	110695	1243	0.268548152	0.155464633	1.727390638
KIGDAFR	ENSMUSG00000053644	YES	NO	18	56686402	56721878	MGI:108186	Aldh7a1	110695	1800	0.089120325	0.038466205	2.316847364
LFLHESIHNEVVDR	ENSMUSG00000053644	YES	NO	18	56686402	56721878	MGI:108186	Aldh7a1	110695	1941	0.128814468	0.0604246	2.131821604
LVSLEMGK	ENSMUSG00000053644	YES	NO	18	56686402	56721878	MGI:108186	Aldh7a1	110695	2278	0.065634253	0.022087916	2.971500499
SAYSQIR	ENSMUSG00000053644	YES	NO	18	56686402	56721878	MGI:108186	Aldh7a1	110695	2626	0.097897164	0.040290306	2.42979452
STCTINYSTSLPLAQGIK	ENSMUSG00000053644	YES	NO	18	56686402	56721878	MGI:108186	Aldh7a1	110695	2789	0.331038863	0.044229856	7.484511406
VNLLSFTGSTQVGK	ENSMUSG00000053644	YES	NO	18	56686402	56721878	MGI:108186	Aldh7a1	110695	3325	0.048618873	0.016979968	2.863307734
DSYDFFTEIK	ENSMUSG00000037542	YES	NO	10	21097097	21116391	MGI:2653900	Aldh8a1	237320	540	0.153506174	0.075491761	2.033416257
ELLMLENFIGGK	ENSMUSG00000037542	NO	NO	10	21097097	21116391	MGI:2653900	Aldh8a1	237320	702	0.045432388	0.08314341	0.546434018
IAPAIAAGNTVIAK	ENSMUSG00000037542	YES	NO	10	21097097	21116391	MGI:2653900	Aldh8a1	237320	1465	0.198870558	0.089681519	2.217519947
ILCGEGVDQLSLPLR	ENSMUSG00000037542	NO	NO	10	21097097	21116391	MGI:2653900	Aldh8a1	237320	1598	0.083982979	0.069101686	1.215353545
AGVPPGVINIVFGTGPR	ENSMUSG00000037542	NO	NO	10	21097097	21116391	MGI:2653900	Aldh8a1	237320	119	0.044300631	0.053351216	0.830358403
NQAGYFMLPTVITDIKDESR	ENSMUSG00000037542	NO	YES	10	21097097	21116391	MGI:2653900	Aldh8a1	237320	2501	0.162942854	0.150001044	1.086278134
SIYSEFLK	ENSMUSG00000037542	YES	NO	10	21097097	21116391	MGI:2653900	Aldh8a1	237320	2707	0.397422568	0.19618572	2.025746666
VGEALVSHPEVPLISFTGSQPTAER	ENSMUSG00000037542	YES	NO	10	21097097	21116391	MGI:2653900	Aldh8a1	237320	3178	0.213417787	0.098484571	2.167017467
VGVPSDPSANMGALISK	ENSMUSG00000037542	NO	NO	10	21097097	21116391	MGI:2653900	Aldh8a1	237320	3198	0.236948022	0.125180632	1.892848905
VPNSGKEEIEAAVEAAR	ENSMUSG00000037542	NO	YES	10	21097097	21116391	MGI:2653900	Aldh8a1	237320	3337	0.199974916	0.056624333	3.531607445
AGAPPGLFNVVQGGAATGQFLCHHR	ENSMUSG00000026687	YES	NO	1	169280344	169298414	MGI:1861622	Aldh9a1	56752	94	0.279475533	0.086812673	3.219294192
EVNLAVENAK	ENSMUSG00000026687	NO	NO	1	169280344	169298414	MGI:1861622	Aldh9a1	56752	780	0.116285808	0.130550718	0.890732807
GVKPITLELGGK	ENSMUSG00000026687	YES	NO	1	169280344	169298414	MGI:1861622	Aldh9a1	56752	1297	0.070625013	0.021124296	3.343307286
ISFTGSVPTGVK	ENSMUSG00000026687	NO	NO	1	169280344	169298414	MGI:1861622	Aldh9a1	56752	1688	0.124223507	0.073751011	1.684363451
LGDPLLEDTR	ENSMUSG00000026687	NO	NO	1	169280344	169298414	MGI:1861622	Aldh9a1	56752	1960	0.34681866	NA	NA
MGPLINAPHLER	ENSMUSG00000026687	NO	NO	1	169280344	169298414	MGI:1861622	Aldh9a1	56752	2329	0.062525435	0.098386905	0.635505667
SPLIIFSDCNMENAVK	ENSMUSG00000026687	NO	NO	1	169280344	169298414	MGI:1861622	Aldh9a1	56752	2764	0.292368178	1.084466171	0.269596403
VIATFACSGEK	ENSMUSG00000026687	NO	NO	1	169280344	169298414	MGI:1861622	Aldh9a1	56752	3215	0.162430736	0.091700504	1.771317813
VTIEYYSQLK	ENSMUSG00000026687	YES	NO	1	169280344	169298414	MGI:1861622	Aldh9a1	56752	3378	0.175459116	0.02074913	8.45621542
ALNDHHVYLEGTLLKPNMVTAGHACTK	ENSMUSG00000028307	YES	NO	4	49548867	49562418	MGI:87995	Aldob	230163	205	0.56309553	0.244568544	2.302403738
ALQASALAAWGGK	ENSMUSG00000028307	YES	NO	4	49548867	49562418	MGI:87995	Aldob	230163	210	0.054080151	0.014719271	3.674105325
ATQEAFMK	ENSMUSG00000028307	NO	NO	4	49548867	49562418	MGI:87995	Aldob	230163	308	0.062179406	0.047733615	1.302633509
DGVDFGK	ENSMUSG00000028307	NO	NO	4	49548867	49562418	MGI:87995	Aldob	230163	442	0.712478242	0.651354548	1.093840895
ELSEIAQR	ENSMUSG00000028307	NO	NO	4	49548867	49562418	MGI:87995	Aldob	230163	705	0.062040925	0.041452179	1.496686719
DSQGNLFR	ENSMUSG00000028307	YES	NO	4	49548867	49562418	MGI:87995	Aldob	230163	536	0.039739388	0.005101982	7.789009528
ETTIQGLDGLSER	ENSMUSG00000028307	YES	NO	4	49548867	49562418	MGI:87995	Aldob	230163	759	0.035664366	0.009967726	3.577984143
FPALTPEQK	ENSMUSG00000028307	NO	NO	4	49548867	49562418	MGI:87995	Aldob	230163	948	0.880768009	0.612264914	1.438540717
GILAADESVGTMGNR	ENSMUSG00000028307	YES	NO	4	49548867	49562418	MGI:87995	Aldob	230163	1137	0.034417038	0.004636355	7.42329676
GIVVGIK	ENSMUSG00000028307	YES	NO	4	49548867	49562418	MGI:87995	Aldob	230163	1149	0.044492261	0.011705351	3.801018976
IADQCPSSLAIQENANALAR	ENSMUSG00000028307	NO	NO	4	49548867	49562418	MGI:87995	Aldob	230163	1451	0.124141291	0.067439345	1.840784348
KATQEAFMK	ENSMUSG00000028307	NO	NO	4	49548867	49562418	MGI:87995	Aldob	230163	1765	0.529044337	0.43336771	1.220774702
KELSEIAQR	ENSMUSG00000028307	YES	NO	4	49548867	49562418	MGI:87995	Aldob	230163	1772	0.133168926	0.016237596	8.20127093
KYTPEQVAMATVTALHR	ENSMUSG00000028307	NO	NO	4	49548867	49562418	MGI:87995	Aldob	230163	1867	0.27261557	0.185071127	1.473031336
LDQGGAPLAGTNK	ENSMUSG00000028307	YES	NO	4	49548867	49562418	MGI:87995	Aldob	230163	1906	0.063056803	0.022943274	2.748378624
TVPAAVPGICFLSGGMSEEDATLNLNAINR	ENSMUSG00000028307	NO	NO	4	49548867	49562418	MGI:87995	Aldob	230163	3053	0.551235565	0.499434772	1.103718837
YTPEQVAMATVTALHR	ENSMUSG00000028307	YES	NO	4	49548867	49562418	MGI:87995	Aldob	230163	3591	0.044302703	0.022137591	2.001243186
AAELGAELGAQAISHLEEVSDEGIAAMAAAR	ENSMUSG00000015890	NO	NO	10	92986083	93002778	MGI:1919011	Amdhd1	71761	7	0.817009599	1.008388674	0.810212986
MSMPEALAAATINAAYALGK	ENSMUSG00000015890	YES	NO	10	92986083	93002778	MGI:1919011	Amdhd1	71761	2368	0.498555235	0.16299909	3.058638151
GLGTDEDAIIGILAYR	ENSMUSG00000029994	YES	NO	6	86686834	86743578	MGI:88030	Anxa4	11746	1173	0.356663526	0.05624867	6.340834817
SIPAYLAETLYYAMK	ENSMUSG00000027712	NO	NO	3	36347847	36374765	MGI:106008	Anxa5	11747	2701	0.294462901	0.151447056	1.944328995
ETSGNLEQLLLAVVK	ENSMUSG00000027712	YES	NO	3	36347847	36374765	MGI:106008	Anxa5	11747	758	0.249777665	0.113415644	2.202321104
GLGTDEDSILNLLTSR	ENSMUSG00000027712	YES	NO	3	36347847	36374765	MGI:106008	Anxa5	11747	1174	0.323489507	0.026669763	12.12944831
GTVTDFPGFDGR	ENSMUSG00000027712	YES	NO	3	36347847	36374765	MGI:106008	Anxa5	11747	1281	0.252203998	0.059252693	4.256414119
VLTEIIASR	ENSMUSG00000027712	YES	NO	3	36347847	36374765	MGI:106008	Anxa5	11747	3299	0.309180381	0.10674374	2.896473187
SLEDALSSDTSGHFR	ENSMUSG00000018340	NO	NO	11	54792610	54846947	MGI:88255	Anxa6	11749	2725	0.199460634	0.16012448	1.245659839
DAFVAIVQSVK	ENSMUSG00000018340	NO	NO	11	54792610	54846947	MGI:88255	Anxa6	11749	371	0.134017283	0.175044889	0.765616657
DLIEDLKYELTGK	ENSMUSG00000018340	NO	YES	11	54792610	54846947	MGI:88255	Anxa6	11749	492	0.222646036	0.068004354	3.273996761
GFGSDKESILELITSR	ENSMUSG00000018340	NO	YES	11	54792610	54846947	MGI:88255	Anxa6	11749	1080	0.244355934	0.117092416	2.086863886
GIGTDEATIIDIVTHR	ENSMUSG00000018340	NO	NO	11	54792610	54846947	MGI:88255	Anxa6	11749	1133	0.123741188	0.089653671	1.380213286
ASKPGLLASVAAVAAQK	ENSMUSG00000064294	NO	NO	1	58169974	58257542	MGI:1918974	Aox3	71724	285	0.31522558	0.373717719	0.843485777
FTDVSYPIIISPAR	ENSMUSG00000064294	YES	NO	1	58169974	58257542	MGI:1918974	Aox3	71724	976	0.266024501	0.009955131	26.72235091
GLSPIWAINSPATAEVIR	ENSMUSG00000064294	YES	NO	1	58169974	58257542	MGI:1918974	Aox3	71724	1193	0.518519083	0.02643952	19.61151655
IASVTDIPEEFHVSLLTPTPNPK	ENSMUSG00000064294	NO	NO	1	58169974	58257542	MGI:1918974	Aox3	71724	1470	0.401520971	0.284112258	1.413247614
NVASLGGHIISR	ENSMUSG00000064294	YES	NO	1	58169974	58257542	MGI:1918974	Aox3	71724	2528	0.307746268	0.054888714	5.606731228
TTWIAPGTLNDLLELK	ENSMUSG00000064294	YES	NO	1	58169974	58257542	MGI:1918974	Aox3	71724	3036	0.567211394	0.032749401	17.31974845
LGAPISSGLSDLFDLTSGVGTLSGSYVAPK	ENSMUSG00000009090	YES	NO	11	4886827	4942732	MGI:1096368	Ap1b1	11764	1957	0.682268182	0.313416359	2.176874827
VVHLLNDQHLGVVTAATSLITTLAQK	ENSMUSG00000002957	YES	NO	7	148748136	148818908	MGI:101920	Ap2a2	11772	3413	0.557390409	0.050972762	10.93506383
VNVIHAR	ENSMUSG00000022841	YES	NO	16	20535551	20544982	MGI:1298405	Ap2m1	11773	3333	0.616200292	0.224023335	2.750607618
DFANVYVDAVK	ENSMUSG00000032083	YES	NO	9	46036663	46038549	MGI:88049	Apoa1	11806	398	0.394812653	0.091071695	4.335185087
DFWDNLEK	ENSMUSG00000032083	NO	NO	9	46036663	46038549	MGI:88049	Apoa1	11806	423	0.317754711	0.193782044	1.639753113
HSLMPMLETLK	ENSMUSG00000032083	YES	NO	9	46036663	46038549	MGI:88049	Apoa1	11806	1422	0.320760703	0.146486482	2.189694906
SNPTLNEYHTR	ENSMUSG00000032083	NO	NO	9	46036663	46038549	MGI:88049	Apoa1	11806	2762	0.614581549	0.404505743	1.519339488
LSPVAEEFR	ENSMUSG00000032083	YES	NO	9	46036663	46038549	MGI:88049	Apoa1	11806	2209	0.720709737	0.20954952	3.439328979
TQLAPHSEQMR	ENSMUSG00000032083	YES	NO	9	46036663	46038549	MGI:88049	Apoa1	11806	3002	0.476208968	0.126942994	3.751360773
VAPLGAELQESAR	ENSMUSG00000032083	YES	NO	9	46036663	46038549	MGI:88049	Apoa1	11806	3101	0.336382492	0.043842997	7.672433725
VKDFANVYVDAVK	ENSMUSG00000032083	NO	YES	9	46036663	46038549	MGI:88049	Apoa1	11806	3245	0.357646912	0.179420672	1.993342843
GNPSGIQPDLLISLTAPK	ENSMUSG00000028070	NO	NO	3	87860445	87862418	MGI:2180167	Apoa1bp	246703	1220	0.238823519	0.210062665	1.13691559
SAGTSLVNFFSSLMNLEEKPAPAAK	ENSMUSG00000005681	YES	NO	1	173155185	173156510	MGI:88050	Apoa2	11807	2617	0.672151974	0.289613626	2.32085756
THEQLTPLVR	ENSMUSG00000005681	YES	NO	1	173155185	173156510	MGI:88050	Apoa2	11807	2906	0.523233091	0.071588303	7.30891876
LGADMEDLR	ENSMUSG00000002985	NO	NO	7	20281622	20284401	MGI:88057	Apoe	11816	1953	0.240308031	0.17475811	1.375089439
ELEEQLGPVAEETR	ENSMUSG00000002985	NO	NO	7	20281622	20284401	MGI:88057	Apoe	11816	684	0.288328541	NA	NA
LGPLVEQGR	ENSMUSG00000002985	NO	NO	7	20281622	20284401	MGI:88057	Apoe	11816	1989	0.160727935	0.097258953	1.652577271
LQAEIFQAR	ENSMUSG00000002985	YES	NO	7	20281622	20284401	MGI:88057	Apoe	11816	2160	0.203017687	0.028100346	7.2247398
EGLYITEEIYK	ENSMUSG00000019987	YES	NO	10	24635036	24647246	MGI:88070	Arg1	11846	634	0.033616548	0.005684168	5.914066833
ANEELAGVVAEVQK	ENSMUSG00000019987	YES	NO	10	24635036	24647246	MGI:88070	Arg1	11846	234	0.041327715	0.004777866	8.649827438
DHGDLAFVDVPNDSSFQIVK	ENSMUSG00000019987	YES	NO	10	24635036	24647246	MGI:88070	Arg1	11846	445	0.053322049	0.009655358	5.522534315
DIVYIGLR	ENSMUSG00000019987	YES	NO	10	24635036	24647246	MGI:88070	Arg1	11846	472	0.034385179	0.01094182	3.142546481
DVDPGEHYIIK	ENSMUSG00000019987	YES	NO	10	24635036	24647246	MGI:88070	Arg1	11846	551	0.105885374	0.01556373	6.803341786
EGNHKPGTDYLKPPK	ENSMUSG00000019987	NO	NO	10	24635036	24647246	MGI:88070	Arg1	11846	638	0.574716683	0.689498313	0.833528774
GKFPDVPGFSWVTPCISAK	ENSMUSG00000019987	NO	YES	10	24635036	24647246	MGI:88070	Arg1	11846	1153	0.089441838	0.048602673	1.840265818
LKETEYDVR	ENSMUSG00000019987	NO	YES	10	24635036	24647246	MGI:88070	Arg1	11846	2050	0.061542523	0.044354162	1.387525314
SLEIIGAPFSK	ENSMUSG00000019987	YES	NO	10	24635036	24647246	MGI:88070	Arg1	11846	2728	0.033083034	0.011011021	3.00453829
STVNTAVALTLACFGTQR	ENSMUSG00000019987	YES	NO	10	24635036	24647246	MGI:88070	Arg1	11846	2803	0.049975074	0.022619256	2.209403985
TGLLSGLDIMEVNPTLGK	ENSMUSG00000019987	YES	NO	10	24635036	24647246	MGI:88070	Arg1	11846	2896	0.031485823	0.00807714	3.898140089
VMEETFSYLLGR	ENSMUSG00000019987	YES	NO	10	24635036	24647246	MGI:88070	Arg1	11846	3309	0.036284086	0.012504635	2.901650993
VSVVLGGDHSLAVGSISGHAR	ENSMUSG00000019987	NO	NO	10	24635036	24647246	MGI:88070	Arg1	11846	3371	0.048344117	0.025203243	1.918170478
YFSMTEVDK	ENSMUSG00000019987	YES	NO	10	24635036	24647246	MGI:88070	Arg1	11846	3515	0.052779934	0.018662625	2.828108775
DLTEDHSSLLLHVK	ENSMUSG00000020884	NO	NO	11	69867587	69871396	MGI:88081	Asgr1	11889	504	0.221186922	0.210008033	1.053230769
ADHSTLLFHLK	ENSMUSG00000040963	YES	NO	11	69906146	69919689	MGI:88082	Asgr2	11890	42	0.196478821	0.025410435	7.732210069
AEMQQILQGLDK	ENSMUSG00000025533	NO	NO	5	130487128	130501002	MGI:88084	Asl	109900	63	0.138018066	0.073065371	1.888966894
AVFMAETK	ENSMUSG00000025533	YES	NO	5	130487128	130501002	MGI:88084	Asl	109900	322	0.088433381	0.02568086	3.443552159
DVLFPGYTHLQR	ENSMUSG00000025533	NO	NO	5	130487128	130501002	MGI:88084	Asl	109900	556	0.160745758	0.084633741	1.899310552
EFSFVQLSDAYSTGSSLMPQK	ENSMUSG00000025533	NO	NO	5	130487128	130501002	MGI:88084	Asl	109900	623	0.430910441	1.286932751	0.334835243
FNSSISYDR	ENSMUSG00000025533	NO	NO	5	130487128	130501002	MGI:88084	Asl	109900	946	0.123296464	0.066526847	1.853333932
FVGAVDPIMEK	ENSMUSG00000025533	YES	NO	5	130487128	130501002	MGI:88084	Asl	109900	987	0.136151095	0.06026925	2.259047416
GLPSTYNK	ENSMUSG00000025533	NO	NO	5	130487128	130501002	MGI:88084	Asl	109900	1190	0.119495518	0.073532869	1.625062642
HLWNVDVQGSK	ENSMUSG00000025533	YES	NO	5	130487128	130501002	MGI:88084	Asl	109900	1395	0.105809448	0.02677662	3.95156096
LHPNDEDIHTANER	ENSMUSG00000025533	NO	NO	5	130487128	130501002	MGI:88084	Asl	109900	2010	0.294568808	0.21907616	1.344595449
LKELIGEAAGK	ENSMUSG00000025533	NO	YES	5	130487128	130501002	MGI:88084	Asl	109900	2049	0.145118997	0.063438858	2.287541121
LLEVQKR	ENSMUSG00000025533	NO	YES	5	130487128	130501002	MGI:88084	Asl	109900	2081	0.589852337	0.211512226	2.788738729
MAEDLILYGTK	ENSMUSG00000025533	NO	NO	5	130487128	130501002	MGI:88084	Asl	109900	2302	0.154941768	0.08969495	1.727430234
NDQVVTDLR	ENSMUSG00000025533	NO	NO	5	130487128	130501002	MGI:88084	Asl	109900	2402	0.61078574	0.720345975	0.847906092
NPDSLELIR	ENSMUSG00000025533	YES	NO	5	130487128	130501002	MGI:88084	Asl	109900	2497	0.630573271	0.247729653	2.545408933
SRNDQVVTDLR	ENSMUSG00000025533	NO	YES	5	130487128	130501002	MGI:88084	Asl	109900	2777	0.286200653	0.11082201	2.582525387
SSVEWQIR	ENSMUSG00000025533	YES	NO	5	130487128	130501002	MGI:88084	Asl	109900	2786	0.080540575	0.039915729	2.017765357
VAEEWAQGTFK	ENSMUSG00000025533	NO	NO	5	130487128	130501002	MGI:88084	Asl	109900	3081	0.161311864	0.161167572	1.000895296
VLIGTMVDR	ENSMUSG00000025533	NO	NO	5	130487128	130501002	MGI:88084	Asl	109900	3280	0.161452419	0.088110836	1.832378695
WSHWILSHAVALTR	ENSMUSG00000025533	NO	NO	5	130487128	130501002	MGI:88084	Asl	109900	3474	0.412932867	0.850062375	0.485767726
INVLPLGSGAIAGNPLGVDR	ENSMUSG00000025533	YES	NO	5	130487128	130501002	MGI:88084	Asl	109900	1662	0.143805077	0.037170867	3.868757659
IIHESGAQILR	ENSMUSG00000038704	YES	NO	7	51720761	51723127	MGI:1915602	Aspdh	68352	1562	0.106607747	0.044136764	2.4153956
APNSPDVLEIEFK	ENSMUSG00000076441	YES	NO	2	31325727	31376192	MGI:88090	Ass1	11898	253	0.8279836	0.332598543	2.489438446
EQGYDVIAYLANIGQK	ENSMUSG00000076441	YES	NO	2	31325727	31376192	MGI:88090	Ass1	11898	735	0.163950244	0.047480131	3.453028482
FAELVYTGFWHSPECEFVR	ENSMUSG00000076441	YES	NO	2	31325727	31376192	MGI:88090	Ass1	11898	805	0.144871018	0.056263566	2.574863752
FELTCYSLAPQIK	ENSMUSG00000076441	YES	NO	2	31325727	31376192	MGI:88090	Ass1	11898	852	0.082154504	0.022601675	3.634885594
GIYETPAGTILYHAHLDIEAFTMDR	ENSMUSG00000076441	YES	NO	2	31325727	31376192	MGI:88090	Ass1	11898	1152	0.100790849	0.007190331	14.01755388
GQVYILGR	ENSMUSG00000076441	YES	NO	2	31325727	31376192	MGI:88090	Ass1	11898	1238	0.112722458	0.013874907	8.124195672
GRNDLMEYAK	ENSMUSG00000076441	NO	YES	2	31325727	31376192	MGI:88090	Ass1	11898	1240	0.163508745	0.047164632	3.466766069
IKQGLGLK	ENSMUSG00000076441	NO	YES	2	31325727	31376192	MGI:88090	Ass1	11898	1594	0.316186828	0.561462325	0.563148788
KVFIEDVSK	ENSMUSG00000076441	YES	NO	2	31325727	31376192	MGI:88090	Ass1	11898	1850	0.139744283	0.021184949	6.596394618
NDLMEYAK	ENSMUSG00000076441	YES	NO	2	31325727	31376192	MGI:88090	Ass1	11898	2401	0.154493352	0.020259445	7.625744623
QVEIAQR	ENSMUSG00000076441	NO	NO	2	31325727	31376192	MGI:88090	Ass1	11898	2566	1.236821882	2.398610597	0.515640965
RQVEIAQR	ENSMUSG00000076441	NO	NO	2	31325727	31376192	MGI:88090	Ass1	11898	2595	0.208204109	0.213323001	0.976004032
SPWSMDENLMHISYEAGILENPK	ENSMUSG00000076441	YES	NO	2	31325727	31376192	MGI:88090	Ass1	11898	2766	0.228006758	0.085707882	2.660277592
TTSLELFMYLNEVAGK	ENSMUSG00000076441	YES	NO	2	31325727	31376192	MGI:88090	Ass1	11898	3032	0.129002264	0.018725863	6.888988839
VFIEDVSK	ENSMUSG00000076441	NO	NO	2	31325727	31376192	MGI:88090	Ass1	11898	3156	0.13354951	0.073596767	1.814611097
NQAPPGLYTK	ENSMUSG00000076441	YES	NO	2	31325727	31376192	MGI:88090	Ass1	11898	2502	0.12884786	0.016893615	7.627015192
VQVSVFK	ENSMUSG00000076441	YES	NO	2	31325727	31376192	MGI:88090	Ass1	11898	3351	0.167155703	0.008814825	18.96302102
YLLGTSLAR	ENSMUSG00000076441	YES	NO	2	31325727	31376192	MGI:88090	Ass1	11898	3546	0.123136075	0.017909377	6.875508436
GLLLFVDEADAFLR	ENSMUSG00000029036	NO	NO	4	155114750	155135202	MGI:1919214	Atad3a	108888	1178	0.201384884	0.157282113	1.280405508
LGGVEFNIDLPNKK	ENSMUSG00000018585	NO	YES	11	55260143	55274741	MGI:1333855	Atox1	11927	1972	0.548804185	0.073647116	7.451808239
LLHEFPK	ENSMUSG00000062949	YES	NO	X	57476467	57845873	MGI:1859661	Atp11c	320940	2089	0.161660949	0.07040128	2.296278547
LFQTNTELLELTTK	ENSMUSG00000062949	YES	NO	X	57476467	57845873	MGI:1859661	Atp11c	320940	1947	0.213177283	0.031141605	6.845417334
DMTSEELDDILR	ENSMUSG00000033161	YES	NO	3	101380142	101408526	MGI:88105	Atp1a1	11928	515	0.153529652	0.061455652	2.498218568
YHTEIVFAR	ENSMUSG00000033161	NO	NO	3	101380142	101408526	MGI:88105	Atp1a1	11928	3529	0.182356138	NA	NA
IVEIPFNSTNK	ENSMUSG00000033161	YES	NO	3	101380142	101408526	MGI:88105	Atp1a1	11928	1723	0.432924419	0.00285069	151.8665497
LNIPVNQVNPR	ENSMUSG00000033161	YES	NO	3	101380142	101408526	MGI:88105	Atp1a1	11928	2142	0.211483358	0.037222809	5.681552828
SYEAYVLNIIR	ENSMUSG00000026576	NO	NO	1	166367398	166388486	MGI:88108	Atp1b1	11931	2822	0.204190841	0.123878338	1.648317573
EAYPGDVFYLHSR	ENSMUSG00000025428	YES	NO	18	78012468	78021608	MGI:88115	Atp5a1	11946	600	0.735921748	0.350873021	2.097401921
AVDSLVPIGR	ENSMUSG00000025428	YES	NO	18	78012468	78021608	MGI:88115	Atp5a1	11946	318	0.037011516	0.008875445	4.170102443
EVAAFAQFGSDLDAATQQLLSR	ENSMUSG00000025428	YES	NO	18	78012468	78021608	MGI:88115	Atp5a1	11946	763	0.098695183	0.029374434	3.359900784
FENAFLSHVISQHQSLLGNIR	ENSMUSG00000025428	YES	NO	18	78012468	78021608	MGI:88115	Atp5a1	11946	853	0.04819551	0.000227549	211.8023379
GIRPAINVGLSVSR	ENSMUSG00000025428	YES	NO	18	78012468	78021608	MGI:88115	Atp5a1	11946	1141	0.038361086	0.012125459	3.163681109
GYLDKLEPSK	ENSMUSG00000025428	NO	YES	18	78012468	78021608	MGI:88115	Atp5a1	11946	1323	0.378361326	0.149366981	2.533098836
HALIIYDDLSK	ENSMUSG00000025428	YES	NO	18	78012468	78021608	MGI:88115	Atp5a1	11946	1336	0.232454485	0.037507108	6.197611466
ILGADTSVDLEETGR	ENSMUSG00000025428	NO	NO	18	78012468	78021608	MGI:88115	Atp5a1	11946	1610	0.043094992	0.022579138	1.908619895
LELAQYR	ENSMUSG00000025428	YES	NO	18	78012468	78021608	MGI:88115	Atp5a1	11946	1923	0.035834507	0.007532495	4.757322583
NVQAEEMVEFSSGLK	ENSMUSG00000025428	YES	NO	18	78012468	78021608	MGI:88115	Atp5a1	11946	2539	0.179197906	0.048295307	3.710462131
RLTDADAMK	ENSMUSG00000025428	NO	NO	18	78012468	78021608	MGI:88115	Atp5a1	11946	2591	0.18606952	0.245668468	0.757400908
RSTVAQLVK	ENSMUSG00000025428	NO	NO	18	78012468	78021608	MGI:88115	Atp5a1	11946	2597	0.109815889	0.062793442	1.748843285
STVAQLVK	ENSMUSG00000025428	YES	NO	18	78012468	78021608	MGI:88115	Atp5a1	11946	2801	0.035687357	0.007181931	4.969047478
TGAIVDVPVGEELLGR	ENSMUSG00000025428	YES	NO	18	78012468	78021608	MGI:88115	Atp5a1	11946	2886	0.032529901	0.007078646	4.595497754
TGTAEMSSILEER	ENSMUSG00000025428	NO	NO	18	78012468	78021608	MGI:88115	Atp5a1	11946	2901	0.110600431	0.248225626	0.445564115
TSIAIDTIINQK	ENSMUSG00000025428	YES	NO	18	78012468	78021608	MGI:88115	Atp5a1	11946	3016	0.043338339	0.005341843	8.112993863
VVDALGNAIDGK	ENSMUSG00000025428	YES	NO	18	78012468	78021608	MGI:88115	Atp5a1	11946	3397	0.038024438	0.004525412	8.402425494
AHGGYSVFAGVGER	ENSMUSG00000025393	NO	NO	10	127520329	127527447	MGI:107801	Atp5b	11947	122	0.076176226	0.056344104	1.351982215
AIAELGIYPAVDPLDSTSR	ENSMUSG00000025393	NO	NO	10	127520329	127527447	MGI:107801	Atp5b	11947	131	0.103665002	0.061467947	1.686488772
DQEGQDVLLFIDNIFR	ENSMUSG00000025393	YES	NO	10	127520329	127527447	MGI:107801	Atp5b	11947	524	0.09620082	0.045981433	2.092166657
EGNDLYHEMIESGVINLK	ENSMUSG00000025393	NO	NO	10	127520329	127527447	MGI:107801	Atp5b	11947	637	0.070312205	0.042225475	1.665160802
FLSQPFQVAEVFTGHMGK	ENSMUSG00000025393	YES	NO	10	127520329	127527447	MGI:107801	Atp5b	11947	926	0.05397979	0.012971453	4.161429725
FTQAGSEVSALLGR	ENSMUSG00000025393	YES	NO	10	127520329	127527447	MGI:107801	Atp5b	11947	981	0.038837493	0.010092512	3.84814933
GFQQILAGEYDHLPEQAFYMVGPIEEAVAK	ENSMUSG00000025393	YES	NO	10	127520329	127527447	MGI:107801	Atp5b	11947	1089	0.377308645	0.166598289	2.264781034
IMDPNIVGNEHYDVAR	ENSMUSG00000025393	NO	NO	10	127520329	127527447	MGI:107801	Atp5b	11947	1642	0.135376517	0.076955643	1.759149974
IMNVIGEPIDER	ENSMUSG00000025393	YES	NO	10	127520329	127527447	MGI:107801	Atp5b	11947	1648	0.036338104	0.012273232	2.960760745
LVLEVAQHLGESTVR	ENSMUSG00000025393	YES	NO	10	127520329	127527447	MGI:107801	Atp5b	11947	2261	0.035814324	0.007170241	4.994856433
SLQDIIAILGMDELSEEDKLTVSR	ENSMUSG00000025393	NO	YES	10	127520329	127527447	MGI:107801	Atp5b	11947	2748	0.073045879	0.027373393	2.668499282
TVLIMELINNVAK	ENSMUSG00000025393	YES	NO	10	127520329	127527447	MGI:107801	Atp5b	11947	3049	0.03915598	0.007710136	5.078507238
VALTGLTVAEYFR	ENSMUSG00000025393	NO	NO	10	127520329	127527447	MGI:107801	Atp5b	11947	3096	0.06981935	0.039443308	1.770119032
VALVYGQMNEPPGAR	ENSMUSG00000025393	NO	NO	10	127520329	127527447	MGI:107801	Atp5b	11947	3097	0.236774367	NA	NA
VLDSGAPIK	ENSMUSG00000025393	NO	NO	10	127520329	127527447	MGI:107801	Atp5b	11947	3258	0.087735503	0.060844396	1.441965221
VLDSGAPIKIPVGPETLGR	ENSMUSG00000025393	NO	YES	10	127520329	127527447	MGI:107801	Atp5b	11947	3259	0.055603379	0.025887606	2.147876444
VVDLLAPYAK	ENSMUSG00000025393	YES	NO	10	127520329	127527447	MGI:107801	Atp5b	11947	3399	0.035967412	0.009514538	3.780258266
TIAMDGTEGLVR	ENSMUSG00000025393	YES	NO	10	127520329	127527447	MGI:107801	Atp5b	11947	2919	0.039144301	0.011262392	3.475665091
HLIIGVSSDR	ENSMUSG00000025781	NO	NO	2	9977643	10002137	MGI:1261437	Atp5c1	11949	1384	0.037641676	0.020392771	1.845834303
GLCGAIHSSVAK	ENSMUSG00000025781	YES	NO	2	9977643	10002137	MGI:1261437	Atp5c1	11949	1162	0.054874201	0.023112391	2.374233012
KPPTFGDASVIALELLNSGYEFDEGSIIFNQFK	ENSMUSG00000025781	NO	NO	2	9977643	10002137	MGI:1261437	Atp5c1	11949	1829	0.539214303	1.417662756	0.380354425
NEVAALTAAGK	ENSMUSG00000025781	NO	NO	2	9977643	10002137	MGI:1261437	Atp5c1	11949	2408	0.059723716	0.047179955	1.26587056
THSDQFLVSFK	ENSMUSG00000025781	YES	NO	2	9977643	10002137	MGI:1261437	Atp5c1	11949	2915	0.208196437	0.031473644	6.614945345
VYGTGSLALYEK	ENSMUSG00000025781	NO	NO	2	9977643	10002137	MGI:1261437	Atp5c1	11949	3441	0.090017261	0.133540996	0.674079596
AQSELSGAADEAAR	ENSMUSG00000003072	YES	NO	10	79601377	79608558	MGI:1913293	Atp5d	66043	265	0.298982568	0.11837983	2.525620852
IEANEALVK	ENSMUSG00000003072	NO	NO	10	79601377	79608558	MGI:1913293	Atp5d	66043	1484	0.056092938	0.054864786	1.022385056
LGLIPEEFFQFLYPK	ENSMUSG00000000563	NO	NO	3	105745616	105763017	MGI:1100495	Atp5f1	11950	1982	0.069881687	0.063082443	1.107783463
HYLFDVQR	ENSMUSG00000000563	NO	NO	3	105745616	105763017	MGI:1100495	Atp5f1	11950	1446	0.074722385	0.062832954	1.189222849
RKEEEHMIDWVEK	ENSMUSG00000000563	NO	YES	3	105745616	105763017	MGI:1100495	Atp5f1	11950	2586	0.246561217	0.078952242	3.122915946
TGVTGPYVLGTGLSLYFLSK	ENSMUSG00000000563	NO	NO	3	105745616	105763017	MGI:1100495	Atp5f1	11950	2905	0.381283364	0.348778655	1.093195807
ANVAKPGLVDDFEK	ENSMUSG00000034566	NO	NO	11	115277003	115281276	MGI:1918929	Atp5h	71679	245	0.080621705	0.08234954	0.979018282
ANVAKPGLVDDFEKK	ENSMUSG00000034566	NO	NO	11	115277003	115281276	MGI:1918929	Atp5h	71679	246	0.189846329	0.121630064	1.560850358
NIIPFDQMTIDDLNEIFPETK	ENSMUSG00000034566	NO	NO	11	115277003	115281276	MGI:1918929	Atp5h	71679	2438	0.130804512	0.074358186	1.759113805
SCAEFVSGSQLR	ENSMUSG00000034566	YES	NO	11	115277003	115281276	MGI:1918929	Atp5h	71679	2628	0.103298042	0.026717832	3.866258368
SWNETFHAR	ENSMUSG00000034566	YES	NO	11	115277003	115281276	MGI:1918929	Atp5h	71679	2818	0.13341201	0.0506179	2.635668619
TIDWVSFVEVMPQNQK	ENSMUSG00000034566	YES	NO	11	115277003	115281276	MGI:1918929	Atp5h	71679	2924	0.45176516	0.015652156	28.86280733
GEMDTFPTFK	ENSMUSG00000022890	NO	NO	16	84828111	84835870	MGI:107777	Atp5j	11957	1061	0.061903156	0.077397443	0.799808802
LGELPSWIMMR	ENSMUSG00000038690	NO	NO	5	145944567	145952931	MGI:1927558	Atp5j2	57423	1965	0.117884387	0.067279129	1.752168762
DFTPSGIAGAFR	ENSMUSG00000038690	NO	NO	5	145944567	145952931	MGI:1927558	Atp5j2	57423	420	0.061916083	0.052834904	1.171878408
ELAEAQDDSILK	ENSMUSG00000050856	NO	NO	5	108862263	108863467	MGI:106636	Atp5k	11958	676	0.177918698	0.105667282	1.683763364
YSYLKPR	ENSMUSG00000050856	NO	NO	5	108862263	108863467	MGI:106636	Atp5k	11958	3586	0.068828131	0.130381109	0.527899564
YSALIIGMAYGAK	ENSMUSG00000050856	NO	NO	5	108862263	108863467	MGI:106636	Atp5k	11958	3578	0.140692004	0.219619181	0.640618015
LVRPPVQVYGIEGR	ENSMUSG00000022956	NO	NO	16	91684643	91931932	MGI:106341	Atp5o	28080	2273	0.056600987	0.034213555	1.654343945
FSPLTANLMNLLAENGR	ENSMUSG00000022956	YES	NO	16	91684643	91931932	MGI:106341	Atp5o	28080	967	0.165167838	0.065596683	2.517929732
LGNTQGIISAFSTIMSVHR	ENSMUSG00000022956	YES	NO	16	91684643	91931932	MGI:106341	Atp5o	28080	1986	0.275268377	0.075559194	3.643082479
SFLSPNQILK	ENSMUSG00000022956	YES	NO	16	91684643	91931932	MGI:106341	Atp5o	28080	2655	0.039616201	0.016205464	2.444619964
SLNDITKR	ENSMUSG00000022956	NO	YES	16	91684643	91931932	MGI:106341	Atp5o	28080	2740	0.174238386	0.550627114	0.316436262
TDPSIMGGMIVR	ENSMUSG00000022956	YES	NO	16	91684643	91931932	MGI:106341	Atp5o	28080	2857	0.223438103	0.035351904	6.320398056
VSLAVLNPYIK	ENSMUSG00000022956	YES	NO	16	91684643	91931932	MGI:106341	Atp5o	28080	3359	0.050919088	0.008546238	5.958070767
GNLFSSQAFYR	ENSMUSG00000039653	YES	NO	4	49502294	49519429	MGI:106642	Baat	12012	1216	0.182146816	0.052203344	3.489179102
VHANQAIAQLMK	ENSMUSG00000039653	YES	NO	4	49502294	49519429	MGI:106642	Baat	12012	3205	0.217169975	0.079947872	2.716394703
YCFPIEK	ENSMUSG00000039653	NO	NO	4	49502294	49519429	MGI:106642	Baat	12012	3490	0.23832872	0.26701572	0.892564376
GLLLSCIEDKNPCIFFEPK	ENSMUSG00000032263	NO	YES	9	83682052	84017846	MGI:88137	Bckdhb	12040	1179	1.454048528	0.281051124	5.173608663
LGVSCEVIDLR	ENSMUSG00000032263	YES	NO	9	83682052	84017846	MGI:88137	Bckdhb	12040	1998	0.657171817	0.206674708	3.179739899
MNLFQSITSALDNSLAK	ENSMUSG00000032263	YES	NO	9	83682052	84017846	MGI:88137	Bckdhb	12040	2359	0.747078628	0.057014251	13.10336643
TIVPWDVDTVCK	ENSMUSG00000032263	YES	NO	9	83682052	84017846	MGI:88137	Bckdhb	12040	2947	0.633259895	0.194880689	3.249474831
SGDLFNCGSLTIR	ENSMUSG00000032263	YES	NO	9	83682052	84017846	MGI:88137	Bckdhb	12040	2665	0.649608702	0.138686374	4.684012442
FGIEAFSDCLR	ENSMUSG00000046598	YES	NO	16	31422366	31458987	MGI:1919161	Bdh1	71911	874	0.171332431	0.071870725	2.383897356
GFLVFAGCLMK	ENSMUSG00000046598	YES	NO	16	31422366	31458987	MGI:1919161	Bdh1	71911	1087	0.159621987	0.052295788	3.052291453
VVNISSMLGR	ENSMUSG00000046598	YES	NO	16	31422366	31458987	MGI:1919161	Bdh1	71911	3422	0.128565883	0.01282916	10.02137978
MWDDLPEVVR	ENSMUSG00000046598	NO	NO	16	31422366	31458987	MGI:1919161	Bdh1	71911	2384	0.193473518	0.133824823	1.445722205
VSVVEPGNFIAATSLYSPER	ENSMUSG00000046598	YES	NO	16	31422366	31458987	MGI:1919161	Bdh1	71911	3370	0.193516836	0.063128662	3.065435426
YHPMDYYWWLR	ENSMUSG00000046598	NO	NO	16	31422366	31458987	MGI:1919161	Bdh1	71911	3528	0.445907407	0.358445929	1.244001874
AGASIVGVNCHFDPSVSLQTVK	ENSMUSG00000074768	YES	NO	13	94386846	94407916	MGI:1339972	Bhmt	12116	95	0.361006588	0.065285319	5.529674869
AGPWTPEAAVEHPEAVR	ENSMUSG00000074768	YES	NO	13	94386846	94407916	MGI:1339972	Bhmt	12116	114	0.195960958	0.011300131	17.34147713
AGSNVMQTFTFYASEDKLENR	ENSMUSG00000074768	NO	YES	13	94386846	94407916	MGI:1339972	Bhmt	12116	115	0.224550699	0.013025156	17.23977043
ASGKPVAATMCIGPEGDLHGVPPGECAVR	ENSMUSG00000074768	YES	NO	13	94386846	94407916	MGI:1339972	Bhmt	12116	279	0.362816659	0.086711397	4.184186512
AYLMSQPLAYHTPDCGK	ENSMUSG00000074768	YES	NO	13	94386846	94407916	MGI:1339972	Bhmt	12116	358	0.230695004	0.027050184	8.52840798
EAYNLGVR	ENSMUSG00000074768	YES	NO	13	94386846	94407916	MGI:1339972	Bhmt	12116	599	0.248220725	0.047816744	5.191083781
EYWQNLR	ENSMUSG00000074768	YES	NO	13	94386846	94407916	MGI:1339972	Bhmt	12116	799	0.216089855	0.002849711	75.82868686
GAAELMQQK	ENSMUSG00000074768	YES	NO	13	94386846	94407916	MGI:1339972	Bhmt	12116	1015	0.205896382	0.019294624	10.67117872
HGSWGSGLDMHTKPWIR	ENSMUSG00000074768	YES	NO	13	94386846	94407916	MGI:1339972	Bhmt	12116	1361	0.47518373	0.114255651	4.158951653
KEYWQNLR	ENSMUSG00000074768	YES	NO	13	94386846	94407916	MGI:1339972	Bhmt	12116	1777	0.221891507	0.052699044	4.210541377
NVDFLIAEYFEHVEEAVWAVEALK	ENSMUSG00000074768	YES	NO	13	94386846	94407916	MGI:1339972	Bhmt	12116	2531	1.260642859	0.185091236	6.81092679
PYNPSMSRPDAWGVTK	ENSMUSG00000074768	YES	NO	13	94386846	94407916	MGI:1339972	Bhmt	12116	2563	0.498018895	0.196891278	2.529410655
VNEAACDIAR	ENSMUSG00000074768	YES	NO	13	94386846	94407916	MGI:1339972	Bhmt	12116	3318	0.295845097	0.093705626	3.157175417
IAIFGATGR	ENSMUSG00000040466	NO	NO	7	28232997	28251163	MGI:2385271	Blvrb	233016	1456	0.183536966	0.159781447	1.14867508
LQDVTDDHIR	ENSMUSG00000040466	NO	NO	7	28232997	28251163	MGI:2385271	Blvrb	233016	2165	0.457658989	0.309682272	1.477833994
HLLPLVQCPTLIVHGEKDPLVPR	ENSMUSG00000038286	NO	YES	13	34129498	34165943	MGI:1915271	Bphl	68021	1386	0.811075584	0.279553526	2.901324823
LHLMPEGK	ENSMUSG00000038286	NO	NO	13	34129498	34165943	MGI:1915271	Bphl	68021	2008	0.140391749	0.113478078	1.237170661
TCEDWVDGISQFK	ENSMUSG00000038286	NO	NO	13	34129498	34165943	MGI:1915271	Bphl	68021	2850	0.188843166	0.266040457	0.709828753
VGEGEHAILLLPGMLGSGK	ENSMUSG00000038286	YES	NO	13	34129498	34165943	MGI:1915271	Bphl	68021	3179	0.159909187	0.044788661	3.57030517
FHADFLLQHVK	ENSMUSG00000038286	NO	NO	13	34129498	34165943	MGI:1915271	Bphl	68021	886	0.096372718	0.049609376	1.942631132
LMDKVELLLPK	ENSMUSG00000026568	NO	YES	1	167391168	167411345	MGI:1917706	Brp44	70456	2123	0.295704933	0.109092484	2.710589423
TVFFWAPIMK	ENSMUSG00000026568	NO	NO	1	167391168	167411345	MGI:1917706	Brp44	70456	3041	0.281650397	0.185623599	1.517319985
AEEQEPELTSTPNFVVEVTK	ENSMUSG00000018446	NO	NO	11	70791338	70796528	MGI:1194505	C1qbp	12261	58	0.289004538	0.342626942	0.843496242
TVLTGASGHLR	ENSMUSG00000024164	YES	NO	17	57343397	57367500	MGI:88227	C3	12266	3051	0.511224023	0.138182068	3.699640838
EPGQDLVVLSLPITPEFIPSFR	ENSMUSG00000024164	NO	NO	17	57343397	57367500	MGI:88227	C3	12266	729	0.770576355	1.205298853	0.639323893
IFTVDNNLLPVGK	ENSMUSG00000024164	YES	NO	17	57343397	57367500	MGI:88227	C3	12266	1504	0.306139283	0.147954997	2.069137832
VGLVAVDK	ENSMUSG00000024164	YES	NO	17	57343397	57367500	MGI:88227	C3	12266	3193	0.156061246	0.029504151	5.289467467
FYALSAK	ENSMUSG00000003814	YES	NO	8	87365749	87370833	MGI:88252	Calr	12317	1005	0.057245521	0.01871779	3.058348333
DMHGDSEYNIMFGPDICGPGTK	ENSMUSG00000003814	NO	NO	8	87365749	87370833	MGI:88252	Calr	12317	513	0.760365575	0.383111681	1.984709977
EQFLDGDAWTNR	ENSMUSG00000003814	YES	NO	8	87365749	87370833	MGI:88252	Calr	12317	733	0.163204128	0.039315701	4.151118405
HEQNIDCGGGYVK	ENSMUSG00000003814	NO	NO	8	87365749	87370833	MGI:88252	Calr	12317	1344	0.293771353	0.247772446	1.185649808
SGTIFDNFLITNDEAYAEEFGNETWGVTK	ENSMUSG00000003814	NO	NO	8	87365749	87370833	MGI:88252	Calr	12317	2677	1.292824411	0.904267248	1.429692841
ISGSILNELIGLVR	ENSMUSG00000020114	NO	NO	10	118636311	118677111	MGI:1261820	Cand1	71902	1693	0.170745096	0.13051904	1.308200673
GSLSGWILSK	ENSMUSG00000020368	YES	NO	11	50107969	50139175	MGI:88261	Canx	12330	1251	0.130972517	0.062641016	2.090842805
GAVPYVQAFDSLLANPVAEYLK	ENSMUSG00000028656	NO	NO	4	122536290	122563299	MGI:88262	Cap1	12331	1036	0.502010888	0.491811641	1.020738117
LSDLLAPISEQIQEVITFR	ENSMUSG00000028656	NO	NO	4	122536290	122563299	MGI:88262	Cap1	12331	2194	0.399816269	0.308640942	1.295409047
VLEALHSIK	ENSMUSG00000027562	NO	NO	3	14886691	14900769	MGI:88269	Car2	12349	3261	0.902955798	0.506326018	1.783348606
AVQQPDGLAVLGIFLK	ENSMUSG00000027562	NO	NO	3	14886691	14900769	MGI:88269	Car2	12349	340	0.844479705	0.903336849	0.934844743
DYWTYHGSFTTPPCEECIVWLLLK	ENSMUSG00000027559	NO	NO	3	14863512	14872532	MGI:88270	Car3	12350	581	0.771105435	0.491405571	1.56918334
EAPFTHFDPSCLFPACR	ENSMUSG00000027559	YES	NO	3	14863512	14872532	MGI:88270	Car3	12350	595	0.50188192	0.150733084	3.329606929
EKGEFQILLDALDK	ENSMUSG00000027559	NO	YES	3	14863512	14872532	MGI:88270	Car3	12350	672	0.133093181	NA	NA
EPMTVSSDQMAK	ENSMUSG00000027559	NO	NO	3	14863512	14872532	MGI:88270	Car3	12350	731	0.896305313	0.841045217	1.065704072
EWGYASHNGPDHWHELYPIAK	ENSMUSG00000027559	YES	NO	3	14863512	14872532	MGI:88270	Car3	12350	792	0.663519737	0.090453183	7.335504544
GEFQILLDALDK	ENSMUSG00000027559	NO	NO	3	14863512	14872532	MGI:88270	Car3	12350	1056	0.134821342	NA	NA
GGPLSGPYR	ENSMUSG00000027559	NO	NO	3	14863512	14872532	MGI:88270	Car3	12350	1107	0.389342989	1.989612943	0.195687805
HDPSLQPWSASYDPGSAK	ENSMUSG00000027559	YES	NO	3	14863512	14872532	MGI:88270	Car3	12350	1339	1.192671343	0.366560158	3.253685152
VVFDDTYDR	ENSMUSG00000027559	YES	NO	3	14863512	14872532	MGI:88270	Car3	12350	3405	0.368663455	0.039972738	9.222872326
YAAELHLVHWNPK	ENSMUSG00000027559	YES	NO	3	14863512	14872532	MGI:88270	Car3	12350	3482	0.329653004	0.03011406	10.94681369
YNTFGEALKQPDGIAVVGIFLK	ENSMUSG00000027559	NO	YES	3	14863512	14872532	MGI:88270	Car3	12350	3566	0.429285749	0.081343929	5.277415985
GDNQSPIELHTK	ENSMUSG00000027559	YES	NO	3	14863512	14872532	MGI:88270	Car3	12350	1052	0.361314339	0.037032638	9.756645874
DAILFPSFIHSQK	ENSMUSG00000027187	YES	NO	2	103294006	103325317	MGI:88271	Cat	12359	376	0.101192042	0.011866264	8.527708878
DAQLFIQK	ENSMUSG00000027187	YES	NO	2	103294006	103325317	MGI:88271	Cat	12359	379	0.142350785	0.005637454	25.25089842
EAETFPFNPFDLTK	ENSMUSG00000027187	YES	NO	2	103294006	103325317	MGI:88271	Cat	12359	587	0.147224868	0.020207763	7.28555978
FNSANEDNVTQVR	ENSMUSG00000027187	YES	NO	2	103294006	103325317	MGI:88271	Cat	12359	945	0.168806862	0.064919447	2.600251074
FYTEDGNWDLVGNNTPIFFIR	ENSMUSG00000027187	YES	NO	2	103294006	103325317	MGI:88271	Cat	12359	1013	0.158280582	0.03080361	5.138377626
GAGAFGYFEVTHDITR	ENSMUSG00000027187	YES	NO	2	103294006	103325317	MGI:88271	Cat	12359	1021	0.140735102	0.011011177	12.78111327
GPLLVQDVVFTDEMAHFDR	ENSMUSG00000027187	YES	NO	2	103294006	103325317	MGI:88271	Cat	12359	1226	0.184690194	0.060395752	3.05799974
HMNGYGSHTFK	ENSMUSG00000027187	YES	NO	2	103294006	103325317	MGI:88271	Cat	12359	1397	0.507185094	0.230691578	2.198541872
IQALLDKYNAEKPK	ENSMUSG00000027187	YES	NO	2	103294006	103325317	MGI:88271	Cat	12359	1666	0.25991409	0.057076369	4.553795147
LAQEDPDYGLR	ENSMUSG00000027187	YES	NO	2	103294006	103325317	MGI:88271	Cat	12359	1882	0.465574618	0.108793299	4.27944204
LCENIAGHLK	ENSMUSG00000027187	YES	NO	2	103294006	103325317	MGI:88271	Cat	12359	1893	0.098586597	0.005812697	16.96056057
LGPNYLQIPVNCPYR	ENSMUSG00000027187	NO	NO	2	103294006	103325317	MGI:88271	Cat	12359	1991	0.112830257	0.098633188	1.143938048
LNIMTAGSR	ENSMUSG00000027187	YES	NO	2	103294006	103325317	MGI:88271	Cat	12359	2141	0.104486115	0.02887397	3.618695816
LVNADGEAVYCK	ENSMUSG00000027187	NO	NO	2	103294006	103325317	MGI:88271	Cat	12359	2265	0.139095308	0.082960482	1.676645364
NAIHTYTQAGSHMAAK	ENSMUSG00000027187	YES	NO	2	103294006	103325317	MGI:88271	Cat	12359	2387	0.28665302	0.070003062	4.094863996
NFTDVHPDYGAR	ENSMUSG00000027187	YES	NO	2	103294006	103325317	MGI:88271	Cat	12359	2418	0.121730695	0.005745645	21.18660372
RTPIAVR	ENSMUSG00000027187	YES	NO	2	103294006	103325317	MGI:88271	Cat	12359	2600	0.176352844	0.040052456	4.403046889
SALEHSVQCAVDVK	ENSMUSG00000027187	YES	NO	2	103294006	103325317	MGI:88271	Cat	12359	2621	0.153435132	0.039417106	3.89260268
VFEHIGK	ENSMUSG00000027187	NO	NO	2	103294006	103325317	MGI:88271	Cat	12359	3146	0.1942462	0.123299533	1.57540094
VFEHIGKR	ENSMUSG00000027187	NO	YES	2	103294006	103325317	MGI:88271	Cat	12359	3147	1.438535933	0.140106236	10.26746541
VWPHKDYPLIPVGK	ENSMUSG00000027187	NO	YES	2	103294006	103325317	MGI:88271	Cat	12359	3432	0.283620784	0.038447439	7.376844627
EYGGLDVLVNNAGIAFK	ENSMUSG00000051483	YES	NO	16	93608082	93610750	MGI:88284	Cbr1	12408	794	0.330763855	0.094536252	3.4988044
IGVTVLSR	ENSMUSG00000051483	NO	NO	16	93608082	93610750	MGI:88284	Cbr1	12408	1537	0.251477206	0.817141924	0.307752177
VVNVSSMVSLR	ENSMUSG00000051483	NO	NO	16	93608082	93610750	MGI:88284	Cbr1	12408	3424	0.203711603	0.11529218	1.766916052
VQELSLSAPLTVLPTVTCEDTIAILR	ENSMUSG00000024039	YES	NO	17	31749568	31774144	MGI:88285	Cbs	12411	3344	0.824616821	0.218799876	3.768817596
AIILNTPHNPLGK	ENSMUSG00000040213	YES	NO	3	142364015	142407874	MGI:2677849	Ccbl2	229905	142	0.25158443	0.034708877	7.248417374
LTAIPVSAFCDSK	ENSMUSG00000040213	NO	NO	3	142364015	142407874	MGI:2677849	Ccbl2	229905	2222	0.311650486	0.192040234	1.622839546
ALIAGGGAPEIELALR	ENSMUSG00000007739	YES	NO	11	22890593	22903336	MGI:104689	Cct4	12464	194	0.171970495	0.07867378	2.18586795
DALSDLALHFLNK	ENSMUSG00000007739	NO	NO	11	22890593	22903336	MGI:104689	Cct4	12464	377	0.129481779	0.180287276	0.718196989
TFHETLNCCGSNALTTLTTTILR	ENSMUSG00000037706	YES	NO	7	150238644	150253839	MGI:1096398	Cd81	12520	2873	0.752847337	0.054706885	13.76147319
NVFDEAILAALEPPEPK	ENSMUSG00000006699	YES	NO	4	136875611	136913635	MGI:106211	Cdc42	12540	2533	0.227096306	0.025070273	9.058389799
AVLFCLSEDKK	ENSMUSG00000056201	NO	YES	19	5490521	5493997	MGI:101757	Cfl1	12631	331	0.147066509	0.146867951	1.001351953
EIFAQEALAPFR	ENSMUSG00000015970	YES	NO	14	30822209	30853652	MGI:1860776	Chdh	218865	654	0.173663663	0.057767087	3.006273521
VLLLEAGPK	ENSMUSG00000015970	YES	NO	14	30822209	30853652	MGI:1860776	Chdh	218865	3287	0.126686724	0.045695994	2.772381423
HNEETGDNVGPLIIK	ENSMUSG00000037710	NO	NO	10	70793228	70807702	MGI:1261855	Cisd1	52637	1399	0.171848372	0.127051348	1.352589916
AMVNLQIQK	ENSMUSG00000037710	NO	NO	10	70793228	70807702	MGI:1261855	Cisd1	52637	231	0.112067955	0.08900811	1.259075769
AFMTADLPNELIELLEK	ENSMUSG00000047126	NO	NO	11	86507853	86571067	MGI:2388633	Cltc	67300	82	0.112519363	0.131137628	0.858024994
ALEHFTDLYDIK	ENSMUSG00000047126	NO	NO	11	86507853	86571067	MGI:2388633	Cltc	67300	181	0.27494049	0.716649819	0.383646912
ESYVETELIFALAK	ENSMUSG00000047126	NO	NO	11	86507853	86571067	MGI:2388633	Cltc	67300	748	0.134392983	0.070402326	1.908928154
HNIMDFAMPYFIQVMK	ENSMUSG00000047126	NO	NO	11	86507853	86571067	MGI:2388633	Cltc	67300	1403	0.283321552	0.326799492	0.86695836
ISGETIFVTAPHEATAGIIGVNR	ENSMUSG00000047126	YES	NO	11	86507853	86571067	MGI:2388633	Cltc	67300	1691	0.568291738	0.179361517	3.168415096
IVLDNSVFSEHR	ENSMUSG00000047126	NO	NO	11	86507853	86571067	MGI:2388633	Cltc	67300	1729	0.220891714	0.11802239	1.871608551
KFDVNTSAVQVLIEHIGNLDR	ENSMUSG00000047126	NO	NO	11	86507853	86571067	MGI:2388633	Cltc	67300	1778	0.317621171	0.16841061	1.88599264
LLYNNVSNFGR	ENSMUSG00000047126	NO	NO	11	86507853	86571067	MGI:2388633	Cltc	67300	2121	0.120462548	0.162482992	0.741385583
LTDQLPLIIVCDR	ENSMUSG00000047126	YES	NO	11	86507853	86571067	MGI:2388633	Cltc	67300	2223	0.127675535	0.013240987	9.642448713
NLQNLLILTAIK	ENSMUSG00000047126	NO	NO	11	86507853	86571067	MGI:2388633	Cltc	67300	2477	0.129445486	0.094123766	1.375268879
NNLAGAEELFAR	ENSMUSG00000047126	YES	NO	11	86507853	86571067	MGI:2388633	Cltc	67300	2492	0.133757847	0.044457039	3.008698983
VGYTPDWIFLLR	ENSMUSG00000047126	YES	NO	11	86507853	86571067	MGI:2388633	Cltc	67300	3203	0.138171352	0.056185428	2.459202622
IQWAEELIAAFK	ENSMUSG00000025545	NO	NO	14	122580943	122801450	MGI:1916884	Clybl	69634	1679	0.134100326	0.08605137	1.558375262
TFSGQTHGFVHR	ENSMUSG00000022235	NO	NO	15	31498546	31519874	MGI:1916824	Cmbl	69574	2879	0.202324306	0.169092371	1.196531249
NLIEWLNK	ENSMUSG00000022235	NO	NO	15	31498546	31519874	MGI:1916824	Cmbl	69574	2468	0.166279324	0.163047483	1.019821467
NPTLFIFAENDTVIPLEQVSTLTQK	ENSMUSG00000022235	YES	NO	15	31498546	31519874	MGI:1916824	Cmbl	69574	2499	0.501695794	0.219146301	2.289319018
IVPVEITISLLK	ENSMUSG00000028719	NO	NO	4	114631941	114659846	MGI:1913838	Cmpk1	66588	1735	0.090630214	0.232840262	0.389237726
SGLLVLTTPLATLAAR	ENSMUSG00000001755	NO	NO	11	100943879	100947933	MGI:1918993	Coasy	71743	2672	0.138338219	0.074852015	1.848156246
IINFLYSTVGALDK	ENSMUSG00000022371	NO	NO	15	55139305	55352358	MGI:1341272	Col14a1	12818	1568	0.211015731	0.118857234	1.775371372
DGTPGIPGMKGSAGQVGR	ENSMUSG00000028626	NO	YES	4	120711990	120727927	MGI:88466	Col9a2	12840	439	0.606323291	0.014579717	41.58676696
NFEHLIPDAPELIHDFLVNEK	ENSMUSG00000030754	NO	NO	7	121359076	121398225	MGI:1917599	Copb1	70349	2411	0.521483862	0.563380156	0.925634062
HNTALLAATDLLKR	ENSMUSG00000021235	NO	YES	12	85702607	85714746	MGI:1924408	Coq6	217707	1407	0.896836038	0.052027655	17.23767928
ADWSSLSR	ENSMUSG00000031818	YES	NO	8	123192190	123198107	MGI:88473	Cox4i1	12857	51	0.074454291	0.025767812	2.889430089
DYPLPDVAHVTMLSASQK	ENSMUSG00000031818	NO	NO	8	123192190	123198107	MGI:88473	Cox4i1	12857	577	0.119461899	0.069406109	1.721201496
ANPIQGFSAK	ENSMUSG00000031818	NO	NO	8	123192190	123198107	MGI:88473	Cox4i1	12857	241	0.04351221	0.067821401	0.641570498
IQFNESFAEMNR	ENSMUSG00000031818	NO	NO	8	123192190	123198107	MGI:88473	Cox4i1	12857	1674	0.06464763	0.06001648	1.077164634
SEDYAFPTYADR	ENSMUSG00000031818	NO	NO	8	123192190	123198107	MGI:88473	Cox4i1	12857	2644	0.188552509	0.096818186	1.947490624
LNDFASAVR	ENSMUSG00000000088	NO	NO	9	57369105	57380230	MGI:88474	Cox5a	12858	2136	0.030254217	0.024150253	1.252749479
GMNTLVGYDLVPEPK	ENSMUSG00000000088	YES	NO	9	57369105	57380230	MGI:88474	Cox5a	12858	1208	0.050019078	0.023937714	2.089551206
IIDAALR	ENSMUSG00000000088	NO	NO	9	57369105	57380230	MGI:88474	Cox5a	12858	1556	0.055195706	0.033480805	1.64857762
WVTYFNKPDIDAWELR	ENSMUSG00000000088	NO	NO	9	57369105	57380230	MGI:88474	Cox5a	12858	3480	0.207017234	0.123679766	1.673816503
EIMIAAQK	ENSMUSG00000061518	YES	NO	1	36748425	36750230	MGI:88475	Cox5b	12859	665	0.034972328	0.01416992	2.468068131
HEEHERPPFVAYPHLR	ENSMUSG00000041697	YES	NO	5	115795651	115798990	MGI:103099	Cox6a1	12861	1340	0.149261941	0.065204105	2.289149425
GGDVSVCEWYR	ENSMUSG00000036751	NO	NO	7	31401994	31411136	MGI:107460	Cox6b1	110323	1095	0.122299777	0.481116531	0.254199905
NCWQNYLDFHR	ENSMUSG00000036751	NO	NO	7	31401994	31411136	MGI:107460	Cox6b1	110323	2396	0.169276393	0.304156833	0.55654312
SLCPVSWVSAWDDR	ENSMUSG00000036751	YES	NO	7	31401994	31411136	MGI:107460	Cox6b1	110323	2721	0.082700035	0.038713315	2.136216835
AGIFQSAK	ENSMUSG00000014313	NO	NO	15	35855641	35868001	MGI:104614	Cox6c	12864	104	0.123698714	0.098802715	1.251976872
AYAEFYR	ENSMUSG00000014313	YES	NO	15	35855641	35868001	MGI:104614	Cox6c	12864	351	0.06198821	0.018524841	3.346220922
GGASDALLYR	ENSMUSG00000032330	NO	NO	9	79603215	79607520	MGI:1316715	Cox7a2	12866	1094	0.12409946	0.072712084	1.706724023
LFQEDNGMPVHLK	ENSMUSG00000032330	YES	NO	9	79603215	79607520	MGI:1316715	Cox7a2	12866	1946	0.079761529	0.039068324	2.04159072
FGLFTPGSR	ENSMUSG00000022742	NO	NO	16	58670405	58680474	MGI:104841	Cpox	12892	877	0.367741428	0.368246275	0.998629051
AADTIGYPVMIR	ENSMUSG00000025991	YES	NO	1	67169600	67277833	MGI:891996	Cps1	227231	5	0.075512319	0.007557984	9.99106574
AERPDGLILGMGGQTALNCGVELFK	ENSMUSG00000025991	YES	NO	1	67169600	67277833	MGI:891996	Cps1	227231	64	0.106724137	0.01189947	8.96881454
AFAISGPFNVQFLVK	ENSMUSG00000025991	YES	NO	1	67169600	67277833	MGI:891996	Cps1	227231	70	0.053271595	0.010965956	4.857906945
AFAMTNQILVER	ENSMUSG00000025991	YES	NO	1	67169600	67277833	MGI:891996	Cps1	227231	71	0.061070674	0.004589653	13.30616457
LFAEAVQK	ENSMUSG00000025991	YES	NO	1	67169600	67277833	MGI:891996	Cps1	227231	1929	0.047999111	0.005870064	8.176931248
AKEIGFSDK	ENSMUSG00000025991	NO	YES	1	67169600	67277833	MGI:891996	Cps1	227231	160	0.466001836	0.523822126	0.889618466
ATGYPLAFIAAK	ENSMUSG00000025991	YES	NO	1	67169600	67277833	MGI:891996	Cps1	227231	303	0.059461916	0.015391889	3.863198001
AVNTLNEALEFANSVGYPCLLR	ENSMUSG00000025991	YES	NO	1	67169600	67277833	MGI:891996	Cps1	227231	337	0.179492759	0.065893633	2.723977275
CEMASTGEVACFGEGIHTAFLK	ENSMUSG00000025991	NO	NO	1	67169600	67277833	MGI:891996	Cps1	227231	365	0.892972593	0.64414904	1.38628258
CLGLTEAQTR	ENSMUSG00000025991	YES	NO	1	67169600	67277833	MGI:891996	Cps1	227231	367	0.818200615	0.309070629	2.647293336
DELGLNK	ENSMUSG00000025991	NO	NO	1	67169600	67277833	MGI:891996	Cps1	227231	395	0.213595693	0.187053297	1.141897501
DGSIDLVINLPNNNTK	ENSMUSG00000025991	YES	NO	1	67169600	67277833	MGI:891996	Cps1	227231	438	0.083205392	0.011680203	7.123625708
DILNMDK	ENSMUSG00000025991	NO	NO	1	67169600	67277833	MGI:891996	Cps1	227231	455	0.041344381	0.021784087	1.897916641
EIGFSDK	ENSMUSG00000025991	NO	NO	1	67169600	67277833	MGI:891996	Cps1	227231	655	0.145958917	0.091001715	1.603913921
EPLFGISTGNIITGLAAGAK	ENSMUSG00000025991	NO	NO	1	67169600	67277833	MGI:891996	Cps1	227231	730	0.28815187	0.150281093	1.917419311
ETLIDLGTK	ENSMUSG00000025991	YES	NO	1	67169600	67277833	MGI:891996	Cps1	227231	754	0.048204471	0.00622427	7.744598476
EVEMDAVGK	ENSMUSG00000025991	NO	NO	1	67169600	67277833	MGI:891996	Cps1	227231	769	0.405324242	0.294227356	1.377588568
FLEEATR	ENSMUSG00000025991	NO	NO	1	67169600	67277833	MGI:891996	Cps1	227231	909	0.670023551	2.19279701	0.305556578
FLGVAEQLHNEGFK	ENSMUSG00000025991	YES	NO	1	67169600	67277833	MGI:891996	Cps1	227231	916	0.052243215	0.007094715	7.363680598
FVHDNYVIR	ENSMUSG00000025991	YES	NO	1	67169600	67277833	MGI:891996	Cps1	227231	988	0.051483844	0.009582279	5.372818256
GILIGIQQSFR	ENSMUSG00000025991	YES	NO	1	67169600	67277833	MGI:891996	Cps1	227231	1138	0.15736643	0.032169701	4.891759249
GKGTTITSVLPK	ENSMUSG00000025991	NO	YES	1	67169600	67277833	MGI:891996	Cps1	227231	1154	0.149419534	0.04366596	3.421876763
GKGTTITSVLPKPALVASR	ENSMUSG00000025991	YES	NO	1	67169600	67277833	MGI:891996	Cps1	227231	1155	0.398788668	0.156705297	2.544832079
GLNSDSVTEETLR	ENSMUSG00000025991	YES	NO	1	67169600	67277833	MGI:891996	Cps1	227231	1186	0.059499912	0.015455322	3.849800839
GLNSDSVTEETLRK	ENSMUSG00000025991	NO	YES	1	67169600	67277833	MGI:891996	Cps1	227231	1187	0.09118771	0.005596672	16.2932021
GNDVLVIECNLR	ENSMUSG00000025991	YES	NO	1	67169600	67277833	MGI:891996	Cps1	227231	1213	0.055436982	0.006644949	8.342724838
GQILTMANPIIGNGGAPDTTAR	ENSMUSG00000025991	YES	NO	1	67169600	67277833	MGI:891996	Cps1	227231	1231	0.169799301	0.051072087	3.32469871
GQNQPVLNITNR	ENSMUSG00000025991	YES	NO	1	67169600	67277833	MGI:891996	Cps1	227231	1235	0.083712991	0.019818951	4.223886102
GTTITSVLPK	ENSMUSG00000025991	YES	NO	1	67169600	67277833	MGI:891996	Cps1	227231	1272	0.079646706	0.034467611	2.310769555
GTTITSVLPKPALVASR	ENSMUSG00000025991	YES	NO	1	67169600	67277833	MGI:891996	Cps1	227231	1273	0.064701349	0.014943151	4.329832994
GYSFGHPSSVAGEVVFNTGLGGYPEALTDPAYK	ENSMUSG00000025991	YES	NO	1	67169600	67277833	MGI:891996	Cps1	227231	1328	0.78248024	0.004569937	171.2234324
IALGIPLPEIK	ENSMUSG00000025991	YES	NO	1	67169600	67277833	MGI:891996	Cps1	227231	1461	0.11198498	0.04204664	2.663351438
IAPSFAVESMEDALK	ENSMUSG00000025991	YES	NO	1	67169600	67277833	MGI:891996	Cps1	227231	1467	0.048442816	0.011006146	4.401433118
IEFEGQSVDFVDPNKQNLIAEVSTK	ENSMUSG00000025991	NO	YES	1	67169600	67277833	MGI:891996	Cps1	227231	1490	0.3134436	0.081253638	3.857594664
IMGTSPLQIDR	ENSMUSG00000025991	YES	NO	1	67169600	67277833	MGI:891996	Cps1	227231	1646	0.063213448	0.004099013	15.42162559
KEPLFGISTGNIITGLAAGAK	ENSMUSG00000025991	YES	NO	1	67169600	67277833	MGI:891996	Cps1	227231	1773	0.114256957	0.037860484	3.017841969
LRDADPILR	ENSMUSG00000025991	NO	YES	1	67169600	67277833	MGI:891996	Cps1	227231	2185	0.118538031	0.089155192	1.329569576
LTSIDKWFLYK	ENSMUSG00000025991	NO	YES	1	67169600	67277833	MGI:891996	Cps1	227231	2237	0.111286646	0.054073212	2.058073522
LYFEELSLER	ENSMUSG00000025991	NO	NO	1	67169600	67277833	MGI:891996	Cps1	227231	2292	0.419905048	0.440934453	0.952307186
MCHPSVDGFTPR	ENSMUSG00000025991	YES	NO	1	67169600	67277833	MGI:891996	Cps1	227231	2305	0.053143143	0.015507481	3.426935905
MRDILNMDK	ENSMUSG00000025991	NO	YES	1	67169600	67277833	MGI:891996	Cps1	227231	2366	0.183625433	0.081542183	2.25190723
NIHPWVK	ENSMUSG00000025991	YES	NO	1	67169600	67277833	MGI:891996	Cps1	227231	2434	0.075947749	0.020952598	3.624741431
PSYVLSGSAMNVVFSEDEMKR	ENSMUSG00000025991	NO	YES	1	67169600	67277833	MGI:891996	Cps1	227231	2559	0.210059176	0.073673715	2.851209237
RLPTLEQPIIPSDYVAIK	ENSMUSG00000025991	YES	NO	1	67169600	67277833	MGI:891996	Cps1	227231	2589	0.06824466	0.025564477	2.669511276
RTAVDSGIALLTNFQVTK	ENSMUSG00000025991	YES	NO	1	67169600	67277833	MGI:891996	Cps1	227231	2598	0.608856154	0.167144089	3.642702279
RTSVNVVR	ENSMUSG00000025991	NO	NO	1	67169600	67277833	MGI:891996	Cps1	227231	2601	0.141086078	0.131820258	1.070291319
SAYALGGLGSGICPNK	ENSMUSG00000025991	NO	NO	1	67169600	67277833	MGI:891996	Cps1	227231	2625	0.071151002	0.038552393	1.845566433
SIFSAVLDELK	ENSMUSG00000025991	NO	NO	1	67169600	67277833	MGI:891996	Cps1	227231	2693	0.046985034	0.031150658	1.508315962
SLGQWLQEEK	ENSMUSG00000025991	YES	NO	1	67169600	67277833	MGI:891996	Cps1	227231	2734	0.072510918	0.016514273	4.390802882
SVGEVMAIGR	ENSMUSG00000025991	YES	NO	1	67169600	67277833	MGI:891996	Cps1	227231	2807	0.054081146	0.007628957	7.088930258
TAHIVLEDGTK	ENSMUSG00000025991	YES	NO	1	67169600	67277833	MGI:891996	Cps1	227231	2835	0.065037384	0.021778203	2.986352263
TAVDSGIALLTNFQVTK	ENSMUSG00000025991	YES	NO	1	67169600	67277833	MGI:891996	Cps1	227231	2846	0.072131941	0.009556448	7.547986938
TFEESFQK	ENSMUSG00000025991	YES	NO	1	67169600	67277833	MGI:891996	Cps1	227231	2870	0.067871023	0.027105214	2.503984002
TLGVDFIDVATK	ENSMUSG00000025991	YES	NO	1	67169600	67277833	MGI:891996	Cps1	227231	2963	0.048957846	0.006720042	7.285348195
TSACFEPSLDYMVTK	ENSMUSG00000025991	YES	NO	1	67169600	67277833	MGI:891996	Cps1	227231	3010	0.055450393	0.022133561	2.505263123
TVLMNPNIASVQTNEVGLK	ENSMUSG00000025991	YES	NO	1	67169600	67277833	MGI:891996	Cps1	227231	3050	0.078692839	0.004834482	16.27740781
VAGLLVLNYSNDYNHWLATK	ENSMUSG00000025991	NO	NO	1	67169600	67277833	MGI:891996	Cps1	227231	3090	1.285122331	1.286543484	0.998895371
VLGTSVESIMATEDR	ENSMUSG00000025991	YES	NO	1	67169600	67277833	MGI:891996	Cps1	227231	3278	0.072153333	0.012888691	5.598189589
VMIGESIDEK	ENSMUSG00000025991	YES	NO	1	67169600	67277833	MGI:891996	Cps1	227231	3310	0.133594896	0.060394397	2.212041232
VPAIYGVDTR	ENSMUSG00000025991	NO	NO	1	67169600	67277833	MGI:891996	Cps1	227231	3336	0.559673409	0.577817625	0.968598713
VSQEHPVVLTK	ENSMUSG00000025991	YES	NO	1	67169600	67277833	MGI:891996	Cps1	227231	3363	0.052833551	0.009488318	5.568273907
VVAVDCGIK	ENSMUSG00000025991	YES	NO	1	67169600	67277833	MGI:891996	Cps1	227231	3396	0.051040123	0.008342519	6.118071209
YMESDGIK	ENSMUSG00000025991	YES	NO	1	67169600	67277833	MGI:891996	Cps1	227231	3557	0.433430272	0.167212764	2.592088435
LLGSTIPLCSAQWER	ENSMUSG00000024900	NO	NO	19	3323348	3384119	MGI:1098296	Cpt1a	12894	2086	0.199098152	0.17364504	1.14658128
YLESVRPLMK	ENSMUSG00000024900	NO	NO	19	3323348	3384119	MGI:1098296	Cpt1a	12894	3543	0.257721603	NA	NA
AGLLEPEVFHLNPAR	ENSMUSG00000028607	NO	NO	4	107576586	107596215	MGI:109176	Cpt2	12896	109	0.062144887	0.049514753	1.255078207
ATNLTVSAVR	ENSMUSG00000028607	NO	NO	4	107576586	107596215	MGI:109176	Cpt2	12896	307	0.326317691	0.298732092	1.092342267
KTEVLCKDFENGIGK	ENSMUSG00000028607	NO	YES	4	107576586	107596215	MGI:109176	Cpt2	12896	1840	0.48733953	0.096914545	5.028548933
SFNLIVAK	ENSMUSG00000028607	YES	NO	4	107576586	107596215	MGI:109176	Cpt2	12896	2658	0.073327086	0.028596345	2.564211799
TLTIDAIQFQR	ENSMUSG00000028607	YES	NO	4	107576586	107596215	MGI:109176	Cpt2	12896	2976	0.180182311	0.003809801	47.29441715
YHGQLTK	ENSMUSG00000028607	NO	NO	4	107576586	107596215	MGI:109176	Cpt2	12896	3527	3.487001409	2.846356464	1.225075444
YILSDSSPVPEFPLAYLTSENR	ENSMUSG00000028607	NO	NO	4	107576586	107596215	MGI:109176	Cpt2	12896	3535	0.132048873	0.078106471	1.690626542
HLLGLLLIAK	ENSMUSG00000003623	YES	NO	5	8966033	8997324	MGI:1921364	Crot	74114	1385	0.21564106	0.038417246	5.613131692
AFVFDVLHEGCLITPPELLR	ENSMUSG00000003623	NO	NO	5	8966033	8997324	MGI:1921364	Crot	74114	88	0.30633536	0.351789427	0.870791832
EEALHPDTFIQLALQLAYYR	ENSMUSG00000003623	YES	NO	5	8966033	8997324	MGI:1921364	Crot	74114	607	0.708277205	0.255708717	2.769859443
DVLSNLIPK	ENSMUSG00000005683	NO	NO	10	127774790	127799534	MGI:88529	Cs	12974	558	0.198050173	0.205720747	0.962713657
EGSSIGAIDSR	ENSMUSG00000005683	NO	NO	10	127774790	127799534	MGI:88529	Cs	12974	640	0.36975127	1.085172561	0.34073039
ALGVLAQLIWSR	ENSMUSG00000005683	NO	NO	10	127774790	127799534	MGI:88529	Cs	12974	189	0.25583068	0.255639352	1.000748431
IVPNILLEQGK	ENSMUSG00000005683	YES	NO	10	127774790	127799534	MGI:88529	Cs	12974	1734	0.157743209	0.053037984	2.974155431
LSQVAPVLK	ENSMUSG00000023044	YES	NO	15	102007429	102019474	MGI:2180098	Csad	246277	2211	0.930842838	0.24197844	3.846800725
FFNQLFSGLDPHALAGR	ENSMUSG00000023044	YES	NO	15	102007429	102019474	MGI:2180098	Csad	246277	858	1.109730265	0.045408465	24.43884123
GAAFLGLGTDSVR	ENSMUSG00000023044	YES	NO	15	102007429	102019474	MGI:2180098	Csad	246277	1016	0.786128137	0.10337112	7.604910726
ATLGINDTLIR	ENSMUSG00000028179	YES	NO	3	157557212	157588041	MGI:1339968	Cth	107869	305	0.400866593	0.048362326	8.288819582
AVAALDGAK	ENSMUSG00000028179	NO	NO	3	157557212	157588041	MGI:1339968	Cth	107869	309	0.577664636	0.655524936	0.881224502
AVVLPISLATTFK	ENSMUSG00000028179	YES	NO	3	157557212	157588041	MGI:1339968	Cth	107869	346	0.330258587	0.037532139	8.799354249
FLETNPR	ENSMUSG00000028179	YES	NO	3	157557212	157588041	MGI:1339968	Cth	107869	911	0.241380415	0.027413356	8.805212269
FLQNSLGAVPSPFDCYLCCR	ENSMUSG00000028179	NO	NO	3	157557212	157588041	MGI:1339968	Cth	107869	923	0.548008212	0.952154143	0.575545689
HSLAFASGLAATITITHLLK	ENSMUSG00000028179	NO	NO	3	157557212	157588041	MGI:1339968	Cth	107869	1421	0.692735129	0.567755723	1.220128836
ISFVDCSK	ENSMUSG00000028179	YES	NO	3	157557212	157588041	MGI:1339968	Cth	107869	1689	0.492442511	0.230297875	2.138285083
LSVGLEDEQDLLEDLDR	ENSMUSG00000028179	YES	NO	3	157557212	157588041	MGI:1339968	Cth	107869	2216	0.396702145	0.04993477	7.944407188
VVYPGLPSHPQHELAK	ENSMUSG00000028179	YES	NO	3	157557212	157588041	MGI:1339968	Cth	107869	3426	0.303044295	0.080509476	3.764082331
LVWIETPTNPTLK	ENSMUSG00000028179	YES	NO	3	157557212	157588041	MGI:1339968	Cth	107869	2285	0.432774756	0.033675599	12.85128596
HFGYTSYSVSNSVK	ENSMUSG00000021939	NO	NO	14	63741353	63761971	MGI:88561	Ctsb	13030	1347	0.240612787	0.250416417	0.960850688
EIMAEIYK	ENSMUSG00000021939	NO	NO	14	63741353	63761971	MGI:88561	Ctsb	13030	664	0.220936544	0.312613073	0.706741218
GENHCGIESEIVAGIPR	ENSMUSG00000021939	NO	NO	14	63741353	63761971	MGI:88561	Ctsb	13030	1063	0.263542511	0.251228724	1.049014249
NGPVEGAFTVFSDFLTYK	ENSMUSG00000021939	YES	NO	14	63741353	63761971	MGI:88561	Ctsb	13030	2421	0.502055734	0.141295823	3.55322418
AIGAVPLIQGEYMIPCEK	ENSMUSG00000007891	YES	NO	7	149557053	149573943	MGI:88562	Ctsd	13033	137	0.336322165	0.14824441	2.268700485
ILDIACWVHHK	ENSMUSG00000007891	NO	NO	7	149557053	149573943	MGI:88562	Ctsd	13033	1599	0.187425483	0.138723726	1.351070138
NIFSFYLNR	ENSMUSG00000007891	NO	NO	7	149557053	149573943	MGI:88562	Ctsd	13033	2433	0.240256172	0.293843186	0.817633974
VSSLPTVYLK	ENSMUSG00000007891	YES	NO	7	149557053	149573943	MGI:88562	Ctsd	13033	3364	0.167027947	0.047780841	3.495709648
KQAWISSGK	ENSMUSG00000025193	NO	NO	19	43827486	43843128	MGI:1913638	Cutc	66388	1830	0.070093335	0.06281779	1.115819833
TYIIGELHPDDR	ENSMUSG00000024646	YES	NO	18	85020730	85049793	MGI:1926952	Cyb5	109672	3073	0.053817326	0.005872486	9.164316995
EQAGGDATENFEDVGHSTDAR	ENSMUSG00000024646	YES	NO	18	85020730	85049793	MGI:1926952	Cyb5	109672	732	0.344496446	0.154183236	2.234331407
FLEEHPGGEEVLR	ENSMUSG00000024646	YES	NO	18	85020730	85049793	MGI:1926952	Cyb5	109672	910	0.070760895	0.02278922	3.105016126
STWVILHHK	ENSMUSG00000024646	YES	NO	18	85020730	85049793	MGI:1926952	Cyb5	109672	2804	0.049643596	0.008992966	5.520269648
YYTLEEIQK	ENSMUSG00000024646	YES	NO	18	85020730	85049793	MGI:1926952	Cyb5	109672	3606	0.048943264	0.022288223	2.195924961
SVGMIAGGTGITPMLQVIR	ENSMUSG00000018042	YES	NO	15	82983924	83003022	MGI:94893	Cyb5r3	109754	2808	0.147573637	0.064729729	2.279843263
DILLRPELEELR	ENSMUSG00000018042	NO	NO	15	82983924	83003022	MGI:94893	Cyb5r3	109754	454	0.268790972	0.319968288	0.840055038
IGDTIEFR	ENSMUSG00000018042	YES	NO	15	82983924	83003022	MGI:94893	Cyb5r3	109754	1516	0.068165617	0.020767328	3.282348911
LIDKEVISPDTR	ENSMUSG00000018042	NO	YES	15	82983924	83003022	MGI:94893	Cyb5r3	109754	2019	0.280639352	0.247652822	1.133196662
MSQYLENMK	ENSMUSG00000018042	NO	NO	15	82983924	83003022	MGI:94893	Cyb5r3	109754	2371	0.196146809	0.160046226	1.225563478
STPAITLENPDIK	ENSMUSG00000018042	NO	NO	15	82983924	83003022	MGI:94893	Cyb5r3	109754	2797	0.179254378	0.355667617	0.503994093
GLLSSLDHTSIR	ENSMUSG00000022551	NO	NO	15	76173963	76176364	MGI:1913695	Cyc1	66445	1184	0.067141559	0.240336938	0.279364296
AANNGALPPDLSYIVR	ENSMUSG00000022551	YES	NO	15	76173963	76176364	MGI:1913695	Cyc1	66445	18	0.595759444	0.098043193	6.076499789
LSDYFPKPYPNPEAAR	ENSMUSG00000022551	NO	NO	15	76173963	76176364	MGI:1913695	Cyc1	66445	2198	0.204791464	0.111431963	1.837816167
GITWGEDTLMEYLENPKK	ENSMUSG00000063694	NO	YES	6	50512562	50516537	MGI:88578	Cycs	13063	1145	0.580335229	0.198802445	2.919155396
ADLIAYLK	ENSMUSG00000063694	NO	NO	6	50512562	50516537	MGI:88578	Cycs	13063	46	0.03719214	0.02461112	1.511192506
AMAEVGHFEPVSQVVESVANVIGAMCFGK	ENSMUSG00000032310	YES	NO	9	57524744	57531462	MGI:88589	Cyp1a2	13077	225	0.738292415	0.11852928	6.228776669
DFVENVTSGNAVDFFPVLR	ENSMUSG00000032310	YES	NO	9	57524744	57531462	MGI:88589	Cyp1a2	13077	422	0.322926764	0.078719563	4.102242858
TFNDNFVLFLQK	ENSMUSG00000032310	YES	NO	9	57524744	57531462	MGI:88589	Cyp1a2	13077	2877	0.268736742	0.051834681	5.184496898
IHEELDTVVGR	ENSMUSG00000032310	YES	NO	9	57524744	57531462	MGI:88589	Cyp1a2	13077	1540	0.421320013	0.088597205	4.755454901
LSDRPQLPYLEAFILEIYR	ENSMUSG00000032310	YES	NO	9	57524744	57531462	MGI:88589	Cyp1a2	13077	2197	0.998180263	0.358798189	2.782010314
NSIQDITSALFK	ENSMUSG00000032310	YES	NO	9	57524744	57531462	MGI:88589	Cyp1a2	13077	2509	0.262406391	0.065673194	3.995639258
YLPNPALK	ENSMUSG00000032310	YES	NO	9	57524744	57531462	MGI:88589	Cyp1a2	13077	3551	0.521463075	0.100901568	5.168037359
EVTGVVPFGK	ENSMUSG00000026170	YES	NO	1	74760148	74784464	MGI:88594	Cyp27a1	104086	786	0.20155402	0.09470965	2.128125489
DFAHMPLLK	ENSMUSG00000026170	NO	NO	1	74760148	74784464	MGI:88594	Cyp27a1	104086	397	0.140083786	0.183357217	0.763993849
EADNPGILHPFGSVPFGYGVR	ENSMUSG00000026170	NO	NO	1	74760148	74784464	MGI:88594	Cyp27a1	104086	586	0.311857376	0.402719459	0.774378712
LLKPDEAALYTDALNEVISDFITR	ENSMUSG00000026170	YES	NO	1	74760148	74784464	MGI:88594	Cyp27a1	104086	2098	0.05954446	0.002232963	26.66611572
NTQFVLCHYVVSR	ENSMUSG00000026170	NO	NO	1	74760148	74784464	MGI:88594	Cyp27a1	104086	2521	0.146671875	0.14476788	1.013152052
YLNGWDNIFSFGK	ENSMUSG00000026170	YES	NO	1	74760148	74784464	MGI:88594	Cyp27a1	104086	3547	0.322945388	0.036447076	8.860666632
DFIDSFLIHMQK	ENSMUSG00000060407	YES	NO	7	27814109	27821826	MGI:105055	Cyp2a12	13085	403	0.557611113	0.233131128	2.391834665
FNYEDKEFLSLLQMMGQVNK	ENSMUSG00000060407	NO	YES	7	27814109	27821826	MGI:105055	Cyp2a12	13085	947	1.181904504	0.065103555	18.15422379
TASNVISSIVFGDR	ENSMUSG00000060407	YES	NO	7	27814109	27821826	MGI:105055	Cyp2a12	13085	2844	0.568100783	0.064647249	8.787702295
EALVDHAEEFSGR	ENSMUSG00000060407	NO	NO	7	27814109	27821826	MGI:105055	Cyp2a12	13085	592	0.539100026	0.374404932	1.439884947
FIDLLPTSLPHAVTCDIK	ENSMUSG00000003053	YES	NO	19	39361601	39405189	MGI:103238	Cyp2c29	13095	889	0.594446521	0.042101008	14.11953178
AYGPVFTLYLGSKPTVILHGYEAVK	ENSMUSG00000003053	YES	NO	19	39361601	39405189	MGI:103238	Cyp2c29	13095	356	0.599889311	0.251449742	2.385722512
GFGVVFSNGNR	ENSMUSG00000003053	YES	NO	19	39361601	39405189	MGI:103238	Cyp2c29	13095	1081	0.742696275	0.215372499	3.448426699
GKLPPGPTPLPIIGNFLQIDVK	ENSMUSG00000003053	NO	YES	19	39361601	39405189	MGI:103238	Cyp2c29	13095	1157	0.675482117	0.029598402	22.82157402
GSPCDPTFILSCAPCNVICSIIFQNR	ENSMUSG00000003053	NO	NO	19	39361601	39405189	MGI:103238	Cyp2c29	13095	1253	1.503950061	0.906729286	1.658653893
GTTVITSLSSVLHDSK	ENSMUSG00000003053	YES	NO	19	39361601	39405189	MGI:103238	Cyp2c29	13095	1275	0.64045257	0.028947277	22.12479518
ILSSPWLQVCNSFPSLIDYCPGSHHK	ENSMUSG00000003053	YES	NO	19	39361601	39405189	MGI:103238	Cyp2c29	13095	1636	1.191330691	0.477805968	2.493335729
LPPGPTPLPIIGNFLQIDVK	ENSMUSG00000003053	YES	NO	19	39361601	39405189	MGI:103238	Cyp2c29	13095	2158	0.78481053	0.032670824	24.02175486
YAILLLLK	ENSMUSG00000042248	NO	NO	19	40066914	40086733	MGI:1306806	Cyp2c37	13096	3487	0.35697199	0.027388924	13.03344319
GTNVITSLSSVLR	ENSMUSG00000054827	YES	NO	19	40164178	40188440	MGI:2147497	Cyp2c50	107141	1270	1.022240767	0.03621175	28.22953209
FIDLVPNSLPHEVTCDIK	ENSMUSG00000054827	YES	NO	19	40164178	40188440	MGI:2147497	Cyp2c50	107141	890	0.744441478	0.11382028	6.540499441
DICQSFTNLSR	ENSMUSG00000067225	NO	NO	19	40112431	40148301	MGI:3642960	Cyp2c54	404195	448	1.036545185	0.072249662	14.34671337
GTTVITSLSSVLR	ENSMUSG00000067225	NO	NO	19	40112431	40148301	MGI:3642960	Cyp2c54	404195	1276	0.629982499	0.030040284	20.97125663
SLDLSNPQDFIDYFLIK	ENSMUSG00000060613	YES	NO	19	40227857	40261776	MGI:2385878	Cyp2c70	226105	2723	0.685787583	0.054373781	12.61246821
IQEEILYMLDALR	ENSMUSG00000060613	YES	NO	19	40227857	40261776	MGI:2385878	Cyp2c70	226105	1671	0.378607779	0.089390639	4.235429816
FGDIAPLNLPR	ENSMUSG00000014372	YES	NO	15	82233276	82237612	MGI:88602	Cyp2d10	13101	864	0.063221024	0.023394582	2.702378852
GSILIPNMSSVLKDETVWEKPLR	ENSMUSG00000014372	NO	NO	15	82233276	82237612	MGI:88602	Cyp2d10	13101	1250	0.834121435	0.326347095	2.555933383
NLGVFPFPVAPYPYQLCAVMR	ENSMUSG00000014372	NO	NO	15	82233276	82237612	MGI:88602	Cyp2d10	13101	2467	0.197767255	0.179989176	1.098773047
SLLAIVENLLTENR	ENSMUSG00000014372	NO	NO	15	82233276	82237612	MGI:88602	Cyp2d10	13101	2738	0.091795587	0.022665597	4.049996445
VLEDSLTEISGLIPEVLNMFPILLR	ENSMUSG00000014372	NO	NO	15	82233276	82237612	MGI:88602	Cyp2d10	13101	3263	0.790390583	0.824476888	0.958657053
FADILPLGVPHK	ENSMUSG00000061740	YES	NO	15	82201905	82210592	MGI:1929474	Cyp2d22	56448	802	0.343506411	0.069292863	4.957313008
AFVTMLDELLAEHK	ENSMUSG00000061740	YES	NO	15	82201905	82210592	MGI:1929474	Cyp2d22	56448	89	0.234707897	0.084148072	2.7892249
AVSNVIASLIYAR	ENSMUSG00000022445	NO	NO	15	82620537	82624675	MGI:1923529	Cyp2d26	76279	341	0.146825704	0.078064472	1.880826181
FADIVPTNLPHMTSR	ENSMUSG00000022445	NO	NO	15	82620537	82624675	MGI:1923529	Cyp2d26	76279	803	0.177875604	0.146982823	1.210179528
FQDFFIPK	ENSMUSG00000022445	YES	NO	15	82620537	82624675	MGI:1923529	Cyp2d26	76279	950	0.094167838	0.027281155	3.451754097
GTTLIPNLSSVLKDETVWEKPLR	ENSMUSG00000022445	YES	NO	15	82620537	82624675	MGI:1923529	Cyp2d26	76279	1274	0.29738663	0.051754562	5.746095037
GVILAPYGPEWR	ENSMUSG00000022445	NO	NO	15	82620537	82624675	MGI:1923529	Cyp2d26	76279	1295	0.176920249	0.345494645	0.512078123
SLEQWVTEEAGHLCDAFTK	ENSMUSG00000022445	YES	NO	15	82620537	82624675	MGI:1923529	Cyp2d26	76279	2729	0.226983876	0.097670255	2.323981618
VHQEIDEVIGHVR	ENSMUSG00000022445	YES	NO	15	82620537	82624675	MGI:1923529	Cyp2d26	76279	3211	0.36869876	0.067451263	5.466150603
FGDIVPVNLPR	ENSMUSG00000068086	YES	NO	15	82282807	82287254	MGI:88606	Cyp2d9	13105	865	0.189274666	0.054385155	3.480263442
GNPESSFNDENLLMVVR	ENSMUSG00000068086	NO	NO	15	82282807	82287254	MGI:88606	Cyp2d9	13105	1219	0.106560081	0.068019066	1.566620766
ITSHDIEVQDFLIPK	ENSMUSG00000068086	YES	NO	15	82282807	82287254	MGI:88606	Cyp2d9	13105	1716	0.162477655	0.029012426	5.600278158
STCNVIASLIFAR	ENSMUSG00000068086	NO	NO	15	82282807	82287254	MGI:88606	Cyp2d9	13105	2788	0.173446643	0.128205069	1.352884446
VLEQSLTEVSGLIPEVLNAFPILLR	ENSMUSG00000068086	NO	NO	15	82282807	82287254	MGI:88606	Cyp2d9	13105	3270	0.339589948	0.383924211	0.884523398
SFIAILDNLLTENR	ENSMUSG00000068086	YES	NO	15	82282807	82287254	MGI:88606	Cyp2d9	13105	2653	0.105440246	0.010473277	10.06755039
DIDLSPVTIGFGSIPR	ENSMUSG00000025479	YES	NO	7	147949731	147960874	MGI:88607	Cyp2e1	13106	449	0.074112782	0.015397084	4.813429882
DVTDCLLIEMEK	ENSMUSG00000025479	NO	NO	7	147949731	147960874	MGI:88607	Cyp2e1	13106	569	0.283225236	0.153564797	1.844336986
EAHFLVEELKK	ENSMUSG00000025479	NO	YES	7	147949731	147960874	MGI:88607	Cyp2e1	13106	590	0.114834882	0.015660548	7.332749877
EVLLNHK	ENSMUSG00000025479	NO	NO	7	147949731	147960874	MGI:88607	Cyp2e1	13106	777	0.07919449	0.052006524	1.522779908
FGPVFTLHLGQR	ENSMUSG00000025479	YES	NO	7	147949731	147960874	MGI:88607	Cyp2e1	13106	883	0.106849854	0.028579823	3.73864639
FINLVPSNLPHEATR	ENSMUSG00000025479	YES	NO	7	147949731	147960874	MGI:88607	Cyp2e1	13106	896	0.108153856	0.013571587	7.969138412
GDIPVFQEYK	ENSMUSG00000025479	YES	NO	7	147949731	147960874	MGI:88607	Cyp2e1	13106	1048	0.10792071	0.033484849	3.222971416
GIIFNNGPTWK	ENSMUSG00000025479	YES	NO	7	147949731	147960874	MGI:88607	Cyp2e1	13106	1135	0.127619325	0.045245292	2.82061003
GQPFDPTFLIGCAPCNVIADILFNK	ENSMUSG00000025479	NO	NO	7	147949731	147960874	MGI:88607	Cyp2e1	13106	1236	0.411970087	0.708058633	0.581830469
GQPFDPTFLIGCAPCNVIADILFNKR	ENSMUSG00000025479	NO	YES	7	147949731	147960874	MGI:88607	Cyp2e1	13106	1237	0.872603214	0.90411559	0.965145634
IVVLHGYK	ENSMUSG00000025479	NO	NO	7	147949731	147960874	MGI:88607	Cyp2e1	13106	1740	0.119037287	0.095303134	1.24903853
LHEEIDR	ENSMUSG00000025479	NO	NO	7	147949731	147960874	MGI:88607	Cyp2e1	13106	2003	0.412730966	0.258247721	1.598197899
VCVGEGLAR	ENSMUSG00000025479	NO	NO	7	147949731	147960874	MGI:88607	Cyp2e1	13106	3116	0.419071251	3.223101086	0.130021132
SLDINCPR	ENSMUSG00000025479	YES	NO	7	147949731	147960874	MGI:88607	Cyp2e1	13106	2722	0.088510469	0.043217307	2.048032945
EALVDKGEEFSGR	ENSMUSG00000052974	NO	YES	7	27904928	27918679	MGI:88608	Cyp2f2	13107	594	0.427283316	0.181352871	2.356087958
FADVIPMNLPHR	ENSMUSG00000052974	YES	NO	7	27904928	27918679	MGI:88608	Cyp2f2	13107	804	0.460786598	0.016696086	27.5984802
GAYPVFFNFTR	ENSMUSG00000052974	NO	NO	7	27904928	27918679	MGI:88608	Cyp2f2	13107	1037	0.246028411	0.185561367	1.325860091
GQLPPGPKPLPILGNLLQLR	ENSMUSG00000052974	NO	NO	7	27904928	27918679	MGI:88608	Cyp2f2	13107	1233	0.252408407	0.221227096	1.140947068
GTDVITLLNTVHYDSDQFK	ENSMUSG00000052974	NO	NO	7	27904928	27918679	MGI:88608	Cyp2f2	13107	1263	0.351269628	NA	NA
HAFLILMK	ENSMUSG00000052974	YES	NO	7	27904928	27918679	MGI:88608	Cyp2f2	13107	1334	0.197600008	0.015719522	12.57035757
IMSSPWGEMYNIFPSVLDWIPGPHK	ENSMUSG00000052974	NO	NO	7	27904928	27918679	MGI:88608	Cyp2f2	13107	1652	0.830302939	NA	NA
LLTIIHFINDNFK	ENSMUSG00000052974	YES	NO	7	27904928	27918679	MGI:88608	Cyp2f2	13107	2111	0.193714807	0.017271711	11.21572778
DFIDCFLTK	ENSMUSG00000052974	YES	NO	7	27904928	27918679	MGI:88608	Cyp2f2	13107	402	0.209852873	0.05065429	4.142845004
SVSNIICSVVFGSR	ENSMUSG00000052974	YES	NO	7	27904928	27918679	MGI:88608	Cyp2f2	13107	2811	0.319530636	0.113430475	2.81697344
TSMPYTDAVIHEVQR	ENSMUSG00000052974	YES	NO	7	27904928	27918679	MGI:88608	Cyp2f2	13107	3020	0.284873537	0.089641011	3.177937587
IMQNFSFQPCK	ENSMUSG00000056035	NO	NO	5	146666002	146691540	MGI:88609	Cyp3a11	13112	1649	0.714364359	4.288104632	0.166592101
DFGPVGIMSK	ENSMUSG00000056035	YES	NO	5	146666002	146691540	MGI:88609	Cyp3a11	13112	401	0.772876124	0.020898405	36.98254173
SYIQAVEDLNDLVFSR	ENSMUSG00000066071	NO	NO	4	114971651	115005420	MGI:88612	Cyp4a12a	277753	2824	0.843383135	NA	NA
AVEDLNNLTFFR	ENSMUSG00000028715	YES	NO	4	115158805	115168747	MGI:1096550	Cyp4a14	13119	320	1.066334225	0.103842424	10.26877243
AYLLLQGKPLDALLETMIQEVK	ENSMUSG00000039519	YES	NO	3	17971950	18143338	MGI:104978	Cyp7b1	13123	357	1.479893054	0.02781565	53.20361119
MFLGIQHPDSAVSFR	ENSMUSG00000039519	YES	NO	3	17971950	18143338	MGI:104978	Cyp7b1	13123	2316	0.333631971	0.084515746	3.947571755
FVYSLLGPR	ENSMUSG00000050445	YES	NO	9	121823474	121825423	MGI:1338044	Cyp8b1	13124	999	0.363624575	0.085274433	4.264168809
NMFEFLK	ENSMUSG00000050445	YES	NO	9	121823474	121825423	MGI:1338044	Cyp8b1	13124	2481	0.329704763	0.115311297	2.859258119
GGAEVQIFAPDVPQMHVIDHTK	ENSMUSG00000053329	YES	NO	10	77624827	77632506	MGI:1351861	D10Jhu81e	28295	1093	0.544541187	0.147952052	3.680524729
ITSLAQLNAANHDAAIFPGGFGAAK	ENSMUSG00000053329	NO	NO	10	77624827	77632506	MGI:1351861	D10Jhu81e	28295	1717	0.252456662	0.228047551	1.107035184
NLSTFAVDGK	ENSMUSG00000053329	NO	NO	10	77624827	77632506	MGI:1351861	D10Jhu81e	28295	2478	0.124884142	0.084701885	1.474396251
NVLELTGK	ENSMUSG00000053329	NO	NO	10	77624827	77632506	MGI:1351861	D10Jhu81e	28295	2536	0.232218749	0.700421116	0.331541616
VVTTPAFMCETALHHIHDGIGAMVK	ENSMUSG00000053329	YES	NO	10	77624827	77632506	MGI:1351861	D10Jhu81e	28295	3425	0.838962975	0.069032601	12.15314162
EGPSLTSPAQVLSR	ENSMUSG00000034371	YES	NO	19	10666690	10678748	MGI:2385084	Dak	225913	639	0.246168781	0.097275629	2.530631587
GLCGTVLIHK	ENSMUSG00000034371	YES	NO	19	10666690	10678748	MGI:2385084	Dak	225913	1163	0.264668103	0.125102334	2.115612823
ICTTLIGLEEHLNALDR	ENSMUSG00000034371	YES	NO	19	10666690	10678748	MGI:2385084	Dak	225913	1477	0.207326423	0.061495155	3.371426974
LIDAETTAK	ENSMUSG00000034371	NO	NO	19	10666690	10678748	MGI:2385084	Dak	225913	2016	0.339918324	0.26861522	1.265447003
LSVLLLER	ENSMUSG00000034371	YES	NO	19	10666690	10678748	MGI:2385084	Dak	225913	2217	0.19389466	0.075624881	2.563900375
TMLDSLWAAAQEFQAWK	ENSMUSG00000034371	NO	NO	19	10666690	10678748	MGI:2385084	Dak	225913	2983	0.4551875	0.648900293	0.701475257
VALLSGGGSGHEPAHAGFIGK	ENSMUSG00000034371	NO	NO	19	10666690	10678748	MGI:2385084	Dak	225913	3094	0.371297604	0.336057652	1.104862818
AKWDSWNK	ENSMUSG00000026385	NO	YES	1	122009857	122017655	MGI:94865	Dbi	13167	164	0.84044045	0.400157619	2.100273517
TQPTDEEMLFIYSHFK	ENSMUSG00000026385	YES	NO	1	122009857	122017655	MGI:94865	Dbi	13167	3006	0.117208632	0.046748074	2.507239792
SYLENPAFMLLDLK	ENSMUSG00000000340	YES	NO	3	116215988	116252894	MGI:105386	Dbt	13171	2826	0.05406435	0.018997881	2.845809456
ILKEDILSFLEK	ENSMUSG00000000340	NO	YES	3	116215988	116252894	MGI:105386	Dbt	13171	1617	0.072798521	0.025108919	2.899309205
LREELKPVALAR	ENSMUSG00000000340	NO	NO	3	116215988	116252894	MGI:105386	Dbt	13171	2187	0.066300456	0.066174918	1.001897062
LSFMPFFLK	ENSMUSG00000000340	YES	NO	3	116215988	116252894	MGI:105386	Dbt	13171	2199	0.244255993	0.000947288	257.8476042
PVILPPEVAIGALGAIK	ENSMUSG00000000340	NO	NO	3	116215988	116252894	MGI:105386	Dbt	13171	2562	0.047434602	0.032282507	1.469359315
SLHMYLEK	ENSMUSG00000024132	NO	NO	17	24563639	24576261	MGI:94871	Dci	13177	2736	0.149503474	0.092431968	1.617443375
ALQLGTLFSPAEALK	ENSMUSG00000024132	YES	NO	17	24563639	24576261	MGI:94871	Dci	13177	211	0.082182151	0.006797302	12.09040666
DMYVNTIGHR	ENSMUSG00000024132	NO	NO	17	24563639	24576261	MGI:94871	Dci	13177	517	0.159495161	0.15458759	1.031746216
EADIQNFTSFISK	ENSMUSG00000024132	YES	NO	17	24563639	24576261	MGI:94871	Dci	13177	585	0.091887416	0.022160486	4.146453064
GVILTSECPGIFSAGLDLLEMYGR	ENSMUSG00000024132	YES	NO	17	24563639	24576261	MGI:94871	Dci	13177	1296	0.282680356	0.075756973	3.731410398
KATADNLIK	ENSMUSG00000024132	NO	NO	17	24563639	24576261	MGI:94871	Dci	13177	1764	0.624882504	0.317613137	1.967432802
VGVVDEVVPEDQVHSK	ENSMUSG00000024132	YES	NO	17	24563639	24576261	MGI:94871	Dci	13177	3200	0.168363515	0.071347659	2.359762282
VLVETEGPAGVAVMK	ENSMUSG00000024132	NO	NO	17	24563639	24576261	MGI:94871	Dci	13177	3303	0.171296327	0.091732485	1.867346417
WLAIPDHSR	ENSMUSG00000024132	NO	NO	17	24563639	24576261	MGI:94871	Dci	13177	3466	0.233285351	0.155025359	1.504820584
YTIGLNESLLGIVAPFWFK	ENSMUSG00000024132	YES	NO	17	24563639	24576261	MGI:94871	Dci	13177	3588	0.391332809	0.089663287	4.364470913
FAEVENVVDTILFLLSNR	ENSMUSG00000039450	YES	NO	11	120586713	120588595	MGI:1915130	Dcxr	67880	806	1.372640298	0.5422137	2.531548536
AVIQVSQIVAK	ENSMUSG00000039450	YES	NO	11	120586713	120588595	MGI:1915130	Dcxr	67880	328	0.225654248	0.000231828	973.3683383
TLVLLDNLNVR	ENSMUSG00000028757	YES	NO	4	137860645	137868543	MGI:1194508	Ddost	13200	2979	0.24279714	0.043066359	5.637744751
NTLLIAGLQAR	ENSMUSG00000028757	YES	NO	4	137860645	137868543	MGI:1194508	Ddost	13200	2517	0.247426913	0.04969227	4.979183097
FFPLEAWQIGK	ENSMUSG00000001666	NO	NO	10	75233978	75236119	MGI:1298381	Ddt	13202	859	0.102011283	0.065231329	1.563838802
FLTEELSLDQDR	ENSMUSG00000001666	YES	NO	10	75233978	75236119	MGI:1298381	Ddt	13202	927	0.150353463	0.026290311	5.718968503
LCAATATILDKPEDR	ENSMUSG00000001666	YES	NO	10	75233978	75236119	MGI:1298381	Ddt	13202	1889	0.126348762	0.048125869	2.625381419
STEPCAHLLVSSIGVVGTAEQNR	ENSMUSG00000001666	NO	NO	10	75233978	75236119	MGI:1298381	Ddt	13202	2791	0.168029458	0.109762868	1.530840626
THSASFFK	ENSMUSG00000001666	YES	NO	10	75233978	75236119	MGI:1298381	Ddt	13202	2914	0.085578504	0.027545407	3.1068157
VSVTIRPGMTLLMNK	ENSMUSG00000001666	YES	NO	10	75233978	75236119	MGI:1298381	Ddt	13202	3369	0.112025827	0.048218489	2.323296075
AMTTFLSTLGAQCVIASR	ENSMUSG00000028223	YES	NO	4	15844387	15872654	MGI:1914710	Decr1	67460	230	0.246897661	0.111816469	2.208061676
EEWDIIEGLIR	ENSMUSG00000028223	YES	NO	4	15844387	15872654	MGI:1914710	Decr1	67460	618	0.184419151	0.074808712	2.465209535
VAFITGGGTGLGK	ENSMUSG00000028223	NO	NO	4	15844387	15872654	MGI:1914710	Decr1	67460	3085	0.108777213	0.084673963	1.284659524
FDGGEEVFLSGEFNSLKK	ENSMUSG00000028223	NO	YES	4	15844387	15872654	MGI:1914710	Decr1	67460	832	0.490541413	0.877974077	0.5587197
FFQPVLKPMLPPDAFQGK	ENSMUSG00000028223	NO	NO	4	15844387	15872654	MGI:1914710	Decr1	67460	860	0.183091335	0.13592546	1.346998089
FNIIQPGPIK	ENSMUSG00000028223	NO	NO	4	15844387	15872654	MGI:1914710	Decr1	67460	939	0.203700131	0.311738653	0.653432382
SLAAEWGR	ENSMUSG00000028223	NO	NO	4	15844387	15872654	MGI:1914710	Decr1	67460	2717	0.099434794	0.122247066	0.813392069
VAGHPDVVINNAAGNFISPSER	ENSMUSG00000028223	NO	NO	4	15844387	15872654	MGI:1914710	Decr1	67460	3089	1.067970468	0.577015212	1.850853229
VTKEEWDIIEGLIR	ENSMUSG00000028223	NO	YES	4	15844387	15872654	MGI:1914710	Decr1	67460	3379	0.367321064	0.069590291	5.278337787
AEFGFDLSHIPR	ENSMUSG00000011382	NO	NO	7	52728326	52744175	MGI:1919005	Dhdh	71755	59	0.149494462	0.236774299	0.631379598
ESPVVPLAESELLAEILEEAR	ENSMUSG00000011382	NO	NO	7	52728326	52744175	MGI:1919005	Dhdh	71755	741	0.24509141	0.244726451	1.001491292
VNCLAPGLIK	ENSMUSG00000022210	NO	NO	14	56097634	56109175	MGI:90169	Dhrs4	28200	3317	0.108725791	0.19132298	0.568284015
AVATLQGEGLSVTGIVCHVGK	ENSMUSG00000022210	NO	NO	14	56097634	56109175	MGI:90169	Dhrs4	28200	314	0.275643942	0.301260291	0.914969381
FSSVLWEEK	ENSMUSG00000022210	NO	NO	14	56097634	56109175	MGI:90169	Dhrs4	28200	970	0.173591154	0.144658564	1.200006067
LAEDGAHVVVSSR	ENSMUSG00000022210	NO	NO	14	56097634	56109175	MGI:90169	Dhrs4	28200	1873	0.23141716	0.248531638	0.931137628
LITTALKR	ENSMUSG00000022210	NO	YES	14	56097634	56109175	MGI:90169	Dhrs4	28200	2044	0.693890659	0.155270927	4.46890265
TALLGLTK	ENSMUSG00000022210	YES	NO	14	56097634	56109175	MGI:90169	Dhrs4	28200	2840	0.075630265	0.035587323	2.125202405
AAQINPLFPGQALLDTVPEIQALVR	ENSMUSG00000025815	YES	NO	2	5817140	5863838	MGI:2445096	Dhtkd1	209692	22	1.951226129	0.178460901	10.93363378
HQSFVLVGETGSGK	ENSMUSG00000029169	YES	NO	5	52541448	52581758	MGI:1099786	Dhx15	13204	1416	0.765656654	0.1044491	7.330428465
GMTLVTPLQLLLFASK	ENSMUSG00000042699	NO	NO	1	155302943	155334738	MGI:108177	Dhx9	13211	1211	0.166844186	0.166441273	1.002420753
GLETIASDVVSLASK	ENSMUSG00000000168	NO	NO	9	50442738	50467885	MGI:2385311	Dlat	235339	1164	0.145810118	0.091231583	1.598241668
VAPAPAGVFTDIPISNIR	ENSMUSG00000000168	YES	NO	9	50442738	50467885	MGI:2385311	Dlat	235339	3098	0.182536163	0.027095295	6.736821307
SAQLGFK	ENSMUSG00000020664	NO	NO	12	32016429	32036280	MGI:107450	Dld	13382	2623	0.143665799	0.38295095	0.375154572
SEEQLKEEGIEFK	ENSMUSG00000020664	NO	YES	12	32016429	32036280	MGI:107450	Dld	13382	2646	0.226388151	0.117323371	1.929608299
VCHAHPTLSEAFR	ENSMUSG00000020664	YES	NO	12	32016429	32036280	MGI:107450	Dld	13382	3109	0.137447496	0.035228887	3.901556583
VEGGTPLFTLR	ENSMUSG00000004789	NO	NO	12	86451783	86475033	MGI:1926170	Dlst	78920	3131	0.081349605	0.041216168	1.973730439
LGFMSAFVK	ENSMUSG00000004789	YES	NO	12	86451783	86475033	MGI:1926170	Dlst	78920	1969	0.08315387	0.028871762	2.880110699
NVETMNYADIER	ENSMUSG00000004789	NO	NO	12	86451783	86475033	MGI:1926170	Dlst	78920	2532	0.148737414	0.237743368	0.625621717
AWGSEMNCDTNPLEAGLEYFVK	ENSMUSG00000042102	NO	NO	13	94444388	94522786	MGI:1921379	Dmgdh	74129	348	0.420953527	1.136656537	0.370343647
DGLLFGPYESQEK	ENSMUSG00000042102	YES	NO	13	94444388	94522786	MGI:1921379	Dmgdh	74129	431	0.165084296	0.006217517	26.55148453
DLEGSYYLR	ENSMUSG00000042102	YES	NO	13	94444388	94522786	MGI:1921379	Dmgdh	74129	484	0.190470832	0.067074175	2.839704428
DSTQLLDHLFANVIPK	ENSMUSG00000042102	YES	NO	13	94444388	94522786	MGI:1921379	Dmgdh	74129	539	0.147139207	0.021276359	6.915619545
ELFESDLDR	ENSMUSG00000042102	NO	NO	13	94444388	94522786	MGI:1921379	Dmgdh	74129	688	0.43335422	0.328811065	1.317942934
FLSDWILHGEPPFDLIELDPNR	ENSMUSG00000042102	NO	NO	13	94444388	94522786	MGI:1921379	Dmgdh	74129	924	0.324958176	0.446157887	0.728347936
IHELFPLLNMNK	ENSMUSG00000042102	YES	NO	13	94444388	94522786	MGI:1921379	Dmgdh	74129	1541	0.223567462	0.048707801	4.589972365
ILAGLYNPGDGHIDPYSLTMALAAGAR	ENSMUSG00000042102	NO	NO	13	94444388	94522786	MGI:1921379	Dmgdh	74129	1596	0.49850228	0.497464475	1.002086189
IMSAGQEEGIGDFGTYALNALR	ENSMUSG00000042102	NO	NO	13	94444388	94522786	MGI:1921379	Dmgdh	74129	1650	0.196827445	0.101462248	1.939908179
ISDHLEAAMEMIPVLK	ENSMUSG00000042102	YES	NO	13	94444388	94522786	MGI:1921379	Dmgdh	74129	1685	0.268735419	0.044099706	6.093814353
IVNAAGFWAR	ENSMUSG00000042102	YES	NO	13	94444388	94522786	MGI:1921379	Dmgdh	74129	1732	0.319184045	0.02369825	13.46867595
LEEETGQVVGFHQPGSIR	ENSMUSG00000042102	YES	NO	13	94444388	94522786	MGI:1921379	Dmgdh	74129	1918	0.271052415	0.078447011	3.455229359
LNKPADFIGK	ENSMUSG00000042102	YES	NO	13	94444388	94522786	MGI:1921379	Dmgdh	74129	2145	0.136421153	0.002650175	51.47628506
LQASWVTHGVPPGFGK	ENSMUSG00000042102	NO	NO	13	94444388	94522786	MGI:1921379	Dmgdh	74129	2163	0.177023975	0.104979291	1.686275205
VGVIDLSPFGK	ENSMUSG00000042102	YES	NO	13	94444388	94522786	MGI:1921379	Dmgdh	74129	3197	0.109490795	0.021489983	5.094968988
MIGLDHPLIPVQHQYVVTSTIPEVK	ENSMUSG00000042102	YES	NO	13	94444388	94522786	MGI:1921379	Dmgdh	74129	2333	0.411701255	0.113594936	3.624292332
NYPATIIQEPLVLTEPAR	ENSMUSG00000042102	YES	NO	13	94444388	94522786	MGI:1921379	Dmgdh	74129	2547	0.192031232	0.039217037	4.896627751
SLAFAYVPVQLSEVGQQVEVELLGK	ENSMUSG00000042102	YES	NO	13	94444388	94522786	MGI:1921379	Dmgdh	74129	2719	0.183966717	0.043957994	4.185057172
TNWFEPVGSEYK	ENSMUSG00000042102	NO	NO	13	94444388	94522786	MGI:1921379	Dmgdh	74129	2993	0.278221549	0.149581185	1.860003647
VGFTNISHMLTPR	ENSMUSG00000042102	YES	NO	13	94444388	94522786	MGI:1921379	Dmgdh	74129	3185	0.161786199	0.034224307	4.727230783
TIVITSHPGQIVK	ENSMUSG00000028410	NO	NO	4	40669183	40681997	MGI:1270129	Dnaja1	15502	2946	0.15445768	0.245971686	0.627949023
GSSLIEAFETWR	ENSMUSG00000022304	YES	NO	15	39600031	39689016	MGI:1928679	Dpys	64705	1255	0.321828012	0.014533308	22.14416753
IVNDDFSQVADVLVEDGVVR	ENSMUSG00000022304	YES	NO	15	39600031	39689016	MGI:1928679	Dpys	64705	1733	0.670558592	0.030171307	22.22504324
VIGNQSLVNELTFSAR	ENSMUSG00000053898	YES	NO	7	29610236	29617266	MGI:1858208	Ech1	51798	3221	0.215121815	0.067808043	3.172511787
YCTQDAFFQIK	ENSMUSG00000053898	NO	NO	7	29610236	29617266	MGI:1858208	Ech1	51798	3493	0.227403512	0.122791771	1.851944235
ALALAQEILPQAPIAVR	ENSMUSG00000028601	YES	NO	4	107838042	107851913	MGI:1289238	Echdc2	52430	166	0.180755875	0.032453207	5.569738374
AFAAGADIK	ENSMUSG00000025465	NO	NO	7	147291609	147302375	MGI:2136460	Echs1	93747	67	0.059674882	0.036605875	1.630199612
AQFGQPEILLGTIPGAGGTQR	ENSMUSG00000025465	NO	NO	7	147291609	147302375	MGI:2136460	Echs1	93747	260	0.140436091	0.327201863	0.429203212
EGMTAFVEK	ENSMUSG00000025465	NO	NO	7	147291609	147302375	MGI:2136460	Echs1	93747	636	0.134580327	0.128854267	1.044438266
FLSHWDHITR	ENSMUSG00000025465	YES	NO	7	147291609	147302375	MGI:2136460	Echs1	93747	925	0.054591115	0.025776007	2.117904283
LVEEAIQCAEK	ENSMUSG00000025465	NO	NO	7	147291609	147302375	MGI:2136460	Echs1	93747	2247	0.079006464	0.046822034	1.687377879
NSSVGLIQLNRPK	ENSMUSG00000025465	NO	NO	7	147291609	147302375	MGI:2136460	Echs1	93747	2512	0.041952019	0.039771622	1.054822941
RLFYSTFATDDR	ENSMUSG00000025465	NO	NO	7	147291609	147302375	MGI:2136460	Echs1	93747	2588	0.264458819	0.280760548	0.941937253
TFQDCYSSK	ENSMUSG00000025465	NO	NO	7	147291609	147302375	MGI:2136460	Echs1	93747	2878	0.280779932	0.442396044	0.634680024
SLAMEMVLTGDR	ENSMUSG00000025465	NO	NO	7	147291609	147302375	MGI:2136460	Echs1	93747	2720	0.112987876	0.147074426	0.768236049
EVSTYIK	ENSMUSG00000037742	YES	NO	9	78326256	78336958	MGI:1096881	Eef1a1	13627	784	0.043868649	0.015973743	2.746297432
KDGSASGTTLLEALDCILPPTRPTDKPLR	ENSMUSG00000037742	NO	NO	9	78326256	78336958	MGI:1096881	Eef1a1	13627	1767	0.518131612	0.715844711	0.723804485
MDSTEPPYSQK	ENSMUSG00000037742	NO	NO	9	78326256	78336958	MGI:1096881	Eef1a1	13627	2309	0.417168691	0.739488454	0.564131446
RYEEIVK	ENSMUSG00000037742	YES	NO	9	78326256	78336958	MGI:1096881	Eef1a1	13627	2610	0.061592351	0.016157781	3.811931178
VETGVLKPGMVVTFAPVNVTTEVK	ENSMUSG00000037742	YES	NO	9	78326256	78336958	MGI:1096881	Eef1a1	13627	3137	0.03053928	0.007870406	3.880267395
YYVTIIDAPGHR	ENSMUSG00000037742	NO	NO	9	78326256	78336958	MGI:1096881	Eef1a1	13627	3608	0.036038846	0.023404965	1.539794934
ITSLEVENQNLR	ENSMUSG00000055762	YES	NO	15	75725226	75739986	MGI:1913906	Eef1d	66656	1718	1.248706306	0.260043631	4.801910744
GVVQDLQQAISK	ENSMUSG00000055762	NO	NO	15	75725226	75739986	MGI:1913906	Eef1d	66656	1314	0.183311206	0.097257028	1.88481193
EYFSWEGTFQHVGK	ENSMUSG00000071644	YES	NO	19	9041531	9052969	MGI:1914410	Eef1g	67160	793	0.195468583	0.022125267	8.83463163
ILGLLDTHLK	ENSMUSG00000071644	NO	NO	19	9041531	9052969	MGI:1914410	Eef1g	67160	1613	0.059473955	0.070766282	0.840427863
STFVLDEFKR	ENSMUSG00000071644	NO	YES	19	9041531	9052969	MGI:1914410	Eef1g	67160	2793	0.085849137	0.047454856	1.809069582
ALIAAQYSGAQVR	ENSMUSG00000071644	YES	NO	19	9041531	9052969	MGI:1914410	Eef1g	67160	192	0.152428914	0.062222814	2.449727121
WFLTCINQPQFR	ENSMUSG00000071644	YES	NO	19	9041531	9052969	MGI:1914410	Eef1g	67160	3455	0.23143419	0.089116452	2.596986138
ALLELQLEPEELYQTFQR	ENSMUSG00000034994	NO	NO	10	80639391	80645240	MGI:95288	Eef2	13629	198	0.266937178	0.16723498	1.596180289
AYLPVNESFGFTADLR	ENSMUSG00000034994	YES	NO	10	80639391	80645240	MGI:95288	Eef2	13629	359	0.093732325	0.009598716	9.76508983
DLEEDHACIPIKK	ENSMUSG00000034994	NO	YES	10	80639391	80645240	MGI:95288	Eef2	13629	483	0.191571282	0.131539237	1.456381276
ETVSEESNVLCLSK	ENSMUSG00000034994	NO	NO	10	80639391	80645240	MGI:95288	Eef2	13629	760	0.112266273	0.238111818	0.471485513
GEGQLSAAER	ENSMUSG00000034994	NO	NO	10	80639391	80645240	MGI:95288	Eef2	13629	1059	1.759430287	1.641187922	1.072046816
IKPVLMMNK	ENSMUSG00000034994	NO	NO	10	80639391	80645240	MGI:95288	Eef2	13629	1593	0.122139173	0.088338835	1.382621508
IWCFGPDGTGPNILTDITK	ENSMUSG00000034994	NO	NO	10	80639391	80645240	MGI:95288	Eef2	13629	1743	0.284048285	0.169158325	1.67918596
KEDLYLKPIQR	ENSMUSG00000034994	NO	NO	10	80639391	80645240	MGI:95288	Eef2	13629	1769	0.18351337	0.106053292	1.730388254
LMEPIYLVEIQCPEQVVGGIYGVLNR	ENSMUSG00000034994	NO	NO	10	80639391	80645240	MGI:95288	Eef2	13629	2125	0.663292543	0.524211206	1.26531546
NMSVIAHVDHGK	ENSMUSG00000034994	YES	NO	10	80639391	80645240	MGI:95288	Eef2	13629	2485	0.143641142	0.058793741	2.44313662
TFCQLILDPIFK	ENSMUSG00000034994	NO	NO	10	80639391	80645240	MGI:95288	Eef2	13629	2869	0.373110101	0.329156498	1.133534057
TGTITTFEHAHNMR	ENSMUSG00000034994	NO	NO	10	80639391	80645240	MGI:95288	Eef2	13629	2902	0.239993176	0.24125496	0.994769915
VFSGVVSTGLK	ENSMUSG00000034994	NO	NO	10	80639391	80645240	MGI:95288	Eef2	13629	3166	0.175309251	0.114726213	1.528066225
WLPAGDALLQMITIHLPSPVTAQK	ENSMUSG00000034994	YES	NO	10	80639391	80645240	MGI:95288	Eef2	13629	3470	0.192596801	0.049617261	3.881649185
YEWDVAEAR	ENSMUSG00000034994	NO	NO	10	80639391	80645240	MGI:95288	Eef2	13629	3503	0.188138616	0.200960891	0.936195171
YVEPIEDVPCGNIVGLVGVDQFLVK	ENSMUSG00000034994	NO	NO	10	80639391	80645240	MGI:95288	Eef2	13629	3595	0.271705661	0.200486364	1.355232621
VFDAIMNFR	ENSMUSG00000034994	NO	NO	10	80639391	80645240	MGI:95288	Eef2	13629	3144	0.272386683	0.193189225	1.409947593
IITSTLEK	ENSMUSG00000022853	YES	NO	16	21761360	21787917	MGI:1277964	Ehhadh	74147	1579	0.840779539	0.023144796	36.32693612
ALQYAFFAEK	ENSMUSG00000022853	YES	NO	16	21761360	21787917	MGI:1277964	Ehhadh	74147	213	0.425519037	0.044926377	9.471474517
ELSSVDLVIEAVFEDMNLK	ENSMUSG00000022853	YES	NO	16	21761360	21787917	MGI:1277964	Ehhadh	74147	709	1.133314104	0.269111635	4.211315894
FAQTVIGKPIEPR	ENSMUSG00000022853	YES	NO	16	21761360	21787917	MGI:1277964	Ehhadh	74147	819	0.63010907	0.122733467	5.133962926
GIAISFAR	ENSMUSG00000022853	YES	NO	16	21761360	21787917	MGI:1277964	Ehhadh	74147	1121	0.355189177	0.02390719	14.85700209
GWYQYDKPLGR	ENSMUSG00000022853	YES	NO	16	21761360	21787917	MGI:1277964	Ehhadh	74147	1317	0.75618036	0.005418285	139.5608417
HISTDEALK	ENSMUSG00000022853	NO	NO	16	21761360	21787917	MGI:1277964	Ehhadh	74147	1373	0.27925534	0.154926169	1.802505939
IGVVVGNCYGFVGNR	ENSMUSG00000022853	YES	NO	16	21761360	21787917	MGI:1277964	Ehhadh	74147	1538	0.816814722	0.042097604	19.40287893
IHKPDPWLSEFLSQYR	ENSMUSG00000022853	YES	NO	16	21761360	21787917	MGI:1277964	Ehhadh	74147	1546	0.919678246	0.34711364	2.649501888
ILNKPVPSLPNMDSVFAEAIAK	ENSMUSG00000022853	YES	NO	16	21761360	21787917	MGI:1277964	Ehhadh	74147	1625	0.552946106	0.104109878	5.311178126
LCNPPVNAISPTVITEVR	ENSMUSG00000022853	YES	NO	16	21761360	21787917	MGI:1277964	Ehhadh	74147	1895	0.651063072	0.180661012	3.603782938
LGILDVVVK	ENSMUSG00000022853	YES	NO	16	21761360	21787917	MGI:1277964	Ehhadh	74147	1975	0.369264577	0.024113785	15.31342225
LLEVIPSR	ENSMUSG00000022853	YES	NO	16	21761360	21787917	MGI:1277964	Ehhadh	74147	2080	0.41658381	0.036055726	11.55388776
SGQASAKPNLR	ENSMUSG00000022853	NO	NO	16	21761360	21787917	MGI:1277964	Ehhadh	74147	2675	1.867781014	5.358862227	0.348540592
SISKEEILER	ENSMUSG00000022853	NO	YES	16	21761360	21787917	MGI:1277964	Ehhadh	74147	2703	0.631760163	0.09050594	6.980317112
SPTGLTLGSLVDEIQR	ENSMUSG00000022853	YES	NO	16	21761360	21787917	MGI:1277964	Ehhadh	74147	2765	0.712464078	0.236078925	3.017906315
VGIPVVAVESDPK	ENSMUSG00000022853	YES	NO	16	21761360	21787917	MGI:1277964	Ehhadh	74147	3189	0.885361344	0.215640872	4.105721414
VSDLAGLDVGWK	ENSMUSG00000022853	YES	NO	16	21761360	21787917	MGI:1277964	Ehhadh	74147	3353	0.571369538	0.065123896	8.773577323
VVGVPVALDLITSGR	ENSMUSG00000022853	YES	NO	16	21761360	21787917	MGI:1277964	Ehhadh	74147	3410	0.367454338	0.014022421	26.20477191
YSPIADMLCEAGR	ENSMUSG00000022853	YES	NO	16	21761360	21787917	MGI:1277964	Ehhadh	74147	3582	0.628410646	0.304123455	2.066301156
YSSPTTIATVMSLSK	ENSMUSG00000022853	YES	NO	16	21761360	21787917	MGI:1277964	Ehhadh	74147	3584	0.276927405	0.017575884	15.75610092
NICQFLIEIGLAK	ENSMUSG00000035530	YES	NO	11	100181199	100183410	MGI:105125	Eif1	20918	2429	0.241160014	0.067158276	3.590920276
RGVFNVQMEPK	ENSMUSG00000021116	NO	NO	12	79962806	79987997	MGI:95299	Eif2s1	13665	2579	0.395023402	0.498270282	0.792789409
TEGLSVLNQAMAVIK	ENSMUSG00000021116	YES	NO	12	79962806	79987997	MGI:95299	Eif2s1	13665	2861	0.178587579	0.043735375	4.08336686
TGFQAVTGK	ENSMUSG00000074656	YES	NO	2	154697146	154718671	MGI:1914454	Eif2s2	67204	2889	1.564597184	0.474202518	3.299428247
IQDALSTVLQYAEDVLSGK	ENSMUSG00000031029	YES	NO	7	116077931	116086465	MGI:1913335	Eif3f	66085	1667	0.469884866	0.11352324	4.139107239
SLYYASFLEALVR	ENSMUSG00000027236	NO	NO	2	121854282	121882334	MGI:1925905	Eif3j	78655	2756	0.21944095	0.475249166	0.461738738
GFKDQIYDIFQK	ENSMUSG00000059796	NO	YES	11	69480438	69485925	MGI:95303	Eif4a1	13681	1083	1.758891081	0.362604124	4.850720012
LQMEAPHIIVGTPGR	ENSMUSG00000059796	YES	NO	11	69480438	69485925	MGI:95303	Eif4a1	13681	2175	0.135824258	0.030888171	4.397290373
VNILFDFVK	ENSMUSG00000021282	NO	NO	12	112776381	112782829	MGI:95309	Eif5	217869	3323	0.200931628	NA	NA
AFDNEVNAFLDNMFGPR	ENSMUSG00000021364	YES	NO	13	41277864	41315774	MGI:1858960	Elovl2	54326	73	0.319510307	0.007251894	44.05887685
VNQIGSVTESIQACK	ENSMUSG00000060600	NO	NO	11	70470704	70476015	MGI:95395	Eno3	13808	3328	0.080280157	0.115479652	0.695188772
AQALLLEVEEIFK	ENSMUSG00000021236	YES	NO	12	85714807	85749979	MGI:1321385	Entpd5	12499	256	0.265301946	0.099827264	2.657610111
DLELLYPFK	ENSMUSG00000038776	NO	NO	1	182906286	182951035	MGI:95405	Ephx1	13849	485	0.360546836	0.268620937	1.342214201
GGHFAAFEEPK	ENSMUSG00000038776	YES	NO	1	182906286	182951035	MGI:95405	Ephx1	13849	1100	0.32931106	0.07971411	4.131151435
IIPLLTDPK	ENSMUSG00000038776	YES	NO	1	182906286	182951035	MGI:95405	Ephx1	13849	1571	0.466585698	0.061499704	7.586795884
LISYSYMER	ENSMUSG00000038776	NO	NO	1	182906286	182951035	MGI:95405	Ephx1	13849	2040	0.366230849	NA	NA
NIYSLTPLLGQR	ENSMUSG00000038776	YES	NO	1	182906286	182951035	MGI:95405	Ephx1	13849	2450	0.268131234	0.100338998	2.672253464
VFVPTGYSAFPSEILHAPEK	ENSMUSG00000038776	YES	NO	1	182906286	182951035	MGI:95405	Ephx1	13849	3169	0.402032667	0.016154774	24.88630735
FHYGFNSSYLK	ENSMUSG00000038776	NO	NO	1	182906286	182951035	MGI:95405	Ephx1	13849	888	0.394754156	0.496476838	0.795110921
ASDETGFIAVHK	ENSMUSG00000022040	YES	NO	14	66703214	66743337	MGI:99500	Ephx2	13850	274	0.100809042	0.031705815	3.179512699
ACGANLPENFSISQIFSQAMAAR	ENSMUSG00000022040	NO	NO	14	66703214	66743337	MGI:99500	Ephx2	13850	34	0.159458686	0.100594448	1.585163876
AKPNEVVFLDDFGSNLKPAR	ENSMUSG00000022040	NO	NO	14	66703214	66743337	MGI:99500	Ephx2	13850	162	0.093025183	0.07365485	1.262987882
ATEIGGILVNTPEDPNLSK	ENSMUSG00000022040	NO	NO	14	66703214	66743337	MGI:99500	Ephx2	13850	301	0.246415893	0.512823915	0.480507803
DFLLGAYQTEFPEGPTEQLMK	ENSMUSG00000022040	YES	NO	14	66703214	66743337	MGI:99500	Ephx2	13850	411	0.104891694	0.049222127	2.130986615
DMGMVTILVHNTASALR	ENSMUSG00000022040	YES	NO	14	66703214	66743337	MGI:99500	Ephx2	13850	512	0.104198982	0.050979726	2.043929804
EMVTFLDK	ENSMUSG00000022040	NO	NO	14	66703214	66743337	MGI:99500	Ephx2	13850	719	0.144744021	0.115235751	1.256068713
GFTTCIVTNNWLDDGDKR	ENSMUSG00000022040	NO	YES	14	66703214	66743337	MGI:99500	Ephx2	13850	1091	0.320271335	0.108101395	2.962693808
GYGDSSSPPEIEEYAMELLCK	ENSMUSG00000022040	NO	NO	14	66703214	66743337	MGI:99500	Ephx2	13850	1321	0.233975563	0.412408271	0.567339647
ILVPALMVTAEK	ENSMUSG00000022040	YES	NO	14	66703214	66743337	MGI:99500	Ephx2	13850	1640	0.152790946	0.046523887	3.284139766
ITFSQWVPLMDESYR	ENSMUSG00000022040	NO	NO	14	66703214	66743337	MGI:99500	Ephx2	13850	1707	0.25495057	0.645955841	0.394687304
ITTEEEIEFYIQQFK	ENSMUSG00000022040	NO	NO	14	66703214	66743337	MGI:99500	Ephx2	13850	1719	0.339661304	0.371397089	0.914550259
KILVPALMVTAEK	ENSMUSG00000022040	NO	NO	14	66703214	66743337	MGI:99500	Ephx2	13850	1804	0.163358081	0.101360946	1.611647165
SEEALALPR	ENSMUSG00000022040	NO	NO	14	66703214	66743337	MGI:99500	Ephx2	13850	2645	0.105325468	0.068613322	1.535058579
SINRPMLQAAIALK	ENSMUSG00000022040	YES	NO	14	66703214	66743337	MGI:99500	Ephx2	13850	2700	0.124696519	0.035439047	3.518619464
VAAFDLDGVLALPSIAGAFR	ENSMUSG00000022040	NO	NO	14	66703214	66743337	MGI:99500	Ephx2	13850	3077	1.000307487	0.554352574	1.804460797
WLQTEVQNPSVTSK	ENSMUSG00000022040	NO	NO	14	66703214	66743337	MGI:99500	Ephx2	13850	3473	0.135388771	0.090388515	1.497853698
YQIPALAQAGFR	ENSMUSG00000022040	NO	NO	14	66703214	66743337	MGI:99500	Ephx2	13850	3572	0.093724686	0.138845529	0.675028478
VFEHSSVELK	ENSMUSG00000021996	NO	NO	14	75132179	75149655	MGI:95421	Esd	13885	3148	0.119120675	0.158774676	0.750249838
AYDATCLVK	ENSMUSG00000021996	NO	NO	14	75132179	75149655	MGI:95421	Esd	13885	353	0.055575588	0.104349248	0.532592124
KIPVVFR	ENSMUSG00000021996	YES	NO	14	75132179	75149655	MGI:95421	Esd	13885	1805	0.047496947	0.018274554	2.599075539
LQEGYDHSYYFIATFIADHIR	ENSMUSG00000021996	NO	NO	14	75132179	75149655	MGI:95421	Esd	13885	2166	0.243485201	0.420098075	0.579591328
SVSAFAPICNPVLCSWGK	ENSMUSG00000021996	NO	NO	14	75132179	75149655	MGI:95421	Esd	13885	2810	0.192594327	0.172011864	1.119657228
AAVDAGFVPNDMQVGQTGK	ENSMUSG00000032314	NO	NO	9	55302315	55360050	MGI:106092	Etfa	110842	26	0.182165324	0.158682777	1.14798422
DPEAPIFQVADYGIVADLFK	ENSMUSG00000032314	NO	NO	9	55302315	55360050	MGI:106092	Etfa	110842	523	0.137473584	0.103708356	1.325578666
GLLPEELTPLILETQK	ENSMUSG00000032314	YES	NO	9	55302315	55360050	MGI:106092	Etfa	110842	1182	0.033694111	0.013900051	2.424027833
IVAPELYIAVGISGAIQHLAGMK	ENSMUSG00000032314	YES	NO	9	55302315	55360050	MGI:106092	Etfa	110842	1721	0.100008733	0.013901908	7.193885492
LGGEVSCLVAGTK	ENSMUSG00000032314	NO	NO	9	55302315	55360050	MGI:106092	Etfa	110842	1971	0.028983784	0.031612844	0.916835708
LLYDLADQLHAAVGASR	ENSMUSG00000032314	NO	NO	9	55302315	55360050	MGI:106092	Etfa	110842	2119	0.040388718	0.027078933	1.491518108
LNVAPVSDIIEIK	ENSMUSG00000032314	YES	NO	9	55302315	55360050	MGI:106092	Etfa	110842	2151	0.02551914	0.003063143	8.331032216
SDRPELTGAK	ENSMUSG00000032314	NO	NO	9	55302315	55360050	MGI:106092	Etfa	110842	2639	0.254103747	0.425380904	0.597355791
TIVAINKDPEAPIFQVADYGIVADLFK	ENSMUSG00000032314	NO	YES	9	55302315	55360050	MGI:106092	Etfa	110842	2945	0.225877565	0.041240023	5.477144469
TIYAGNALCTVK	ENSMUSG00000032314	NO	NO	9	55302315	55360050	MGI:106092	Etfa	110842	2948	0.031157293	0.031992505	0.973893503
VLVAQHDAYK	ENSMUSG00000032314	NO	NO	9	55302315	55360050	MGI:106092	Etfa	110842	3301	0.057840352	0.035472798	1.630555114
EIDGGLETLR	ENSMUSG00000004610	NO	NO	7	50699478	50713170	MGI:106098	Etfb	110826	651	0.041759263	0.030203594	1.382592547
AGDLGVDLTSK	ENSMUSG00000004610	NO	NO	7	50699478	50713170	MGI:106098	Etfb	110826	96	0.044795816	0.036389999	1.230992495
EIIAVSCGPSQCQETIR	ENSMUSG00000004610	NO	NO	7	50699478	50713170	MGI:106098	Etfb	110826	659	0.249668345	0.13781319	1.81164332
EKVDLLFLGK	ENSMUSG00000004610	NO	YES	7	50699478	50713170	MGI:106098	Etfb	110826	675	0.070987348	0.054554057	1.301229488
HSMNPFCEIAVEEAVR	ENSMUSG00000004610	YES	NO	7	50699478	50713170	MGI:106098	Etfb	110826	1423	0.085247952	0.039139177	2.178072169
LKLPAVVTADLR	ENSMUSG00000004610	NO	YES	7	50699478	50713170	MGI:106098	Etfb	110826	2053	0.041642362	0.014511291	2.869652391
SGVVTDGVK	ENSMUSG00000004610	NO	NO	7	50699478	50713170	MGI:106098	Etfb	110826	2683	0.605763974	1.919831282	0.315529797
TALAMGADR	ENSMUSG00000004610	NO	NO	7	50699478	50713170	MGI:106098	Etfb	110826	2837	0.055515129	0.060082232	0.923985787
VDLLFLGK	ENSMUSG00000004610	YES	NO	7	50699478	50713170	MGI:106098	Etfb	110826	3127	0.027849978	0.008813209	3.160026895
VETTEDLVAK	ENSMUSG00000004610	NO	NO	7	50699478	50713170	MGI:106098	Etfb	110826	3138	0.204456212	0.175959413	1.161950978
VIDFAVK	ENSMUSG00000004610	YES	NO	7	50699478	50713170	MGI:106098	Etfb	110826	3216	0.056925979	0.012989034	4.38261838
VSVISVEEPPQR	ENSMUSG00000004610	NO	NO	7	50699478	50713170	MGI:106098	Etfb	110826	3368	0.038247298	0.019617768	1.949625387
ALNEGGLQSIPK	ENSMUSG00000027809	NO	NO	3	79407710	79432785	MGI:106100	Etfdh	66841	206	0.089577169	0.165504928	0.541235661
ASCDAQTYGIGLK	ENSMUSG00000027809	NO	NO	3	79407710	79432785	MGI:106100	Etfdh	66841	272	0.185442393	0.126259668	1.468738168
SGSLAAESIFK	ENSMUSG00000027809	NO	NO	3	79407710	79432785	MGI:106100	Etfdh	66841	2676	0.068570872	0.048477698	1.414482841
ELFPDWK	ENSMUSG00000027809	NO	NO	3	79407710	79432785	MGI:106100	Etfdh	66841	689	0.070520428	0.069444579	1.015492199
ELWIIDEK	ENSMUSG00000027809	YES	NO	3	79407710	79432785	MGI:106100	Etfdh	66841	714	0.186547278	0.007582982	24.60077946
FAILTEK	ENSMUSG00000027809	YES	NO	3	79407710	79432785	MGI:106100	Etfdh	66841	809	0.073186751	0.014526123	5.038285162
FCPAGVYEFVPLEQGDGFR	ENSMUSG00000027809	NO	NO	3	79407710	79432785	MGI:106100	Etfdh	66841	827	0.256175879	0.142115764	1.802585945
GAPLNTPVTEDR	ENSMUSG00000027809	NO	NO	3	79407710	79432785	MGI:106100	Etfdh	66841	1028	0.175113111	0.09898541	1.769080013
GIATNDVGIQK	ENSMUSG00000027809	YES	NO	3	79407710	79432785	MGI:106100	Etfdh	66841	1122	0.186097271	0.052285309	3.559265041
SLLPGCQSVISR	ENSMUSG00000064254	YES	NO	7	25372562	25393944	MGI:1913321	Ethe1	66071	2739	0.323845445	0.11543434	2.805451534
SCTYTYLLGDR	ENSMUSG00000064254	NO	NO	7	25372562	25393944	MGI:1913321	Ethe1	66071	2632	0.296336256	NA	NA
LQNPDLDSEALLALPLLQLVQK	ENSMUSG00000034171	NO	NO	4	115639750	115690531	MGI:109609	Faah	14073	2177	0.215356532	0.272843122	0.789305334
LQSGELSPEAVLFTYLGK	ENSMUSG00000034171	NO	NO	4	115639750	115690531	MGI:109609	Faah	14073	2179	0.165861575	0.132606087	1.250784025
GVSEIVHEGK	ENSMUSG00000054422	NO	NO	6	71149821	71155017	MGI:95479	Fabp1	14080	1307	0.31119453	0.461898947	0.673728598
GVSEIVHEGKK	ENSMUSG00000054422	NO	YES	6	71149821	71155017	MGI:95479	Fabp1	14080	1308	0.143322729	0.050298124	2.849464714
IKLTITYGPK	ENSMUSG00000054422	NO	YES	6	71149821	71155017	MGI:95479	Fabp1	14080	1591	0.191378063	0.090132438	2.123298409
LTITYGPK	ENSMUSG00000054422	YES	NO	6	71149821	71155017	MGI:95479	Fabp1	14080	2230	0.093514702	0.020942491	4.465309388
NEFTLGEECELETMTGEK	ENSMUSG00000054422	NO	NO	6	71149821	71155017	MGI:95479	Fabp1	14080	2404	0.12845756	0.150513743	0.853460672
AIGLPEDLIQK	ENSMUSG00000054422	YES	NO	6	71149821	71155017	MGI:95479	Fabp1	14080	139	0.099269749	0.00986749	10.0602836
SVTELNGDTITNTMTLGDIVYK	ENSMUSG00000054422	NO	NO	6	71149821	71155017	MGI:95479	Fabp1	14080	2812	0.202255882	0.116304061	1.739026822
YQLQSQENFEPFMK	ENSMUSG00000054422	YES	NO	6	71149821	71155017	MGI:95479	Fabp1	14080	3574	0.075614621	0.032197881	2.348434677
AFTSQASATMHLPATIGDYTDFYSSR	ENSMUSG00000030630	NO	NO	7	91733669	91755232	MGI:95482	Fah	14085	86	0.200431932	0.101466487	1.975351047
ASLQNLLSASQAR	ENSMUSG00000030630	NO	NO	7	91733669	91755232	MGI:95482	Fah	14085	289	0.425716812	1.706059144	0.249532271
ASSIVVSGTPIR	ENSMUSG00000030630	YES	NO	7	91733669	91755232	MGI:95482	Fah	14085	292	0.051146941	0.013255939	3.858417013
DIQQWEYVPLGPFLGK	ENSMUSG00000030630	NO	NO	7	91733669	91755232	MGI:95482	Fah	14085	462	0.076457082	0.057059656	1.339949935
FGEPIPISK	ENSMUSG00000030630	YES	NO	7	91733669	91755232	MGI:95482	Fah	14085	870	0.037430524	0.005936511	6.30513868
GEGMSQAATICR	ENSMUSG00000030630	NO	NO	7	91733669	91755232	MGI:95482	Fah	14085	1058	0.136123362	0.197181731	0.690344695
IGVAIGDQILDLSVIK	ENSMUSG00000030630	YES	NO	7	91733669	91755232	MGI:95482	Fah	14085	1535	0.028951614	0.006720619	4.307878979
HLFTGPALSK	ENSMUSG00000030630	YES	NO	7	91733669	91755232	MGI:95482	Fah	14085	1381	0.029396977	0.009245046	3.179754463
HQHVFDETTLNNFMGLGQAAWK	ENSMUSG00000030630	YES	NO	7	91733669	91755232	MGI:95482	Fah	14085	1412	0.30271362	0.074041742	4.088418398
TFLLDGDEVIITGHCQGDGYR	ENSMUSG00000030630	NO	NO	7	91733669	91755232	MGI:95482	Fah	14085	2876	0.189795204	0.452341054	0.419584299
VGFGQCAGK	ENSMUSG00000030630	NO	NO	7	91733669	91755232	MGI:95482	Fah	14085	3184	0.05439973	0.053503797	1.01674521
IITLEEGDLILTGTPK	ENSMUSG00000045316	YES	NO	17	24986363	24987046	MGI:1915886	Fahd1	68636	1577	0.285574522	0.084279906	3.388405802
EAQKTAAVALAK	ENSMUSG00000033478	NO	YES	19	57435534	57462534	MGI:2147545	Fam160b1	226252	596	1.14351786	1.089095656	1.049970087
LGPVGGVFNLAMVLR	ENSMUSG00000025153	YES	NO	11	120667254	120685492	MGI:95485	Fasn	14104	1992	0.710067013	0.05890178	12.05510285
ACVDTALENLSTLK	ENSMUSG00000025153	NO	NO	11	120667254	120685492	MGI:95485	Fasn	14104	37	0.727058746	0.495266681	1.468014656
AVAHILGIR	ENSMUSG00000025153	YES	NO	11	120667254	120685492	MGI:95485	Fasn	14104	312	0.670591595	0.1300543	5.156243158
ELSFAAVSFYHK	ENSMUSG00000025153	YES	NO	11	120667254	120685492	MGI:95485	Fasn	14104	706	0.542580745	0.041972557	12.92703559
FDASFFGVHPK	ENSMUSG00000025153	YES	NO	11	120667254	120685492	MGI:95485	Fasn	14104	830	0.799620027	0.305669923	2.615959133
GVDLVLNSLAEEK	ENSMUSG00000025153	YES	NO	11	120667254	120685492	MGI:95485	Fasn	14104	1290	0.55212672	0.2245583	2.458723275
LLLPEDPLISGLLNSQALK	ENSMUSG00000025153	YES	NO	11	120667254	120685492	MGI:95485	Fasn	14104	2103	0.854945343	0.119580119	7.14956089
SDEAVKPLGVK	ENSMUSG00000025153	YES	NO	11	120667254	120685492	MGI:95485	Fasn	14104	2633	1.059131292	0.122289318	8.660865151
TGGLAFHSYFMEGIAPTLLQALK	ENSMUSG00000025153	YES	NO	11	120667254	120685492	MGI:95485	Fasn	14104	2890	0.806866657	0.324765308	2.484460736
TLEAVQDLLEQGR	ENSMUSG00000025153	YES	NO	11	120667254	120685492	MGI:95485	Fasn	14104	2957	0.676091483	0.051928946	13.0195496
TLLEGSGLESIINIIHSSLAEPR	ENSMUSG00000025153	YES	NO	11	120667254	120685492	MGI:95485	Fasn	14104	2965	0.619043594	0.207880151	2.977886973
VHLTGINVNPNALFPPVEFPAPR	ENSMUSG00000025153	YES	NO	11	120667254	120685492	MGI:95485	Fasn	14104	3207	0.805869461	0.266871662	3.019689145
VSVHIIEGDHR	ENSMUSG00000025153	YES	NO	11	120667254	120685492	MGI:95485	Fasn	14104	3367	0.798025488	0.049545926	16.10678329
YHGNVTLLR	ENSMUSG00000025153	NO	NO	11	120667254	120685492	MGI:95485	Fasn	14104	3526	0.830173569	0.615816518	1.348085907
FVNVVPTFGK	ENSMUSG00000038274	NO	NO	19	6057951	6059519	MGI:102547	Fau	14109	994	0.299907707	0.282210296	1.062710011
AGGLATTGDKDILDIVPTEIHQK	ENSMUSG00000069805	NO	YES	13	62966113	62989642	MGI:95492	Fbp1	14121	102	0.130348978	0.009025547	14.44222523
APVVMGSSEDVQEFLEIYR	ENSMUSG00000069805	NO	NO	13	62966113	62989642	MGI:95492	Fbp1	14121	255	0.6532288	0.444520002	1.469514977
AQGTGELTQLLNSLCTAIK	ENSMUSG00000069805	YES	NO	13	62966113	62989642	MGI:95492	Fbp1	14121	262	0.238285367	0.106281804	2.242014693
DFDPAINEYLQR	ENSMUSG00000069805	YES	NO	13	62966113	62989642	MGI:95492	Fbp1	14121	399	0.216331903	0.074214939	2.914937413
FVMEQGR	ENSMUSG00000069805	YES	NO	13	62966113	62989642	MGI:95492	Fbp1	14121	992	0.081531034	0.015262249	5.342006548
GNIYSLNEGYAK	ENSMUSG00000069805	YES	NO	13	62966113	62989642	MGI:95492	Fbp1	14121	1214	0.107191705	0.016722951	6.409855842
KAQGTGELTQLLNSLCTAIK	ENSMUSG00000069805	NO	NO	13	62966113	62989642	MGI:95492	Fbp1	14121	1762	0.908026186	1.147075219	0.791601258
KGNIYSLNEGYAK	ENSMUSG00000069805	YES	NO	13	62966113	62989642	MGI:95492	Fbp1	14121	1794	0.782965835	0.055359528	14.14328955
LDILSNDLVINMLK	ENSMUSG00000069805	YES	NO	13	62966113	62989642	MGI:95492	Fbp1	14121	1901	0.196536398	0.071639187	2.743420271
LLYECNPIAYVMEK	ENSMUSG00000069805	YES	NO	13	62966113	62989642	MGI:95492	Fbp1	14121	2120	0.087779385	0.031010329	2.830649913
TLVYGGIFLYPANKK	ENSMUSG00000069805	NO	YES	13	62966113	62989642	MGI:95492	Fbp1	14121	2982	0.253066222	0.124686902	2.029613521
KLDILSNDLVINMLK	ENSMUSG00000069805	YES	NO	13	62966113	62989642	MGI:95492	Fbp1	14121	1811	0.092618968	0.011031407	8.395933987
YVGSMVADIHR	ENSMUSG00000069805	YES	NO	13	62966113	62989642	MGI:95492	Fbp1	14121	3597	0.12988557	0.03948269	3.289683938
ALYEALDLQSAFFK	ENSMUSG00000059743	YES	NO	3	88897511	88905812	MGI:104888	Fdps	110196	224	0.415088477	0.10206037	4.067087728
GLTVVQAFQELVEPK	ENSMUSG00000059743	YES	NO	3	88897511	88905812	MGI:104888	Fdps	110196	1199	0.550668659	0.071617322	7.6890429
LKEVLEYNALGGK	ENSMUSG00000059743	NO	YES	3	88897511	88905812	MGI:104888	Fdps	110196	2051	0.38153511	2.236239808	0.170614578
ELGHPEIGDAIAR	ENSMUSG00000059743	YES	NO	3	88897511	88905812	MGI:104888	Fdps	110196	695	0.455324291	0.153748054	2.961496284
LDAITDEENDMLDLAFGLTDR	ENSMUSG00000032051	NO	NO	9	51751613	51771659	MGI:103224	Fdx1	14148	1899	0.472064912	0.321611732	1.467809987
LGCQVCLTK	ENSMUSG00000032051	NO	NO	9	51751613	51771659	MGI:103224	Fdx1	14148	1958	0.156032354	0.111889258	1.394524883
GDKELLIGK	ENSMUSG00000028001	NO	YES	3	82830079	82836185	MGI:1316726	Fga	14161	1049	0.350842002	0.338106154	1.037668192
NIMEYLR	ENSMUSG00000028001	YES	NO	3	82830079	82836185	MGI:1316726	Fga	14161	2442	0.503415941	0.038325595	13.1352414
MSPVPDLVPGSFK	ENSMUSG00000028001	NO	NO	3	82830079	82836185	MGI:1316726	Fga	14161	2370	0.378806426	0.316156045	1.198162843
IHLISMQSTIPYALR	ENSMUSG00000033860	NO	NO	3	82811818	82818969	MGI:95526	Fgg	99571	1547	0.542794265	0.370725003	1.464142585
IGNLVLLPGAALGIGLTPEAAR	ENSMUSG00000028573	YES	NO	4	95224198	95593630	MGI:1922828	Fggy	75578	1529	0.35166234	0.132714417	2.649767429
FEALAAHDALVELSGAMNTAACSLMK	ENSMUSG00000026526	NO	NO	1	177530505	177555766	MGI:95530	Fh1	14194	846	0.454030425	0.446458114	1.016960855
IYELAAGGTAVGTGLNTR	ENSMUSG00000026526	YES	NO	1	177530505	177555766	MGI:95530	Fh1	14194	1748	0.18216335	0.072190144	2.523382573
LHDALSAK	ENSMUSG00000026526	NO	NO	1	177530505	177555766	MGI:95530	Fh1	14194	2002	0.121102706	0.283836837	0.426663105
LMNESLMLVTALNPHIGYDK	ENSMUSG00000026526	YES	NO	1	177530505	177555766	MGI:95530	Fh1	14194	2132	0.403177393	0.165264179	2.439593358
SGLGELILPENEPGSSIMPGK	ENSMUSG00000026526	NO	NO	1	177530505	177555766	MGI:95530	Fh1	14194	2671	0.204529929	0.115583887	1.7695367
SKEFAQVIK	ENSMUSG00000026526	NO	YES	1	177530505	177555766	MGI:95530	Fh1	14194	2713	0.138171968	0.133929052	1.031680325
ETAIELGYLTAEQFDEWVKPK	ENSMUSG00000026526	YES	NO	1	177530505	177555766	MGI:95530	Fh1	14194	749	0.100540385	0.0377394	2.664069486
ALQTDYITYIDDLLTSINAKPDLR	ENSMUSG00000040181	NO	NO	1	164759692	164796679	MGI:1310002	Fmo1	14261	212	0.579317686	0.31601337	1.833206257
NLLPTPIVSWLISK	ENSMUSG00000040181	YES	NO	1	164759692	164796679	MGI:1310002	Fmo1	14261	2471	0.387853723	0.05623162	6.897431103
ALSQHPTVNDDLPNR	ENSMUSG00000028088	NO	NO	3	97432727	97459205	MGI:1310004	Fmo5	14263	217	0.248287551	0.130221459	1.906656196
ASIYQSVVINTSK	ENSMUSG00000028088	YES	NO	3	97432727	97459205	MGI:1310004	Fmo5	14263	284	0.215592676	0.041191743	5.233880895
IAVIGAGASGLTCIK	ENSMUSG00000028088	NO	NO	3	97432727	97459205	MGI:1310004	Fmo5	14263	1473	0.120447406	0.069637336	1.729638329
FDHEMFGLKPK	ENSMUSG00000028088	YES	NO	3	97432727	97459205	MGI:1310004	Fmo5	14263	833	0.16044752	0.07113668	2.255482269
HGYPIDLLLSSR	ENSMUSG00000028088	YES	NO	3	97432727	97459205	MGI:1310004	Fmo5	14263	1363	0.231746156	0.074406983	3.114575355
KTILTTEDR	ENSMUSG00000028088	YES	NO	3	97432727	97459205	MGI:1310004	Fmo5	14263	1841	0.427300965	0.170519893	2.505871639
VFPPNLEKPTLAIIGLIQPLGAIMPISELQGR	ENSMUSG00000028088	YES	NO	3	97432727	97459205	MGI:1310004	Fmo5	14263	3163	0.926161961	0.253554215	3.652717672
HYQINQQWER	ENSMUSG00000026193	NO	NO	1	71632094	71699746	MGI:95566	Fn1	14268	1447	0.291171909	0.158693842	1.834802818
TVYTFVGQPECVVEGALHAAR	ENSMUSG00000001155	NO	NO	10	76038393	76053083	MGI:1339962	Ftcd	14317	3063	0.090875279	0.115906931	0.78403663
ACALQEGLR	ENSMUSG00000001155	NO	NO	10	76038393	76053083	MGI:1339962	Ftcd	14317	32	0.14562498	0.208972098	0.696863272
AFAACLEAIK	ENSMUSG00000001155	YES	NO	10	76038393	76053083	MGI:1339962	Ftcd	14317	66	0.158485262	0.061482452	2.577731622
GVSMEECVLCAK	ENSMUSG00000001155	YES	NO	10	76038393	76053083	MGI:1339962	Ftcd	14317	1309	0.167583693	0.062797845	2.668621709
IIEYLVPDSGPEQSLLDTSLR	ENSMUSG00000001155	YES	NO	10	76038393	76053083	MGI:1339962	Ftcd	14317	1561	0.316152165	0.06694813	4.722344936
ISSLLQEAK	ENSMUSG00000001155	NO	NO	10	76038393	76053083	MGI:1339962	Ftcd	14317	1700	0.201212864	0.156570726	1.285124424
LAEELNVPVYLYGEAAQTPSR	ENSMUSG00000001155	NO	NO	10	76038393	76053083	MGI:1339962	Ftcd	14317	1874	0.63516585	0.40397169	1.572302878
LFVLEEEHR	ENSMUSG00000001155	NO	NO	10	76038393	76053083	MGI:1339962	Ftcd	14317	1950	0.223397349	0.138309642	1.615197216
LGLDSLAPFDPK	ENSMUSG00000001155	NO	NO	10	76038393	76053083	MGI:1339962	Ftcd	14317	1980	0.302355778	0.182760364	1.654383763
LIPPFHAASAQLTSLVDADAR	ENSMUSG00000001155	NO	NO	10	76038393	76053083	MGI:1339962	Ftcd	14317	2036	0.249256345	0.32570912	0.765272845
MGALDVCPFIPVR	ENSMUSG00000001155	YES	NO	10	76038393	76053083	MGI:1339962	Ftcd	14317	2320	0.08747794	0.016240684	5.386345933
NLAQVSTNLLDFEVTALHTVFEEAR	ENSMUSG00000001155	NO	NO	10	76038393	76053083	MGI:1339962	Ftcd	14317	2457	0.141539755	0.085146086	1.662316637
SAAPGGGSVAAAVAALGAALASMVGQMTYGR	ENSMUSG00000001155	YES	NO	10	76038393	76053083	MGI:1339962	Ftcd	14317	2612	0.848021947	0.060124284	14.104483
TASQLIDMSK	ENSMUSG00000001155	NO	NO	10	76038393	76053083	MGI:1339962	Ftcd	14317	2845	0.212865635	0.141029642	1.509368044
TQAALVLGSLEAR	ENSMUSG00000001155	NO	NO	10	76038393	76053083	MGI:1339962	Ftcd	14317	2997	0.137220121	0.19270907	0.712058447
VQGIGWYLEEK	ENSMUSG00000001155	NO	NO	10	76038393	76053083	MGI:1339962	Ftcd	14317	3345	0.185758046	0.15125149	1.228140274
NLGTLLGLGLALNSSMYR	ENSMUSG00000078650	YES	NO	11	101228875	101239217	MGI:95607	G6pc	14377	2466	0.329966958	0.126009262	2.618592902
TVFGELPSGGGTVEK	ENSMUSG00000035473	YES	NO	17	80526811	80584441	MGI:2442420	Galm	319625	3042	0.151753988	0.010419836	14.56395114
YYAFPQMITPLVTK	ENSMUSG00000020150	NO	NO	10	79720896	79723757	MGI:1098221	Gamt	14431	3604	0.217354082	0.128494087	1.691549298
HHGPQTLYLPVTLSSIPVFQR	ENSMUSG00000071650	NO	NO	19	8972580	8991153	MGI:1097667	Ganab	14376	1365	0.572080611	0.787091965	0.726828168
ALLDTLQLGPDALTVHLIHEVTK	ENSMUSG00000071650	NO	NO	19	8972580	8991153	MGI:1097667	Ganab	14376	197	0.488367133	0.59793691	0.816753616
VPTANLENVLPLAEDFTEILSR	ENSMUSG00000035540	NO	NO	5	89846549	89886790	MGI:95669	Gc	14473	3340	0.248596721	0.251715154	0.987611261
GIFVIGFSYPVVPK	ENSMUSG00000006378	NO	NO	15	78861346	78867891	MGI:1349389	Gcat	26912	1128	0.283799931	0.502824762	0.564411208
DIVYEMGELGVLGPTIK	ENSMUSG00000003809	YES	NO	8	87410292	87417820	MGI:104541	Gcdh	270076	471	0.151362354	0.020158397	7.508650198
AITGIQAFTVGK	ENSMUSG00000003809	YES	NO	8	87410292	87417820	MGI:104541	Gcdh	270076	153	0.189217895	0.04333148	4.366753573
DILGGNGISDEYHVIR	ENSMUSG00000003809	YES	NO	8	87410292	87417820	MGI:104541	Gcdh	270076	453	0.289510047	0.042657184	6.786900156
GYGCAGVSSVAYGLLTR	ENSMUSG00000003809	NO	NO	8	87410292	87417820	MGI:104541	Gcdh	270076	1320	0.147280982	0.095457982	1.542888076
HAMNLEAVNTYEGTHDIHALILGR	ENSMUSG00000003809	NO	NO	8	87410292	87417820	MGI:104541	Gcdh	270076	1337	0.915124082	0.466743476	1.960657471
HNPSNQSYTLSGTK	ENSMUSG00000003809	YES	NO	8	87410292	87417820	MGI:104541	Gcdh	270076	1404	0.420183685	0.027722515	15.15676632
TWITNSPVADLFIVWAR	ENSMUSG00000003809	YES	NO	8	87410292	87417820	MGI:104541	Gcdh	270076	3064	0.779758938	0.326639886	2.387212866
ILLETLLLAAHK	ENSMUSG00000059434	NO	NO	5	31599954	31629673	MGI:1096345	Gckr	231103	1619	0.171614295	0.249818557	0.686955752
VIPTALLSLLLR	ENSMUSG00000059434	YES	NO	5	31599954	31629673	MGI:1096345	Gckr	231103	3232	0.174215513	0.078272167	2.225765813
VVINVPIFK	ENSMUSG00000032350	YES	NO	9	77602342	77642292	MGI:104990	Gclc	14629	3415	0.1772156	0.0824163	2.150249403
FVSISDLFVPK	ENSMUSG00000021218	NO	NO	13	3537395	3565066	MGI:99845	Gdi2	14569	996	0.066759592	0.052127129	1.280707245
FDLGQDVIDFTGHSLALYR	ENSMUSG00000021218	NO	NO	13	3537395	3565066	MGI:99845	Gdi2	14569	837	0.200399991	0.301977914	0.663624663
VPSTEAEALASSLMGLFEK	ENSMUSG00000021218	NO	NO	13	3537395	3565066	MGI:99845	Gdi2	14569	3339	0.327268776	0.223318094	1.46548258
EMLQALGLASIDELIEK	ENSMUSG00000024827	YES	NO	19	30172939	30249908	MGI:1341155	Gldc	104174	718	0.326886116	0.058269726	5.609879111
VLGLTLLQK	ENSMUSG00000024026	YES	NO	17	30729811	30749560	MGI:95742	Glo1	109801	3275	0.592511352	0.01486284	39.86528438
DFLLQQTMLR	ENSMUSG00000024026	YES	NO	17	30729811	30749560	MGI:95742	Glo1	109801	413	0.698650662	0.086852746	8.0440826
FSLYFLAYEDKNDIPK	ENSMUSG00000024026	NO	YES	17	30729811	30749560	MGI:95742	Glo1	109801	964	0.872653685	0.067358714	12.95531984
GFGHIGIAVPDVYSACK	ENSMUSG00000024026	YES	NO	17	30729811	30749560	MGI:95742	Glo1	109801	1079	0.77894432	0.042583877	18.29200087
RFEELGVK	ENSMUSG00000024026	YES	NO	17	30729811	30749560	MGI:95742	Glo1	109801	2574	0.590398534	0.023718967	24.89140973
TAWTFSR	ENSMUSG00000024026	YES	NO	17	30729811	30749560	MGI:95742	Glo1	109801	2849	0.746436541	0.092572868	8.063232333
FVIPDFEEFTGHVDR	ENSMUSG00000044005	YES	NO	10	127631513	127647060	MGI:2143539	Gls2	216456	991	0.458174731	0.146120712	3.135590589
YNLGLDLR	ENSMUSG00000021794	YES	NO	14	35123915	35158330	MGI:95753	Glud1	14661	3563	0.048034424	0.007805887	6.153615187
CAVVDVPFGGAK	ENSMUSG00000021794	YES	NO	14	35123915	35158330	MGI:95753	Glud1	14661	364	0.71726888	0.016995343	42.20384779
IIAEGANGPTTPEADKIFLER	ENSMUSG00000021794	NO	YES	14	35123915	35158330	MGI:95753	Glud1	14661	1551	0.102789914	0.009514866	10.80308575
IIKPCNHVLSLSFPIR	ENSMUSG00000021794	YES	NO	14	35123915	35158330	MGI:95753	Glud1	14661	1563	0.094415815	0.030401637	3.105616142
KGFIGPGIDVPAPDMSTGER	ENSMUSG00000021794	YES	NO	14	35123915	35158330	MGI:95753	Glud1	14661	1790	0.146155633	0.062895283	2.323793243
LQHGSILGFPK	ENSMUSG00000021794	NO	NO	14	35123915	35158330	MGI:95753	Glud1	14661	2171	0.083664541	0.051810796	1.614809016
NLNHVSYGR	ENSMUSG00000021794	YES	NO	14	35123915	35158330	MGI:95753	Glud1	14661	2473	0.064210337	0.008595621	7.47012224
NYTDNELEK	ENSMUSG00000021794	NO	NO	14	35123915	35158330	MGI:95753	Glud1	14661	2550	0.353909764	0.381889513	0.926733393
RDDGSWEVIEGYR	ENSMUSG00000021794	YES	NO	14	35123915	35158330	MGI:95753	Glud1	14661	2567	0.346027327	0.130891905	2.643611364
TFVVQGFGNVGLHSMR	ENSMUSG00000021794	YES	NO	14	35123915	35158330	MGI:95753	Glud1	14661	2884	0.066907951	0.003590003	18.63729513
YSTDVSVDEVK	ENSMUSG00000021794	YES	NO	14	35123915	35158330	MGI:95753	Glud1	14661	3585	0.093537782	0.041173153	2.27181489
ACLYAGVK	ENSMUSG00000026473	YES	NO	1	155747074	155756853	MGI:95739	Glul	14645	35	0.2038289	0.053127102	3.83662751
DIVEAHYR	ENSMUSG00000026473	YES	NO	1	155747074	155756853	MGI:95739	Glul	14645	467	0.361992293	0.041325197	8.759602351
LTGFHETSNINDFSAGVANR	ENSMUSG00000026473	YES	NO	1	155747074	155756853	MGI:95739	Glul	14645	2228	0.336327142	0.155920708	2.157039604
MGDHLWIAR	ENSMUSG00000026473	YES	NO	1	155747074	155756853	MGI:95739	Glul	14645	2322	0.38571369	0.070417328	5.477539386
VQAMYIWVDGTGEGLR	ENSMUSG00000026473	YES	NO	1	155747074	155756853	MGI:95739	Glul	14645	3341	0.510203405	0.18551297	2.750230369
LVLCEVFK	ENSMUSG00000026473	YES	NO	1	155747074	155756853	MGI:95739	Glul	14645	2260	0.156209869	0.031500102	4.959027378
FWLFGGNER	ENSMUSG00000063683	YES	NO	19	12707798	12728401	MGI:2147502	Glyat	107146	1002	0.162244528	0.080636668	2.012044056
GYPVYSHTEK	ENSMUSG00000063683	NO	NO	19	12707798	12728401	MGI:2147502	Glyat	107146	1327	0.300913716	0.42390378	0.709863253
HSENILYVSSETIKK	ENSMUSG00000063683	NO	YES	19	12707798	12728401	MGI:2147502	Glyat	107146	1418	0.576146264	0.555697901	1.036797624
LFPSLLDTK	ENSMUSG00000063683	YES	NO	19	12707798	12728401	MGI:2147502	Glyat	107146	1944	0.179169754	0.029744806	6.023564417
LQGLVSFVVHSQDQIMTK	ENSMUSG00000063683	YES	NO	19	12707798	12728401	MGI:2147502	Glyat	107146	2170	0.358354512	0.047301378	7.575984616
LSSLDVVHAALVNK	ENSMUSG00000063683	YES	NO	19	12707798	12728401	MGI:2147502	Glyat	107146	2212	0.161078586	0.051305403	3.139602782
VYGTVYHMIHGNPFNLK	ENSMUSG00000063683	YES	NO	19	12707798	12728401	MGI:2147502	Glyat	107146	3442	0.406830346	0.201734668	2.016660546
AIDQEMFK	ENSMUSG00000071633	YES	NO	19	12674578	12702103	MGI:3643569	Gm4952	240549	135	0.552658658	0.075929253	7.278599976
SSQMLQMLESSLR	ENSMUSG00000071633	YES	NO	19	12674578	12702103	MGI:3643569	Gm4952	240549	2785	0.274960042	0.006370752	43.1597453
LWDLTTGTTTR	ENSMUSG00000020372	NO	NO	11	48613834	48619936	MGI:101849	Gnb2l1	14694	2286	0.10434675	0.076683674	1.3607427
DGQAMLWDLNEGK	ENSMUSG00000020372	YES	NO	11	48613834	48619936	MGI:101849	Gnb2l1	14694	437	0.241331813	0.109375232	2.206457606
DVLSVAFSSDNR	ENSMUSG00000020372	NO	NO	11	48613834	48619936	MGI:101849	Gnb2l1	14694	559	0.139881771	0.079010928	1.77041044
HLYTLDGGDIINALCFSPNR	ENSMUSG00000020372	NO	NO	11	48613834	48619936	MGI:101849	Gnb2l1	14694	1396	0.282375109	1.13584021	0.248604607
IIVDELKQEVISTSSK	ENSMUSG00000020372	NO	YES	11	48613834	48619936	MGI:101849	Gnb2l1	14694	1580	0.226233633	0.164406546	1.376062195
IWDLEGK	ENSMUSG00000020372	NO	NO	11	48613834	48619936	MGI:101849	Gnb2l1	14694	1744	0.065076131	0.034007266	1.913594924
VWNLANCK	ENSMUSG00000020372	NO	NO	11	48613834	48619936	MGI:101849	Gnb2l1	14694	3431	0.163830204	0.190548688	0.859781328
DITTSVLTVNNK	ENSMUSG00000002769	YES	NO	17	46862613	46866117	MGI:1202304	Gnmt	14711	466	0.067217159	0.006128099	10.96868005
AHMVTLDYTVQVPGTGR	ENSMUSG00000002769	YES	NO	17	46862613	46866117	MGI:1202304	Gnmt	14711	124	0.152414817	0.028659277	5.3181669
AWLLGLLR	ENSMUSG00000002769	YES	NO	17	46862613	46866117	MGI:1202304	Gnmt	14711	349	0.121848016	0.049151719	2.479018397
LSYYPHCLASFTELVR	ENSMUSG00000002769	NO	NO	17	46862613	46866117	MGI:1202304	Gnmt	14711	2220	0.244299278	0.15550028	1.571053621
NIASMVR	ENSMUSG00000002769	NO	NO	17	46862613	46866117	MGI:1202304	Gnmt	14711	2427	0.294934087	0.16993508	1.735569177
NIASMVRPGGLLVIDHR	ENSMUSG00000002769	YES	NO	17	46862613	46866117	MGI:1202304	Gnmt	14711	2428	0.101853388	0.014605307	6.973724464
NYDYILSTGCAPPGK	ENSMUSG00000002769	YES	NO	17	46862613	46866117	MGI:1202304	Gnmt	14711	2543	0.148301692	0.042894406	3.457366738
PGGLLVIDHR	ENSMUSG00000002769	YES	NO	17	46862613	46866117	MGI:1202304	Gnmt	14711	2553	0.158156296	0.057028804	2.773270453
SLGVAAEGLPDQYADGEAAR	ENSMUSG00000002769	YES	NO	17	46862613	46866117	MGI:1202304	Gnmt	14711	2735	0.129914503	0.026464209	4.909064205
VWQLYIGDTR	ENSMUSG00000002769	YES	NO	17	46862613	46866117	MGI:1202304	Gnmt	14711	3433	0.092223918	0.032495867	2.838019933
IGADFLGR	ENSMUSG00000025190	YES	NO	19	43574242	43599095	MGI:95791	Got1	14718	1512	0.208919927	0.031495375	6.633352694
FLFPFFDSAYQGFASGDLEK	ENSMUSG00000025190	NO	NO	19	43574242	43599095	MGI:95791	Got1	14718	914	0.393520626	0.26705871	1.473536009
HIYLLPSGR	ENSMUSG00000025190	YES	NO	19	43574242	43599095	MGI:95791	Got1	14718	1375	0.34512377	0.075703976	4.558859204
IANDNSLNHEYLPILGLAEFR	ENSMUSG00000025190	NO	NO	19	43574242	43599095	MGI:95791	Got1	14718	1464	0.424188758	0.463353051	0.915476346
INMCGLTTK	ENSMUSG00000025190	YES	NO	19	43574242	43599095	MGI:95791	Got1	14718	1660	0.470200876	0.124824386	3.766899166
NLDYVATSIHEAVTK	ENSMUSG00000025190	YES	NO	19	43574242	43599095	MGI:95791	Got1	14718	2461	0.537128516	0.029471732	18.22521022
NTPIYVSSPTWENHNAVFSAAGFK	ENSMUSG00000025190	YES	NO	19	43574242	43599095	MGI:95791	Got1	14718	2520	1.296262169	0.465584631	2.784160136
TDESQPWVLPVVR	ENSMUSG00000025190	YES	NO	19	43574242	43599095	MGI:95791	Got1	14718	2854	0.272171103	0.100605675	2.705325545
VGGVQSLGGTGALR	ENSMUSG00000025190	YES	NO	19	43574242	43599095	MGI:95791	Got1	14718	3187	0.461114184	0.079200625	5.82210284
VGNLTVVGK	ENSMUSG00000025190	YES	NO	19	43574242	43599095	MGI:95791	Got1	14718	3194	0.331228566	0.057280647	5.78255632
ASAELALGENNEVLK	ENSMUSG00000031672	YES	NO	8	98388034	98412447	MGI:95792	Got2	14719	271	0.033090975	0.011216488	2.950208307
DDNGKPYVLPSVR	ENSMUSG00000031672	YES	NO	8	98388034	98412447	MGI:95792	Got2	14719	391	0.111997438	0.048300352	2.318770627
EFSVYMTK	ENSMUSG00000031672	YES	NO	8	98388034	98412447	MGI:95792	Got2	14719	624	1.191402806	0.078424365	15.19174301
EYLPIGGLAEFCK	ENSMUSG00000031672	YES	NO	8	98388034	98412447	MGI:95792	Got2	14719	797	0.25874997	0.038122857	6.787265889
FVTVQTISGTGALR	ENSMUSG00000031672	YES	NO	8	98388034	98412447	MGI:95792	Got2	14719	997	0.027379931	0.008878296	3.083917494
VGAFTVVCK	ENSMUSG00000031672	NO	NO	8	98388034	98412447	MGI:95792	Got2	14719	3172	0.023577816	0.034306432	0.687271007
IAATILTSPDLR	ENSMUSG00000031672	YES	NO	8	98388034	98412447	MGI:95792	Got2	14719	1449	0.056020789	0.01162166	4.820377618
IAATILTSPDLRK	ENSMUSG00000031672	NO	YES	8	98388034	98412447	MGI:95792	Got2	14719	1450	0.532584599	0.299420844	1.778715844
ILIRPLYSNPPLNGAR	ENSMUSG00000031672	YES	NO	8	98388034	98412447	MGI:95792	Got2	14719	1616	0.138837894	0.01169148	11.87513443
MNLGVGAYR	ENSMUSG00000031672	NO	NO	8	98388034	98412447	MGI:95792	Got2	14719	2360	0.063185795	0.247493056	0.255303303
NLDKEYLPIGGLAEFCK	ENSMUSG00000031672	NO	YES	8	98388034	98412447	MGI:95792	Got2	14719	2460	0.068815303	0.116432221	0.591033153
NMGLYGER	ENSMUSG00000031672	NO	NO	8	98388034	98412447	MGI:95792	Got2	14719	2482	0.030747234	0.019964283	1.54011209
PSWGNHTPIFR	ENSMUSG00000031672	NO	NO	8	98388034	98412447	MGI:95792	Got2	14719	2558	0.048722495	0.047670308	1.022072156
TCGFDFSGALEDISK	ENSMUSG00000031672	NO	NO	8	98388034	98412447	MGI:95792	Got2	14719	2851	0.025871328	0.015112483	1.711917776
TQLVSNLK	ENSMUSG00000031672	NO	NO	8	98388034	98412447	MGI:95792	Got2	14719	3004	0.126472503	0.130017001	0.972738196
TQLVSNLKK	ENSMUSG00000031672	NO	YES	8	98388034	98412447	MGI:95792	Got2	14719	3005	0.086139072	0.014352694	6.001595967
VGASFLQR	ENSMUSG00000031672	YES	NO	8	98388034	98412447	MGI:95792	Got2	14719	3173	0.014734334	0.006374379	2.311493262
ANTIGISLIK	ENSMUSG00000023019	YES	NO	15	99547946	99555436	MGI:95679	Gpd1	14555	244	0.048657202	0.013295969	3.659545475
ELHSILQHK	ENSMUSG00000023019	YES	NO	15	99547946	99555436	MGI:95679	Gpd1	14555	697	0.120112299	0.008141934	14.7523064
GLVDKFPLFTAVYK	ENSMUSG00000023019	NO	YES	15	99547946	99555436	MGI:95679	Gpd1	14555	1201	0.137256997	0.04185275	3.279521621
KLTEIINTQHENVK	ENSMUSG00000023019	YES	NO	15	99547946	99555436	MGI:95679	Gpd1	14555	1820	0.202305416	0.092705952	2.182226836
LGIPMSVLMGANIASEVAEEK	ENSMUSG00000023019	YES	NO	15	99547946	99555436	MGI:95679	Gpd1	14555	1978	0.302922572	0.0564285	5.368254888
LISEVIGER	ENSMUSG00000023019	YES	NO	15	99547946	99555436	MGI:95679	Gpd1	14555	2037	0.214541605	0.069798705	3.073719
VCIVGSGNWGSAIAK	ENSMUSG00000023019	NO	NO	15	99547946	99555436	MGI:95679	Gpd1	14555	3110	0.212306701	0.188545459	1.126023939
VCYEGQPVGEFIR	ENSMUSG00000023019	NO	NO	15	99547946	99555436	MGI:95679	Gpd1	14555	3117	0.164068694	0.083116118	1.973969638
VTMWVFEEDIGGR	ENSMUSG00000023019	YES	NO	15	99547946	99555436	MGI:95679	Gpd1	14555	3384	0.137443251	0.039998245	3.436232007
EVMQMLVELAK	ENSMUSG00000036427	NO	NO	7	34987141	35015308	MGI:95797	Gpi1	14751	779	0.161644922	0.123651595	1.307261119
AVLHVALR	ENSMUSG00000036427	NO	NO	7	34987141	35015308	MGI:95797	Gpi1	14751	333	0.080986365	0.065944652	1.22809603
ILLANFLAQTEALMK	ENSMUSG00000036427	YES	NO	7	34987141	35015308	MGI:95797	Gpi1	14751	1618	0.087917685	0.040041937	2.195640167
TLASLSPETSLFIIASK	ENSMUSG00000036427	YES	NO	7	34987141	35015308	MGI:95797	Gpi1	14751	2955	0.117377098	0.03964885	2.960416221
LTEQVFNEAPGIR	ENSMUSG00000022546	NO	NO	15	76527163	76530104	MGI:95802	Gpt	76282	2225	0.129002766	0.092563283	1.393671026
AWALDIAELR	ENSMUSG00000022546	NO	NO	15	76527163	76530104	MGI:95802	Gpt	76282	347	0.282284399	0.283539784	0.995572457
RVEYAVR	ENSMUSG00000022546	YES	NO	15	76527163	76530104	MGI:95802	Gpt	76282	2602	0.319737257	0.072065303	4.436771178
DYTEMNDLQK	ENSMUSG00000063856	NO	NO	9	108241605	108242669	MGI:104887	Gpx1	14775	580	0.210076211	0.20425275	1.028511054
FLVGPDGVPVR	ENSMUSG00000063856	NO	NO	9	108241605	108242669	MGI:104887	Gpx1	14775	930	0.067659723	0.074446875	0.908832286
FLVGPDGVPVRR	ENSMUSG00000063856	NO	YES	9	108241605	108242669	MGI:104887	Gpx1	14775	931	0.095844116	0.051594188	1.857653343
LSAAAQSTVYAFSAR	ENSMUSG00000063856	NO	NO	9	108241605	108242669	MGI:104887	Gpx1	14775	2190	0.163296872	0.088182647	1.851802797
NDIAWNFEK	ENSMUSG00000063856	NO	NO	9	108241605	108242669	MGI:104887	Gpx1	14775	2399	0.165088804	0.1409738	1.171060183
PLTGGEPVSLGSLR	ENSMUSG00000063856	YES	NO	9	108241605	108242669	MGI:104887	Gpx1	14775	2555	0.034342298	0.012722305	2.699377014
YIIWSPVCR	ENSMUSG00000063856	NO	NO	9	108241605	108242669	MGI:104887	Gpx1	14775	3534	0.090534922	0.097349163	0.93000206
YVRPGGGFEPNFTLFEK	ENSMUSG00000063856	YES	NO	9	108241605	108242669	MGI:104887	Gpx1	14775	3599	0.080423772	0.032152302	2.501337947
AHPLFTFLR	ENSMUSG00000063856	YES	NO	9	108241605	108242669	MGI:104887	Gpx1	14775	125	0.046121612	0.00977974	4.716036746
NCVILPHIGSATYK	ENSMUSG00000035637	YES	NO	4	44994267	45003606	MGI:1923488	Grhpr	76238	2395	0.120070964	0.05437442	2.208225179
LLDAAGANLR	ENSMUSG00000035637	YES	NO	4	44994267	45003606	MGI:1923488	Grhpr	76238	2069	0.090238779	0.028910519	3.121312968
NTMSLLAANNLLAGLR	ENSMUSG00000035637	NO	NO	4	44994267	45003606	MGI:1923488	Grhpr	76238	2519	0.073235778	0.061437374	1.192039506
VGLLEALLPGQPEAVAR	ENSMUSG00000027610	YES	NO	2	155388917	155418546	MGI:95852	Gss	14854	3191	0.190114299	0.069505394	2.735245244
ADIALVELLYHVEELDPGVVDNFPLLK	ENSMUSG00000025934	YES	NO	1	21230670	21255442	MGI:95856	Gsta3	14859	43	0.379097063	0.087676093	4.323836193
VSNLPTVK	ENSMUSG00000025934	YES	NO	1	21230670	21255442	MGI:95856	Gsta3	14859	3362	0.097375522	0.01536889	6.33588505
AILNYIASK	ENSMUSG00000025934	YES	NO	1	21230670	21255442	MGI:95856	Gsta3	14859	145	0.082463378	0.019772243	4.170663837
SDGSLMFQQVPMVEIDGMK	ENSMUSG00000025934	YES	NO	1	21230670	21255442	MGI:95856	Gsta3	14859	2634	0.184379947	0.070750685	2.606051745
YFPAFEK	ENSMUSG00000025934	YES	NO	1	21230670	21255442	MGI:95856	Gsta3	14859	3511	0.08434975	0.013095264	6.44124106
DGHLLFGQVPLVEIDGMMLTQTR	ENSMUSG00000032348	YES	NO	9	78039823	78057155	MGI:1309515	Gsta4	14860	428	0.973549242	0.278193957	3.499534109
KPPPDGPYVEVVR	ENSMUSG00000032348	YES	NO	9	78039823	78057155	MGI:1309515	Gsta4	14860	1828	0.537685252	0.119210142	4.510398552
YFPVFEK	ENSMUSG00000032348	YES	NO	9	78039823	78057155	MGI:1309515	Gsta4	14860	3513	0.420028101	0.088418527	4.750453522
AGMSTAQAQHFLEK	ENSMUSG00000029864	NO	NO	6	42195978	42200440	MGI:1923513	Gstk1	76263	111	0.234820612	0.124773331	1.881977587
DEDITEYQSILAAAVK	ENSMUSG00000029864	YES	NO	6	42195978	42200440	MGI:1923513	Gstk1	76263	393	0.266971794	0.130380323	2.047638693
FLTTVSMEQPEMLEK	ENSMUSG00000029864	YES	NO	6	42195978	42200440	MGI:1923513	Gstk1	76263	928	0.431126621	0.104511259	4.125169151
LELLAYLLGEK	ENSMUSG00000029864	YES	NO	6	42195978	42200440	MGI:1923513	Gstk1	76263	1924	0.247139198	0.049929281	4.949784881
LIENTDAACK	ENSMUSG00000029864	NO	NO	6	42195978	42200440	MGI:1923513	Gstk1	76263	2022	0.273078609	0.142254746	1.919644982
LQLRPTLIAGIMK	ENSMUSG00000029864	NO	NO	6	42195978	42200440	MGI:1923513	Gstk1	76263	2174	0.287445538	0.244281624	1.176697344
ADIVENQVMDTR	ENSMUSG00000058135	YES	NO	3	107815173	107820891	MGI:95860	Gstm1	14862	44	0.178317858	0.074850894	2.382307671
GLTHPIR	ENSMUSG00000058135	YES	NO	3	107815173	107820891	MGI:95860	Gstm1	14862	1196	0.276662926	0.065426805	4.228586831
MLLEYTDSSYDEK	ENSMUSG00000058135	NO	NO	3	107815173	107820891	MGI:95860	Gstm1	14862	2348	0.234884224	0.126125182	1.862310293
MLLEYTDSSYDEKR	ENSMUSG00000058135	NO	YES	3	107815173	107820891	MGI:95860	Gstm1	14862	2349	1.51230447	0.259635061	5.824731312
MQLIMLCYNPDFEK	ENSMUSG00000058135	YES	NO	3	107815173	107820891	MGI:95860	Gstm1	14862	2365	0.120920692	0.020151423	6.000603017
RYTMGDAPDFDR	ENSMUSG00000058135	YES	NO	3	107815173	107820891	MGI:95860	Gstm1	14862	2611	0.585169981	0.079466154	7.36376367
YTMGDAPDFDR	ENSMUSG00000058135	YES	NO	3	107815173	107820891	MGI:95860	Gstm1	14862	3590	0.139382921	0.021921326	6.358325237
YIATPIFSK	ENSMUSG00000058135	YES	NO	3	107815173	107820891	MGI:95860	Gstm1	14862	3532	0.112010202	0.014366912	7.796400522
VTYVDFLVYDVLDQHR	ENSMUSG00000040562	NO	NO	3	107784620	107789371	MGI:95861	Gstm2	14863	3393	0.580810431	0.352070164	1.649700799
FNLGLDFPNLPYLIDGSHK	ENSMUSG00000004038	YES	NO	3	107745251	107772201	MGI:106026	Gstm3	14864	941	0.66386845	0.145635715	4.558417906
MTLESFSK	ENSMUSG00000025068	NO	NO	19	47929460	47939280	MGI:1342273	Gsto1	14873	2374	0.34298057	0.239170645	1.434041247
EAAQMDMVNDGVEDLR	ENSMUSG00000060803	YES	NO	19	4035411	4037921	MGI:95865	Gstp1	14870	583	0.597232017	0.127740616	4.675349426
YVTLIYTNYENGK	ENSMUSG00000060803	YES	NO	19	4035411	4037921	MGI:95865	Gstp1	14870	3601	0.459012677	0.017076265	26.88015581
KGEHLSDAFAR	ENSMUSG00000001663	NO	NO	10	75246558	75261329	MGI:107379	Gstt1	14871	1788	0.220506037	0.423519705	0.520651187
KNNIPFQMHTVELR	ENSMUSG00000001663	YES	NO	10	75246558	75261329	MGI:107379	Gstt1	14871	1825	0.294371941	0.129435439	2.274276231
VKDCPPADLIIK	ENSMUSG00000001663	NO	YES	10	75246558	75261329	MGI:107379	Gstt1	14871	3244	0.234050938	0.324657893	0.720915595
NQAFLTGSHISVADLVAITELMHPVSAGCK	ENSMUSG00000001665	YES	NO	10	75236860	75244159	MGI:2143526	Gstt3	103140	2500	1.114649535	0.513979541	2.16866518
VITSGFNALEK	ENSMUSG00000021033	YES	NO	12	88488668	88505671	MGI:1341859	Gstz1	14874	3242	0.055656816	0.008319907	6.689595932
DGGQQFTEEFQTLNPMK	ENSMUSG00000021033	YES	NO	12	88488668	88505671	MGI:1341859	Gstz1	14874	426	0.226460837	0.111323601	2.034257199
ELLALEVFQVSHPR	ENSMUSG00000021033	YES	NO	12	88488668	88505671	MGI:1341859	Gstz1	14874	700	0.047994238	0.00544969	8.806782707
FKVDLSPYPTISHINK	ENSMUSG00000021033	NO	YES	12	88488668	88505671	MGI:1341859	Gstz1	14874	903	0.1528256	0.053461683	2.858600624
GIDYEIVPINLIK	ENSMUSG00000021033	YES	NO	12	88488668	88505671	MGI:1341859	Gstz1	14874	1124	0.184140001	0.076418515	2.409625488
IDGITIVQSLAIMEYLEETRPIPR	ENSMUSG00000021033	YES	NO	12	88488668	88505671	MGI:1341859	Gstz1	14874	1480	0.774404558	0.044612084	17.35862756
MISDLIASGIQPLQNLSVLK	ENSMUSG00000021033	YES	NO	12	88488668	88505671	MGI:1341859	Gstz1	14874	2338	0.055072043	0.015176023	3.628884991
RQPDTPAELR	ENSMUSG00000021033	NO	NO	12	88488668	88505671	MGI:1341859	Gstz1	14874	2594	0.24262954	0.232604455	1.043099281
YCVGDEVSMADVCLVPQVANAER	ENSMUSG00000021033	NO	NO	12	88488668	88505671	MGI:1341859	Gstz1	14874	3494	0.311968699	0.409431429	0.761955915
GDDILLSPCFQR	ENSMUSG00000034450	YES	NO	14	66605630	66628035	MGI:1353434	Gulo	268756	1043	0.190529887	0.027641748	6.892830666
HGLALSNLGAVSDVTVGGVIGSGTHNTGIK	ENSMUSG00000034450	NO	NO	14	66605630	66628035	MGI:1353434	Gulo	268756	1357	0.607205451	1.036857825	0.585620743
HGILATQVVALTLMK	ENSMUSG00000034450	NO	NO	14	66605630	66628035	MGI:1353434	Gulo	268756	1355	0.136408157	0.076601326	1.780754505
LDYWLAYETIMK	ENSMUSG00000034450	YES	NO	14	66605630	66628035	MGI:1353434	Gulo	268756	1910	0.23367978	0.047796748	4.889030906
VVAHYPVEVR	ENSMUSG00000034450	NO	NO	14	66605630	66628035	MGI:1353434	Gulo	268756	3395	0.135667738	0.071801021	1.889495954
SIAFPSIGSGR	ENSMUSG00000015937	NO	NO	13	56174980	56237722	MGI:1349392	H2afy	26914	2690	0.083769299	0.071259681	1.175549733
TGKPNPDQLLK	ENSMUSG00000000673	NO	NO	17	84230696	84246130	MGI:1349444	Haao	107766	2895	0.107150282	0.103754308	1.032730924
ASFQPPVCNK	ENSMUSG00000000673	NO	NO	17	84230696	84246130	MGI:1349444	Haao	107766	277	0.459998188	0.33902343	1.35683303
DLGTQLAPIIQEFFHSEQYR	ENSMUSG00000000673	YES	NO	17	84230696	84246130	MGI:1349444	Haao	107766	491	0.109840079	0.04129647	2.65979339
FANTMGLVIER	ENSMUSG00000000673	YES	NO	17	84230696	84246130	MGI:1349444	Haao	107766	815	0.14186592	0.034298735	4.13618514
IMFVGGPNTR	ENSMUSG00000000673	YES	NO	17	84230696	84246130	MGI:1349444	Haao	107766	1645	0.10821006	0.049027149	2.207145696
LMHQEQLK	ENSMUSG00000000673	NO	NO	17	84230696	84246130	MGI:1349444	Haao	107766	2129	0.245481012	0.208072294	1.17978712
RLESELDGLR	ENSMUSG00000000673	NO	NO	17	84230696	84246130	MGI:1349444	Haao	107766	2587	0.178064131	0.159530095	1.116178927
SIMKPMSLK	ENSMUSG00000000673	NO	NO	17	84230696	84246130	MGI:1349444	Haao	107766	2698	0.318722124	0.328168943	0.971213549
YYVGDTEDVLFEK	ENSMUSG00000000673	YES	NO	17	84230696	84246130	MGI:1349444	Haao	107766	3607	0.103010244	0.034370986	2.997011651
VIAQALK	ENSMUSG00000021884	YES	NO	14	32411916	32454472	MGI:1929657	Hacl1	56794	3214	0.238505418	0.114776741	2.077994348
GAAYSHAEDSIR	ENSMUSG00000021884	NO	NO	14	32411916	32454472	MGI:1929657	Hacl1	56794	1018	0.309530147	1.260777498	0.245507354
GVVPDNHPNCVGAAR	ENSMUSG00000021884	NO	NO	14	32411916	32454472	MGI:1929657	Hacl1	56794	1313	0.237865921	0.181524056	1.31038236
SLPMNYYTVFYHVQEQLPR	ENSMUSG00000021884	YES	NO	14	32411916	32454472	MGI:1929657	Hacl1	56794	2746	0.629869282	0.109076092	5.774586106
TQDVEYMFGVVGIPVTEIALAAQELGIK	ENSMUSG00000021884	NO	NO	14	32411916	32454472	MGI:1929657	Hacl1	56794	2999	0.503445405	0.416404482	1.209029746
DTPGFIVNR	ENSMUSG00000027984	YES	NO	3	130936337	130975019	MGI:96009	Hadh	15107	545	0.056476044	0.01918215	2.944197761
KGIEESLKR	ENSMUSG00000027984	NO	YES	3	130936337	130975019	MGI:96009	Hadh	15107	1791	0.45204231	0.229366725	1.970827761
LGAGYPMGPFELLDYVGLDTTK	ENSMUSG00000027984	YES	NO	3	130936337	130975019	MGI:96009	Hadh	15107	1954	0.06631622	0.018759893	3.53499996
LKNELFQR	ENSMUSG00000027984	NO	YES	3	130936337	130975019	MGI:96009	Hadh	15107	2055	0.054898865	0.018265121	3.005666582
LLVPYLIEAVR	ENSMUSG00000027984	YES	NO	3	130936337	130975019	MGI:96009	Hadh	15107	2115	0.059928319	0.022416164	2.673442228
TFESLVDFCK	ENSMUSG00000027984	NO	NO	3	130936337	130975019	MGI:96009	Hadh	15107	2872	0.059882813	0.039572687	1.513235932
ADMVIEAVFEDLGVK	ENSMUSG00000025745	YES	NO	5	30444841	30481702	MGI:2135593	Hadha	97212	49	0.072080919	0.028794947	2.503248884
FGGGSVELLK	ENSMUSG00000025745	NO	NO	5	30444841	30481702	MGI:2135593	Hadha	97212	872	0.04330641	0.03374695	1.283268868
AGLEQGSDAGYLAESQK	ENSMUSG00000025745	NO	NO	5	30444841	30481702	MGI:2135593	Hadha	97212	106	0.225982882	0.437302042	0.516766126
ALMGLYNGQVLCK	ENSMUSG00000025745	YES	NO	5	30444841	30481702	MGI:2135593	Hadha	97212	203	0.176638315	0.076411564	2.311669943
DGPGFYTTR	ENSMUSG00000025745	NO	NO	5	30444841	30481702	MGI:2135593	Hadha	97212	434	0.545306668	4.271305285	0.127667453
DSIFSNLIGQLDYK	ENSMUSG00000025745	YES	NO	5	30444841	30481702	MGI:2135593	Hadha	97212	533	0.057879002	0.011653106	4.966830539
DTTASAVAVGLR	ENSMUSG00000025745	NO	NO	5	30444841	30481702	MGI:2135593	Hadha	97212	547	0.062332676	0.135316186	0.46064464
EVESVTPEHCIFASNTSALPINQIAAVSK	ENSMUSG00000025745	NO	NO	5	30444841	30481702	MGI:2135593	Hadha	97212	771	1.014886489	3.097032688	0.327696409
EVQSEFIEVMNEIWANDQIR	ENSMUSG00000025745	YES	NO	5	30444841	30481702	MGI:2135593	Hadha	97212	782	0.713771235	0.276978236	2.576993933
FGELALTK	ENSMUSG00000025745	YES	NO	5	30444841	30481702	MGI:2135593	Hadha	97212	869	0.041677658	0.009251598	4.50491443
FVDLYGAQK	ENSMUSG00000025745	NO	NO	5	30444841	30481702	MGI:2135593	Hadha	97212	983	0.050893856	0.049642323	1.025211021
LTTYAMTVPFVR	ENSMUSG00000025745	YES	NO	5	30444841	30481702	MGI:2135593	Hadha	97212	2239	0.152843125	0.03773153	4.050806427
MGLVDQLVEPLGPGIK	ENSMUSG00000025745	NO	NO	5	30444841	30481702	MGI:2135593	Hadha	97212	2328	0.037735954	0.044014149	0.8573596
MVGVPAAFDMMLTGR	ENSMUSG00000025745	YES	NO	5	30444841	30481702	MGI:2135593	Hadha	97212	2377	0.107789855	0.027046879	3.985297286
SLNSEMDNILANLR	ENSMUSG00000025745	YES	NO	5	30444841	30481702	MGI:2135593	Hadha	97212	2743	0.03189595	0.014122344	2.258545083
THINYGVK	ENSMUSG00000025745	NO	NO	5	30444841	30481702	MGI:2135593	Hadha	97212	2909	0.042073738	0.050321924	0.836091608
TIEYLEEVAVNFAK	ENSMUSG00000025745	YES	NO	5	30444841	30481702	MGI:2135593	Hadha	97212	2930	0.196888023	0.051797041	3.801144208
TVLGVPEVLLGILPGAGGTQR	ENSMUSG00000025745	NO	NO	5	30444841	30481702	MGI:2135593	Hadha	97212	3048	0.065256663	0.074351675	0.877675764
VIGMHYFSPVDK	ENSMUSG00000025745	NO	NO	5	30444841	30481702	MGI:2135593	Hadha	97212	3220	0.29816762	0.169006987	1.764232509
AALSGLLHR	ENSMUSG00000059447	NO	NO	5	30481788	30511133	MGI:2136381	Hadhb	231086	16	0.366259855	0.379967553	0.963924031
ALAMGYKPK	ENSMUSG00000059447	NO	NO	5	30481788	30511133	MGI:2136381	Hadhb	231086	168	0.083445085	0.257725955	0.323774471
DNGIRPSSLEQMAK	ENSMUSG00000059447	NO	NO	5	30481788	30511133	MGI:2136381	Hadhb	231086	518	0.342033582	0.192787117	1.774151651
DQLLLGPTYATPK	ENSMUSG00000059447	NO	NO	5	30481788	30511133	MGI:2136381	Hadhb	231086	526	0.053517644	0.065916106	0.811905433
FNIWGGSLSLGHPFGATGCR	ENSMUSG00000059447	NO	NO	5	30481788	30511133	MGI:2136381	Hadhb	231086	940	0.136211413	0.085409512	1.594803781
LNFLSPELPAVAEFSTNETMGHSADR	ENSMUSG00000059447	NO	NO	5	30481788	30511133	MGI:2136381	Hadhb	231086	2140	0.335646924	0.541177409	0.620216067
MEQDEYALR	ENSMUSG00000059447	NO	NO	5	30481788	30511133	MGI:2136381	Hadhb	231086	2311	0.302071353	0.547130909	0.552100692
MMLDLNK	ENSMUSG00000059447	YES	NO	5	30481788	30511133	MGI:2136381	Hadhb	231086	2355	1.35113448	0.451487623	2.992627951
NIVVVEGVR	ENSMUSG00000059447	NO	NO	5	30481788	30511133	MGI:2136381	Hadhb	231086	2449	0.038742708	0.020251186	1.913108065
LVMAAANR	ENSMUSG00000059447	NO	NO	5	30481788	30511133	MGI:2136381	Hadhb	231086	2264	0.039014462	0.023541769	1.657244295
TLAKPNMK	ENSMUSG00000059447	NO	NO	5	30481788	30511133	MGI:2136381	Hadhb	231086	2954	0.33253728	0.174382109	1.906946084
ALLEVLGR	ENSMUSG00000024158	NO	NO	17	24987435	25001395	MGI:95745	Hagh	14651	199	0.048903329	0.038339958	1.275518601
HVEPGNAAIQEK	ENSMUSG00000024158	NO	NO	17	24987435	25001395	MGI:95745	Hagh	14651	1431	0.481942064	1.154829397	0.417327499
VTHLSTLQVGSLSVK	ENSMUSG00000024158	NO	NO	17	24987435	25001395	MGI:95745	Hagh	14651	3376	0.095651134	0.060200386	1.588879069
EGLALINGTQMITSLGCEALER	ENSMUSG00000020017	NO	NO	10	92951513	92982049	MGI:96010	Hal	15109	633	1.097498105	1.747510446	0.628035218
YVLEAHGLKPIVLKPK	ENSMUSG00000020017	YES	NO	10	92951513	92982049	MGI:96010	Hal	15109	3598	0.473290575	0.143108019	3.307226092
ALDYLAIGVHELAAISER	ENSMUSG00000020017	NO	NO	10	92951513	92982049	MGI:96010	Hal	15109	178	0.450617507	0.232851971	1.935210193
EVIDSIIK	ENSMUSG00000020017	YES	NO	10	92951513	92982049	MGI:96010	Hal	15109	776	0.456816278	0.060162601	7.593027438
FMAPDIEAAHR	ENSMUSG00000020017	YES	NO	10	92951513	92982049	MGI:96010	Hal	15109	935	0.497207478	0.053770088	9.246915785
LQELQVNLVR	ENSMUSG00000020017	YES	NO	10	92951513	92982049	MGI:96010	Hal	15109	2167	0.401371753	0.082319288	4.875792339
LTVGWLGR	ENSMUSG00000020017	YES	NO	10	92951513	92982049	MGI:96010	Hal	15109	2240	0.4586868	0.090247627	5.08253584
TVVYGITTGFGK	ENSMUSG00000020017	YES	NO	10	92951513	92982049	MGI:96010	Hal	15109	3061	0.438517251	0.010576894	41.45992864
YIALDGDSLSTEDLVNLGK	ENSMUSG00000020017	NO	NO	10	92951513	92982049	MGI:96010	Hal	15109	3531	0.545465518	0.316339157	1.724306037
GVQDVLEILKEEFR	ENSMUSG00000027261	NO	YES	2	134323097	134380104	MGI:96011	Hao1	15112	1306	1.124483115	0.182827371	6.150518438
LEDILTGLGLR	ENSMUSG00000038422	YES	NO	4	62160042	62164501	MGI:1919998	Hdhd3	72748	1915	0.465183	0.20037725	2.321535999
FATVEVTDKPVDEALR	ENSMUSG00000042770	NO	NO	6	135087537	135118233	MGI:1333880	Hebp1	15199	823	0.109156276	NA	NA
FSVDVFEETR	ENSMUSG00000022821	NO	NO	16	37580239	37632106	MGI:96078	Hgd	15233	972	0.161807394	0.110170782	1.468696058
DFLIPVAWYEDR	ENSMUSG00000022821	NO	NO	16	37580239	37632106	MGI:96078	Hgd	15233	410	0.09784986	0.443053089	0.220853579
KVDFVSGLYTLCGAGDIK	ENSMUSG00000022821	NO	NO	16	37580239	37632106	MGI:96078	Hgd	15233	1845	0.221163398	0.186165186	1.187995472
MSLQPNEICVIQR	ENSMUSG00000022821	NO	NO	16	37580239	37632106	MGI:96078	Hgd	15233	2367	0.190049209	0.097498054	1.949261556
NCMSEFMGLIK	ENSMUSG00000022821	NO	NO	16	37580239	37632106	MGI:96078	Hgd	15233	2394	0.145772241	0.157714563	0.924278888
RVPGGYTVINK	ENSMUSG00000022821	YES	NO	16	37580239	37632106	MGI:96078	Hgd	15233	2607	0.152392426	0.023816559	6.398591127
SLRPGVAIADFVIFPPR	ENSMUSG00000022821	NO	NO	16	37580239	37632106	MGI:96078	Hgd	15233	2750	0.056298873	0.047933814	1.1745127
YNLENFMVINAVAFDHADPSIFTVLTAK	ENSMUSG00000022821	YES	NO	16	37580239	37632106	MGI:96078	Hgd	15233	3562	0.633851774	0.13371514	4.740314162
DFSSVFQYLR	ENSMUSG00000029776	NO	NO	6	52496222	52590383	MGI:1889802	Hibadh	58875	417	0.296631949	0.170345662	1.741353118
ILNMSSGR	ENSMUSG00000029776	NO	NO	6	52496222	52590383	MGI:1889802	Hibadh	58875	1626	0.191820006	0.148117891	1.295049536
MGAVFMDAPVSGGVGAAR	ENSMUSG00000029776	NO	NO	6	52496222	52590383	MGI:1889802	Hibadh	58875	2321	0.204879842	0.208031279	0.984851138
SLFAMPETGIGLFPDVGGGYFLPR	ENSMUSG00000041426	NO	NO	1	52901857	52977830	MGI:1923792	Hibch	227095	2730	0.227635947	0.142850415	1.593526684
LGYFLALTGYR	ENSMUSG00000041426	NO	NO	1	52901857	52977830	MGI:1923792	Hibch	227095	2001	0.185427451	0.197827814	0.937317395
VLEEELLALK	ENSMUSG00000041426	YES	NO	1	52901857	52977830	MGI:1923792	Hibch	227095	3264	0.148572337	0.043957088	3.37994036
AQVAQPGGDTIFGK	ENSMUSG00000020267	NO	NO	11	54679885	54684003	MGI:1321133	Hint1	15254	266	0.082063933	0.042535415	1.929308394
KHISQISVADDDDESLLGHLMIVGK	ENSMUSG00000020267	NO	NO	11	54679885	54684003	MGI:1321133	Hint1	15254	1796	0.897360621	0.464231003	1.933004507
AAPGGASPTIFSR	ENSMUSG00000028470	YES	NO	4	43667099	43669338	MGI:1916167	Hint2	68917	20	0.12816687	0.055141173	2.324340648
DVAPQAPVHFLVIPR	ENSMUSG00000028470	YES	NO	4	43667099	43669338	MGI:1916167	Hint2	68917	548	0.107792987	0.043653879	2.469264835
GASGNLATEDLVYMLNGLGIHTGVNLQK	ENSMUSG00000028672	YES	NO	4	135502363	135518532	MGI:96158	Hmgcl	15356	1032	0.874824375	0.23750962	3.683321867
GFEEAVAAGAK	ENSMUSG00000028672	YES	NO	4	135502363	135518532	MGI:96158	Hmgcl	15356	1072	0.466597443	0.09744098	4.788513443
GYVSCALGCPYEGK	ENSMUSG00000028672	YES	NO	4	135502363	135518532	MGI:96158	Hmgcl	15356	1331	0.200397089	0.088556492	2.262929388
LIDMLSEAGLPVIEATSFVSPK	ENSMUSG00000028672	YES	NO	4	135502363	135518532	MGI:96158	Hmgcl	15356	2021	0.134618018	0.024683381	5.453791672
LLEAGDFICQALNR	ENSMUSG00000028672	YES	NO	4	135502363	135518532	MGI:96158	Hmgcl	15356	2076	0.1148517	0.044214895	2.597579374
SIVPTPVK	ENSMUSG00000028672	NO	NO	4	135502363	135518532	MGI:96158	Hmgcl	15356	2705	1.605331926	1.021930222	1.570882132
EVSVFGAVSELFTR	ENSMUSG00000028672	YES	NO	4	135502363	135518532	MGI:96158	Hmgcl	15356	785	0.087268878	0.016514695	5.284316815
ASLDMFNQK	ENSMUSG00000027875	YES	NO	3	98084358	98114661	MGI:101939	Hmgcs2	15360	286	0.118719482	0.007973189	14.88983633
DVGILALEVYFPAQYVDQTDLEK	ENSMUSG00000027875	YES	NO	3	98084358	98114661	MGI:101939	Hmgcs2	15360	554	0.371110851	0.087273632	4.252267746
YTVGLGQTR	ENSMUSG00000027875	YES	NO	3	98084358	98114661	MGI:101939	Hmgcs2	15360	3592	0.121764405	0.014621091	8.32799699
FNNVEAGK	ENSMUSG00000027875	YES	NO	3	98084358	98114661	MGI:101939	Hmgcs2	15360	942	3.345862587	0.879628515	3.803722289
GTHMENAYDFYKPNLASEYPLVDGK	ENSMUSG00000027875	YES	NO	3	98084358	98114661	MGI:101939	Hmgcs2	15360	1269	0.361889896	0.079377282	4.559111722
IGAFSYGSGLAASFFSFR	ENSMUSG00000027875	YES	NO	3	98084358	98114661	MGI:101939	Hmgcs2	15360	1514	0.115209182	0.048764719	2.362551973
LEVGTETIIDK	ENSMUSG00000027875	YES	NO	3	98084358	98114661	MGI:101939	Hmgcs2	15360	1928	0.151319372	0.013785956	10.97634239
LMFNDFLSSSSDK	ENSMUSG00000027875	NO	NO	3	98084358	98114661	MGI:101939	Hmgcs2	15360	2126	0.170340593	0.86903861	0.196010385
LMFNDFLSSSSDKQNNLYK	ENSMUSG00000027875	NO	YES	3	98084358	98114661	MGI:101939	Hmgcs2	15360	2127	0.573725329	0.619119293	0.926679779
LSIQCYLR	ENSMUSG00000027875	NO	NO	3	98084358	98114661	MGI:101939	Hmgcs2	15360	2201	0.145075909	0.116035712	1.250269484
LVSSVSDLPK	ENSMUSG00000027875	YES	NO	3	98084358	98114661	MGI:101939	Hmgcs2	15360	2280	0.127691844	0.011341493	11.25882175
MSPEEFTEIMNQR	ENSMUSG00000027875	YES	NO	3	98084358	98114661	MGI:101939	Hmgcs2	15360	2369	0.111338788	0.030389423	3.663734822
PTGGAGAVAMLIGPK	ENSMUSG00000027875	YES	NO	3	98084358	98114661	MGI:101939	Hmgcs2	15360	2561	0.15998936	0.060965956	2.624241003
TKLPWDAVGR	ENSMUSG00000027875	NO	YES	3	98084358	98114661	MGI:101939	Hmgcs2	15360	2949	0.119554931	0.02034456	5.876506026
VNFSPPGDTSNLFPGTWYLER	ENSMUSG00000027875	YES	NO	3	98084358	98114661	MGI:101939	Hmgcs2	15360	3319	0.124622257	0.016110551	7.735443361
LFIGGLSFETTEESLR	ENSMUSG00000004980	YES	NO	6	51410433	51419893	MGI:104819	Hnrnpa2b1	53379	1937	0.066750848	0.02851778	2.340674735
GGGGNFGPGPGSNFR	ENSMUSG00000004980	NO	NO	6	51410433	51419893	MGI:104819	Hnrnpa2b1	53379	1098	0.18100249	0.10538824	1.717482799
GGNFGFGDSR	ENSMUSG00000004980	YES	NO	6	51410433	51419893	MGI:104819	Hnrnpa2b1	53379	1105	0.109412396	0.02070874	5.283392196
IDTIEIITDR	ENSMUSG00000004980	NO	NO	6	51410433	51419893	MGI:104819	Hnrnpa2b1	53379	1482	0.106144098	0.07736837	1.371931423
YHTINGHNAEVR	ENSMUSG00000004980	NO	NO	6	51410433	51419893	MGI:104819	Hnrnpa2b1	53379	3530	0.539172999	1.639299558	0.328904498
IFVGGLNPEATEEK	ENSMUSG00000020358	NO	NO	11	51413602	51420349	MGI:1330294	Hnrnpab	15384	1509	0.193960812	0.248529656	0.780433273
VFIGNLNTLVVK	ENSMUSG00000060373	NO	NO	14	52694128	52723680	MGI:107795	Hnrnpc	15381	3157	0.099804097	0.239432901	0.416835352
IFVGGLSPDTPEEK	ENSMUSG00000000568	NO	NO	5	100390028	100407957	MGI:101947	Hnrnpd	11991	1510	0.141918627	0.112919951	1.256807376
LLIHQSLAGGIIGVK	ENSMUSG00000021546	NO	NO	13	58493312	58503877	MGI:99894	Hnrnpk	15387	2094	0.08004553	0.091167349	0.878006556
DLAGSIIGK	ENSMUSG00000021546	NO	NO	13	58493312	58503877	MGI:99894	Hnrnpk	15387	477	0.060780773	0.082410885	0.737533314
GSYGDLGGPIITTQVTIPK	ENSMUSG00000021546	NO	NO	13	58493312	58503877	MGI:99894	Hnrnpk	15387	1259	0.156915294	0.208107395	0.754011141
IITITGTQDQIQNAQYLLQNSVK	ENSMUSG00000021546	NO	NO	13	58493312	58503877	MGI:99894	Hnrnpk	15387	1575	0.567464967	0.310605543	1.826963427
ILSISADIETIGEILKK	ENSMUSG00000021546	NO	YES	13	58493312	58503877	MGI:99894	Hnrnpk	15387	1635	0.297176736	0.277970296	1.0690953
VFNVFCLYGNVEK	ENSMUSG00000015165	NO	NO	7	29595956	29607259	MGI:104816	Hnrnpl	15388	3162	0.106314553	0.066274946	1.604143927
DLPEHAVLK	ENSMUSG00000039630	YES	NO	1	180253205	180267928	MGI:1858195	Hnrnpu	51810	499	0.151962764	0.053499345	2.840460261
LLEQYKEESK	ENSMUSG00000039630	NO	YES	1	180253205	180267928	MGI:1858195	Hnrnpu	51810	2078	0.562152064	0.163986484	3.428039003
SSGPTSLFAVTVAPPGAR	ENSMUSG00000039630	YES	NO	1	180253205	180267928	MGI:1858195	Hnrnpu	51810	2781	0.134329545	0.044475562	3.020300123
FIEIAAR	ENSMUSG00000039630	YES	NO	1	180253205	180267928	MGI:1858195	Hnrnpu	51810	891	0.099766247	0.046912966	2.126624152
AFEEEQALR	ENSMUSG00000029445	YES	NO	5	123621816	123632734	MGI:96213	Hpd	15445	75	0.239633446	0.074637909	3.210613085
ESMDVLEELHILVDYDEK	ENSMUSG00000029445	YES	NO	5	123621816	123632734	MGI:96213	Hpd	15445	740	0.37910362	0.094294226	4.020433006
FAVLQTYGDTTHTLVEK	ENSMUSG00000029445	YES	NO	5	123621816	123632734	MGI:96213	Hpd	15445	825	0.114290332	0.025187011	4.537669459
FLPGFEAPTYK	ENSMUSG00000029445	YES	NO	5	123621816	123632734	MGI:96213	Hpd	15445	920	0.097469792	0.010976726	8.879678129
FWSVDDTQVHTEYSSLR	ENSMUSG00000029445	NO	NO	5	123621816	123632734	MGI:96213	Hpd	15445	1004	0.512944263	0.488681126	1.049650243
GNLTDLEPNGVR	ENSMUSG00000029445	YES	NO	5	123621816	123632734	MGI:96213	Hpd	15445	1217	0.215098698	0.099374563	2.164524716
GTEFLAAPSSYYK	ENSMUSG00000029445	YES	NO	5	123621816	123632734	MGI:96213	Hpd	15445	1265	0.103399188	0.03736492	2.767279795
GYLLQIFTK	ENSMUSG00000029445	NO	NO	5	123621816	123632734	MGI:96213	Hpd	15445	1325	0.408430582	0.323894496	1.260998835
GYLLQIFTKPMQDRPTLFLEVIQR	ENSMUSG00000029445	YES	NO	5	123621816	123632734	MGI:96213	Hpd	15445	1326	0.775248982	0.329170865	2.355156741
HNHQGFGAGNFNSLFK	ENSMUSG00000029445	YES	NO	5	123621816	123632734	MGI:96213	Hpd	15445	1402	0.149141924	0.056849701	2.623442555
IVFVLCSALNPWNK	ENSMUSG00000029445	YES	NO	5	123621816	123632734	MGI:96213	Hpd	15445	1726	0.147355053	0.044504375	3.311023977
MGFEPLAYR	ENSMUSG00000029445	YES	NO	5	123621816	123632734	MGI:96213	Hpd	15445	2323	0.110925593	0.033351715	3.325933665
SQIQEYVDYNGGAGVQHIALK	ENSMUSG00000029445	NO	NO	5	123621816	123632734	MGI:96213	Hpd	15445	2772	0.55320743	0.442630247	1.249818406
TEDIITAIR	ENSMUSG00000029445	YES	NO	5	123621816	123632734	MGI:96213	Hpd	15445	2860	0.076133341	0.009415665	8.085816827
TTVLLADMNDFGTVNEIYK	ENSMUSG00000022323	YES	NO	15	34413776	34425010	MGI:1095401	Hrsp12	15473	3035	0.06409816	0.031081528	2.062258985
AAGCDFNNVVK	ENSMUSG00000022323	YES	NO	15	34413776	34425010	MGI:1095401	Hrsp12	15473	11	0.056831428	0.005609897	10.13056587
AAYQVAALPR	ENSMUSG00000022323	YES	NO	15	34413776	34425010	MGI:1095401	Hrsp12	15473	31	0.19223464	0.066872281	2.874653548
TYFQGSLPAR	ENSMUSG00000022323	YES	NO	15	34413776	34425010	MGI:1095401	Hrsp12	15473	3071	0.047327314	0.011633266	4.068273865
VEIEAIAVQGPFIK	ENSMUSG00000022323	YES	NO	15	34413776	34425010	MGI:1095401	Hrsp12	15473	3132	0.067922799	0.021783019	3.118153611
EECALEIIK	ENSMUSG00000016194	NO	NO	1	195047824	195090248	MGI:103562	Hsd11b1	15483	608	0.125353682	0.090441498	1.386019528
EISGIINAQASPK	ENSMUSG00000016194	NO	NO	1	195047824	195090248	MGI:103562	Hsd11b1	15483	666	0.373039937	0.273013415	1.366379512
EMAYHLSK	ENSMUSG00000016194	NO	NO	1	195047824	195090248	MGI:103562	Hsd11b1	15483	715	0.202652544	0.12251227	1.654140797
FALDGFFSTIR	ENSMUSG00000016194	NO	NO	1	195047824	195090248	MGI:103562	Hsd11b1	15483	811	0.389545812	0.350165099	1.112463275
MGAHVVLTAR	ENSMUSG00000016194	YES	NO	1	195047824	195090248	MGI:103562	Hsd11b1	15483	2319	0.13045279	0.04285846	3.043804869
IMEFFSLR	ENSMUSG00000016194	YES	NO	1	195047824	195090248	MGI:103562	Hsd11b1	15483	1643	0.095423481	0.023414821	4.075345336
MTQPMIAPYSASK	ENSMUSG00000016194	NO	NO	1	195047824	195090248	MGI:103562	Hsd11b1	15483	2375	0.34034552	0.211900742	1.606155393
GGIVGMTLPIAR	ENSMUSG00000025260	YES	NO	X	148436388	148438985	MGI:1333871	Hsd17b10	15108	1102	0.107902238	0.02522863	4.276975694
GLVAVVTGGASGLGLATAK	ENSMUSG00000025260	YES	NO	X	148436388	148438985	MGI:1333871	Hsd17b10	15108	1200	0.087427209	0.030620134	2.855219656
LGDPAEYAHLVQTIIENPFLNGEVIR	ENSMUSG00000025260	NO	NO	X	148436388	148438985	MGI:1333871	Hsd17b10	15108	1959	0.761144483	0.615456482	1.236715358
LGESCIFAPANVTSEK	ENSMUSG00000025260	NO	NO	X	148436388	148438985	MGI:1333871	Hsd17b10	15108	1966	0.23596131	0.303991083	0.776211287
LVGQGATAVLLDVPDSEGEAQAK	ENSMUSG00000025260	NO	NO	X	148436388	148438985	MGI:1333871	Hsd17b10	15108	2254	0.262443118	0.140962574	1.861792895
NFLASQVPFPSR	ENSMUSG00000025260	YES	NO	X	148436388	148438985	MGI:1333871	Hsd17b10	15108	2414	0.114802163	0.048156615	2.383933405
NPSTNLGPTLEPEEVVEHLMHGILTEK	ENSMUSG00000029311	NO	NO	5	104418781	104450938	MGI:2149821	Hsd17b11	114664	2498	0.611972398	0.541293239	1.130574621
GIFVQSVMPYLVATK	ENSMUSG00000027195	YES	NO	2	93872846	93998121	MGI:1926967	Hsd17b12	56348	1129	0.274136064	0.025711026	10.66219869
ALTAELDTLGK	ENSMUSG00000034528	YES	NO	5	104384459	104406429	MGI:2140804	Hsd17b13	243168	218	0.404037428	0.105332316	3.835835417
LVLWDINKR	ENSMUSG00000034528	NO	YES	5	104384459	104406429	MGI:2140804	Hsd17b13	243168	2263	0.473514036	0.045986778	10.29674313
LWPVLEPEEVAR	ENSMUSG00000034528	YES	NO	5	104384459	104406429	MGI:2140804	Hsd17b13	243168	2287	0.413624579	0.115807441	3.571658054
SVTGQTVLITGAGHGIGR	ENSMUSG00000034528	YES	NO	5	104384459	104406429	MGI:2140804	Hsd17b13	243168	2813	0.63196863	0.246319195	2.565649135
VVLVTGAGGGLGR	ENSMUSG00000024507	YES	NO	18	50287855	50355923	MGI:105089	Hsd17b4	15488	3421	0.086784092	0.038764703	2.238740002
AAVAVPNRPPDAVLR	ENSMUSG00000024507	NO	NO	18	50287855	50355923	MGI:105089	Hsd17b4	15488	25	0.110552387	0.083050153	1.331152109
ALHGEQYLELYKPLPR	ENSMUSG00000024507	NO	NO	18	50287855	50355923	MGI:105089	Hsd17b4	15488	191	0.271548765	0.171899379	1.579696018
AYALAFAER	ENSMUSG00000024507	NO	NO	18	50287855	50355923	MGI:105089	Hsd17b4	15488	352	0.128194658	0.184231088	0.695836189
DATSLNQAALYR	ENSMUSG00000024507	NO	NO	18	50287855	50355923	MGI:105089	Hsd17b4	15488	382	0.153136511	0.078426447	1.952613133
FVYEGSADFSCLPTFGVIVAQK	ENSMUSG00000024507	NO	NO	18	50287855	50355923	MGI:105089	Hsd17b4	15488	998	0.505922176	0.267654777	1.890204175
GALVIVNDLGGDFK	ENSMUSG00000024507	YES	NO	18	50287855	50355923	MGI:105089	Hsd17b4	15488	1024	0.121294234	0.024632318	4.924190872
IDVVVNNAGILR	ENSMUSG00000024507	NO	NO	18	50287855	50355923	MGI:105089	Hsd17b4	15488	1483	0.136718158	0.074580561	1.833160768
ISDEDWDIIHR	ENSMUSG00000024507	NO	NO	18	50287855	50355923	MGI:105089	Hsd17b4	15488	1684	0.186385295	0.159677396	1.167261613
LGILGLCNTLAIEGR	ENSMUSG00000024507	YES	NO	18	50287855	50355923	MGI:105089	Hsd17b4	15488	1976	0.089195893	0.024590134	3.627304048
TALDTFGR	ENSMUSG00000024507	NO	NO	18	50287855	50355923	MGI:105089	Hsd17b4	15488	2838	0.095019045	0.091158655	1.042348028
TLGAIVR	ENSMUSG00000024507	NO	NO	18	50287855	50355923	MGI:105089	Hsd17b4	15488	2960	0.18887815	0.157226535	1.20131217
TSHAAPAATSGFVGAVGHK	ENSMUSG00000024507	YES	NO	18	50287855	50355923	MGI:105089	Hsd17b4	15488	3015	0.211739188	0.078530376	2.696271157
TSEWIGTLVK	ENSMUSG00000038092	NO	NO	3	98422559	98501719	MGI:104645	Hsd3b5	15496	3012	0.458734326	NA	NA
HIYFITGETK	ENSMUSG00000021270	YES	NO	12	111928815	111940938	MGI:96250	Hsp90aa1	15519	1374	0.158750905	0.040720812	3.898520099
ALLFVPR	ENSMUSG00000021270	YES	NO	12	111928815	111940938	MGI:96250	Hsp90aa1	15519	201	0.144763138	0.045623632	3.172985828
FYEQFSK	ENSMUSG00000021270	NO	NO	12	111928815	111940938	MGI:96250	Hsp90aa1	15519	1008	0.205651611	0.138696717	1.482743181
HLEINPDHSIIETLR	ENSMUSG00000021270	NO	NO	12	111928815	111940938	MGI:96250	Hsp90aa1	15519	1380	0.176063509	0.132836893	1.325411226
LGIHEDSQNR	ENSMUSG00000021270	NO	NO	12	111928815	111940938	MGI:96250	Hsp90aa1	15519	1973	0.581127804	0.349382156	1.663301327
TLTIVDTGIGMTK	ENSMUSG00000021270	YES	NO	12	111928815	111940938	MGI:96250	Hsp90aa1	15519	2977	0.045325493	0.008975476	5.049926606
VFIMDNCEELIPEYLNFIR	ENSMUSG00000021270	NO	NO	12	111928815	111940938	MGI:96250	Hsp90aa1	15519	3158	0.32898719	0.386923634	0.850263879
HSQFIGYPITLYLEK	ENSMUSG00000023944	NO	NO	17	45704724	45710220	MGI:96247	Hsp90ab1	15516	1424	0.052085457	0.030793322	1.691453011
HLEINPDHPIVETLR	ENSMUSG00000023944	NO	NO	17	45704724	45710220	MGI:96247	Hsp90ab1	15516	1379	0.05349544	0.04005478	1.335556964
ALLFIPR	ENSMUSG00000023944	NO	NO	17	45704724	45710220	MGI:96247	Hsp90ab1	15516	200	0.086140802	0.053916197	1.597679479
FYEAFSK	ENSMUSG00000023944	NO	NO	17	45704724	45710220	MGI:96247	Hsp90ab1	15516	1007	0.035989562	0.031758244	1.133235267
GFEVVYMTEPIDEYCVQQLK	ENSMUSG00000023944	YES	NO	17	45704724	45710220	MGI:96247	Hsp90ab1	15516	1073	0.625010118	0.193229857	3.234542158
LGIHEDSTNR	ENSMUSG00000023944	NO	NO	17	45704724	45710220	MGI:96247	Hsp90ab1	15516	1974	0.265457061	0.233260006	1.138030755
NPDDITQEEYGEFYK	ENSMUSG00000023944	YES	NO	17	45704724	45710220	MGI:96247	Hsp90ab1	15516	2496	0.123748911	0.061396353	2.015574312
SIYYITGESK	ENSMUSG00000023944	YES	NO	17	45704724	45710220	MGI:96247	Hsp90ab1	15516	2708	0.143234853	0.027795631	5.153142755
SLTNDWEDHLAVK	ENSMUSG00000023944	YES	NO	17	45704724	45710220	MGI:96247	Hsp90ab1	15516	2752	0.445290944	0.197118916	2.25899651
VFIMDSCDELIPEYLNFIR	ENSMUSG00000023944	YES	NO	17	45704724	45710220	MGI:96247	Hsp90ab1	15516	3159	0.081853035	0.032589493	2.511638803
GVVDSDDLPLNVSR	ENSMUSG00000020048	YES	NO	10	86152954	86168254	MGI:98817	Hsp90b1	22027	1310	0.106149605	0.032919771	3.224493983
FAFQAEVNR	ENSMUSG00000020048	NO	NO	10	86152954	86168254	MGI:98817	Hsp90b1	22027	807	0.464582587	0.757346612	0.613434561
GLFDEYGSK	ENSMUSG00000020048	NO	NO	10	86152954	86168254	MGI:98817	Hsp90b1	22027	1166	0.184449502	0.195193655	0.944956444
IKEDEDDKTVMDLAVVLFETATLR	ENSMUSG00000020048	NO	YES	10	86152954	86168254	MGI:98817	Hsp90b1	22027	1588	0.673595548	0.156649045	4.300029705
SGTSEFLNK	ENSMUSG00000020048	NO	NO	10	86152954	86168254	MGI:98817	Hsp90b1	22027	2678	0.152751923	0.101793317	1.50060857
SGYLLPDTK	ENSMUSG00000020048	YES	NO	10	86152954	86168254	MGI:98817	Hsp90b1	22027	2684	1.202273087	0.069940808	17.18986566
SILFVPTSAPR	ENSMUSG00000020048	YES	NO	10	86152954	86168254	MGI:98817	Hsp90b1	22027	2697	0.092029239	0.014323578	6.425017621
TFEINPR	ENSMUSG00000020048	YES	NO	10	86152954	86168254	MGI:98817	Hsp90b1	22027	2871	0.163217465	0.058779466	2.776776902
TVWDWELMNDIKPIWQRPSK	ENSMUSG00000020048	NO	NO	10	86152954	86168254	MGI:98817	Hsp90b1	22027	3062	0.850174649	0.574804334	1.479067916
YSQFINFPIYVWSSK	ENSMUSG00000020048	NO	NO	10	86152954	86168254	MGI:98817	Hsp90b1	22027	3583	0.264214903	0.156879631	1.684188711
AKFEELNMDLFR	ENSMUSG00000026864	NO	YES	2	34627490	34632051	MGI:95835	Hspa5	14828	161	0.105458193	0.013372135	7.886413747
ELEEIVQPIISK	ENSMUSG00000026864	YES	NO	2	34627490	34632051	MGI:95835	Hspa5	14828	683	0.145229007	0.049510462	2.933299341
DNHLLGTFDLTGIPPAPR	ENSMUSG00000026864	YES	NO	2	34627490	34632051	MGI:95835	Hspa5	14828	519	0.484788615	0.054086965	8.963132089
IINEPTAAAIAYGLDKR	ENSMUSG00000026864	NO	YES	2	34627490	34632051	MGI:95835	Hspa5	14828	1567	0.24702847	0.159771447	1.54613653
KKELEEIVQPIISK	ENSMUSG00000026864	NO	YES	2	34627490	34632051	MGI:95835	Hspa5	14828	1808	0.348339604	0.283356741	1.229332336
KSDIDEIVLVGGSTR	ENSMUSG00000026864	YES	NO	2	34627490	34632051	MGI:95835	Hspa5	14828	1837	0.167718195	0.02043047	8.209218561
MKETAEAYLGK	ENSMUSG00000026864	NO	YES	2	34627490	34632051	MGI:95835	Hspa5	14828	2341	0.622883575	0.281826369	2.210167827
NELESYAYSLK	ENSMUSG00000026864	YES	NO	2	34627490	34632051	MGI:95835	Hspa5	14828	2406	0.112645429	0.02814836	4.001847008
NQLTSNPENTVFDAK	ENSMUSG00000026864	YES	NO	2	34627490	34632051	MGI:95835	Hspa5	14828	2504	0.229171709	0.03665262	6.252532808
SDIDEIVLVGGSTR	ENSMUSG00000026864	YES	NO	2	34627490	34632051	MGI:95835	Hspa5	14828	2635	0.27758075	0.066952174	4.145955758
SQIFSTASDNQPTVTIK	ENSMUSG00000026864	YES	NO	2	34627490	34632051	MGI:95835	Hspa5	14828	2770	0.346487169	0.068709438	5.042788567
TFAPEEISAMVLTK	ENSMUSG00000026864	YES	NO	2	34627490	34632051	MGI:95835	Hspa5	14828	2867	0.098635128	0.020074067	4.913559747
TKPYIQVDIGGGQTK	ENSMUSG00000026864	YES	NO	2	34627490	34632051	MGI:95835	Hspa5	14828	2951	0.281162099	0.081117168	3.466123201
VLEDSDLK	ENSMUSG00000026864	YES	NO	2	34627490	34632051	MGI:95835	Hspa5	14828	3262	0.376395426	0.06212437	6.058740336
VTHAVVTVPAYFNDAQR	ENSMUSG00000026864	YES	NO	2	34627490	34632051	MGI:95835	Hspa5	14828	3375	0.231439147	0.11475269	2.016851616
VYEGERPLTK	ENSMUSG00000026864	YES	NO	2	34627490	34632051	MGI:95835	Hspa5	14828	3438	0.159941822	0.047429865	3.372175387
SQIHDIVLVGGSTR	ENSMUSG00000015656	NO	NO	9	40609067	40613283	MGI:105384	Hspa8	15481	2771	0.033602888	0.029426404	1.141929811
DAGTIAGLNVLR	ENSMUSG00000015656	YES	NO	9	40609067	40613283	MGI:105384	Hspa8	15481	374	0.029656105	0.012438071	2.384300906
LSKEDIER	ENSMUSG00000015656	NO	YES	9	40609067	40613283	MGI:105384	Hspa8	15481	2205	0.505619566	0.603090498	0.838380919
MKEIAEAYLGK	ENSMUSG00000015656	NO	YES	9	40609067	40613283	MGI:105384	Hspa8	15481	2340	0.135579196	0.09023708	1.502477651
MVNHFIAEFK	ENSMUSG00000015656	NO	NO	9	40609067	40613283	MGI:105384	Hspa8	15481	2379	0.039719669	0.034617072	1.147401171
NQVAMNPTNTVFDAK	ENSMUSG00000015656	YES	NO	9	40609067	40613283	MGI:105384	Hspa8	15481	2506	0.097482568	0.021444885	4.545725966
NSLESYAFNMK	ENSMUSG00000015656	NO	NO	9	40609067	40613283	MGI:105384	Hspa8	15481	2510	0.093240411	0.096229991	0.968932973
RFDDAVVQSDMK	ENSMUSG00000015656	NO	NO	9	40609067	40613283	MGI:105384	Hspa8	15481	2572	0.127818414	0.069194997	1.847220447
SFYPEEVSSMVLTK	ENSMUSG00000015656	YES	NO	9	40609067	40613283	MGI:105384	Hspa8	15481	2663	0.036392803	0.012066923	3.01591396
TVTNAVVTVPAYFNDSQR	ENSMUSG00000015656	NO	NO	9	40609067	40613283	MGI:105384	Hspa8	15481	3058	0.189783873	0.201556902	0.941589555
VCNPIITK	ENSMUSG00000015656	YES	NO	9	40609067	40613283	MGI:105384	Hspa8	15481	3115	0.033971079	0.014231237	2.387078396
LLGQFTLIGIPPAPR	ENSMUSG00000024359	NO	NO	18	35097293	35113998	MGI:96245	Hspa9	15526	2085	0.030344592	0.019324376	1.570275403
AQFEGIVTDLIK	ENSMUSG00000024359	NO	NO	18	35097293	35113998	MGI:96245	Hspa9	15526	259	0.020921464	0.018520875	1.129615296
DAGQISGLNVLR	ENSMUSG00000024359	YES	NO	18	35097293	35113998	MGI:96245	Hspa9	15526	373	0.038399957	0.01533943	2.503349661
LYSPSQIGAFVLMK	ENSMUSG00000024359	YES	NO	18	35097293	35113998	MGI:96245	Hspa9	15526	2299	0.03712208	0.011065835	3.354656932
SDIGEVILVGGMTR	ENSMUSG00000024359	YES	NO	18	35097293	35113998	MGI:96245	Hspa9	15526	2636	0.091489262	0.020320698	4.50226955
STNGDTFLGGEDFDQALLR	ENSMUSG00000024359	YES	NO	18	35097293	35113998	MGI:96245	Hspa9	15526	2796	0.304891289	0.076844608	3.967634138
TTPSVVAFTADGER	ENSMUSG00000024359	NO	NO	18	35097293	35113998	MGI:96245	Hspa9	15526	3028	0.07583749	0.105589628	0.718228591
VINEPTAAALAYGLDK	ENSMUSG00000024359	YES	NO	18	35097293	35113998	MGI:96245	Hspa9	15526	3228	0.151916138	0.052733749	2.880814306
VQQTVQDLFGR	ENSMUSG00000024359	NO	NO	18	35097293	35113998	MGI:96245	Hspa9	15526	3349	0.118526817	0.076804256	1.543232405
AAVEEGIVLGGGCALLR	ENSMUSG00000025980	NO	NO	1	55134679	55145087	MGI:96242	Hspd1	15510	27	0.042040412	0.022842379	1.840456759
LSDGVAVLK	ENSMUSG00000025980	YES	NO	1	55134679	55145087	MGI:96242	Hspd1	15510	2192	0.029461807	0.013409143	2.19714314
ALMLQGVDLLADAVAVTMGPK	ENSMUSG00000025980	YES	NO	1	55134679	55145087	MGI:96242	Hspd1	15510	204	0.079807716	0.029993928	2.660795775
GANPVEIR	ENSMUSG00000025980	NO	NO	1	55134679	55145087	MGI:96242	Hspd1	15510	1027	0.15485104	0.132204876	1.171295985
GVMLAVDAVIAELK	ENSMUSG00000025980	NO	NO	1	55134679	55145087	MGI:96242	Hspd1	15510	1302	0.132902925	0.375537132	0.353900889
GVMLAVDAVIAELKK	ENSMUSG00000025980	NO	YES	1	55134679	55145087	MGI:96242	Hspd1	15510	1303	0.043731545	0.009611553	4.549893962
GYISPYFINTSK	ENSMUSG00000025980	YES	NO	1	55134679	55145087	MGI:96242	Hspd1	15510	1322	0.040957762	0.001986611	20.61690416
IGIEIIK	ENSMUSG00000025980	NO	NO	1	55134679	55145087	MGI:96242	Hspd1	15510	1525	0.035699971	0.020518124	1.739923755
IGIEIIKR	ENSMUSG00000025980	NO	YES	1	55134679	55145087	MGI:96242	Hspd1	15510	1526	0.099009965	0.055902248	1.771126705
ILQSSSEVGYDAMLGDFVNMVEK	ENSMUSG00000025980	NO	NO	1	55134679	55145087	MGI:96242	Hspd1	15510	1632	0.061513179	0.036809457	1.67112434
ISSVQSIVPALEIANAHR	ENSMUSG00000025980	NO	NO	1	55134679	55145087	MGI:96242	Hspd1	15510	1702	0.04122454	0.048054969	0.857862171
KGVITVK	ENSMUSG00000025980	NO	NO	1	55134679	55145087	MGI:96242	Hspd1	15510	1795	0.295093568	0.324329283	0.909857923
LVQDVANNTNEEAGDGTTTATVLAR	ENSMUSG00000025980	NO	NO	1	55134679	55145087	MGI:96242	Hspd1	15510	2270	0.490530541	0.384243493	1.276613786
RGVMLAVDAVIAELKK	ENSMUSG00000025980	NO	YES	1	55134679	55145087	MGI:96242	Hspd1	15510	2580	0.19879292	0.148883538	1.33522432
TALLDAAGVASLLTTAEAVVTEIPKEEK	ENSMUSG00000025980	NO	YES	1	55134679	55145087	MGI:96242	Hspd1	15510	2839	0.141975085	0.16089835	0.882389941
TLNDELEIIEGMK	ENSMUSG00000025980	YES	NO	1	55134679	55145087	MGI:96242	Hspd1	15510	2968	0.033796254	0.010871002	3.108844378
TVIIEQSWGSPK	ENSMUSG00000025980	YES	NO	1	55134679	55145087	MGI:96242	Hspd1	15510	3045	0.057314717	0.026320856	2.177539968
VGEVIVTK	ENSMUSG00000025980	NO	NO	1	55134679	55145087	MGI:96242	Hspd1	15510	3181	0.051137682	0.04347789	1.176176706
VGGTSDVEVNEK	ENSMUSG00000025980	NO	NO	1	55134679	55145087	MGI:96242	Hspd1	15510	3186	0.856805106	1.088297887	0.787289139
VGLQVVAVK	ENSMUSG00000025980	NO	NO	1	55134679	55145087	MGI:96242	Hspd1	15510	3192	0.023371954	0.018269536	1.279285525
VTDALNATR	ENSMUSG00000025980	NO	NO	1	55134679	55145087	MGI:96242	Hspd1	15510	3374	0.05997411	0.080540179	0.744648335
KFLPLFDR	ENSMUSG00000073676	NO	NO	1	55144976	55148151	MGI:104680	Hspe1	15528	1780	0.05694406	0.032015837	1.778621643
SGEIEPVSVK	ENSMUSG00000073676	NO	NO	1	55144976	55148151	MGI:104680	Hspe1	15528	2666	0.095466788	0.053476108	1.785223181
GGIMLPEK	ENSMUSG00000073676	YES	NO	1	55144976	55148151	MGI:104680	Hspe1	15528	1101	0.081649126	0.02669399	3.058708214
VLLPEYGGTK	ENSMUSG00000073676	YES	NO	1	55144976	55148151	MGI:104680	Hspe1	15528	3288	0.042380628	0.017377952	2.438758457
VLQATVVAVGSGGK	ENSMUSG00000073676	YES	NO	1	55144976	55148151	MGI:104680	Hspe1	15528	3295	0.047926897	0.018824851	2.54593771
VVLDDKDYFLFR	ENSMUSG00000073676	NO	YES	1	55144976	55148151	MGI:104680	Hspe1	15528	3417	0.035704495	0.003482653	10.25209616
DAVIYPILVEFTR	ENSMUSG00000032115	NO	NO	9	44187573	44200452	MGI:108030	Hyou1	12282	383	0.228851448	0.153079606	1.494983262
VSSLPWLLPYWK	ENSMUSG00000062054	NO	NO	12	21322282	21329466	MGI:1914982	Iah1	67732	3365	0.435490429	0.333525977	1.305716672
SCQTALAEILDVLVR	ENSMUSG00000026618	YES	NO	1	187108605	187153275	MGI:1919586	Iars2	381314	2631	0.265206603	0.031944585	8.30208332
IIWELIK	ENSMUSG00000025950	NO	NO	1	65205190	65225755	MGI:96413	Idh1	15926	1584	0.041374672	0.020933972	1.976436823
ALEDVCIETIEAGFMTK	ENSMUSG00000025950	NO	NO	1	65205190	65225755	MGI:96413	Idh1	15926	180	0.134705969	0.115249069	1.16882479
ATDFVVPGPGK	ENSMUSG00000025950	YES	NO	1	65205190	65225755	MGI:96413	Idh1	15926	298	0.057475823	0.026599853	2.160757166
DAAEAIKK	ENSMUSG00000025950	NO	YES	1	65205190	65225755	MGI:96413	Idh1	15926	368	4.405450813	6.530021125	0.674645721
DLAACIK	ENSMUSG00000025950	YES	NO	1	65205190	65225755	MGI:96413	Idh1	15926	473	0.088201555	0.018691818	4.718725224
FKDIFQEIYDKK	ENSMUSG00000025950	NO	YES	1	65205190	65225755	MGI:96413	Idh1	15926	900	0.044255949	0.025514965	1.734509482
GQETSTNPIASIFAWSR	ENSMUSG00000025950	NO	NO	1	65205190	65225755	MGI:96413	Idh1	15926	1229	0.111638897	0.201292656	0.554609883
LIDDMVAQAMK	ENSMUSG00000025950	NO	NO	1	65205190	65225755	MGI:96413	Idh1	15926	2017	0.083194647	0.043434431	1.915407765
LILPYVELDLHSYDLGIENR	ENSMUSG00000025950	YES	NO	1	65205190	65225755	MGI:96413	Idh1	15926	2034	0.033851797	0.013618919	2.485644924
LVTGWVKPIIIGR	ENSMUSG00000025950	NO	NO	1	65205190	65225755	MGI:96413	Idh1	15926	2281	0.043223615	0.032385333	1.334666366
SDYLNTFEFMDK	ENSMUSG00000025950	NO	NO	1	65205190	65225755	MGI:96413	Idh1	15926	2643	0.062298376	0.034783971	1.791008181
SEGGFIWACK	ENSMUSG00000025950	NO	NO	1	65205190	65225755	MGI:96413	Idh1	15926	2647	0.070073342	0.067775014	1.033911131
SIEDFAHSSFQMALSK	ENSMUSG00000025950	YES	NO	1	65205190	65225755	MGI:96413	Idh1	15926	2692	0.070844832	0.031580704	2.24329493
TVEAEAAHGTVTR	ENSMUSG00000025950	NO	NO	1	65205190	65225755	MGI:96413	Idh1	15926	3039	0.099117978	0.057990099	1.709222432
VEITYTPK	ENSMUSG00000025950	YES	NO	1	65205190	65225755	MGI:96413	Idh1	15926	3134	0.06947132	0.013813065	5.029392247
ATDFVVDR	ENSMUSG00000030541	NO	NO	7	87239732	87260278	MGI:96414	Idh2	269951	297	0.380864345	0.545703167	0.697933177
DLAGCIHGLSNVK	ENSMUSG00000030541	YES	NO	7	87239732	87260278	MGI:96414	Idh2	269951	476	0.189456904	0.075927607	2.495230811
FKDIFQEIFDK	ENSMUSG00000030541	NO	YES	7	87239732	87260278	MGI:96414	Idh2	269951	899	0.198838609	0.025143283	7.908219769
LIDDMVAQVLK	ENSMUSG00000030541	YES	NO	7	87239732	87260278	MGI:96414	Idh2	269951	2018	0.214756887	0.071065787	3.021944822
LNEHFLNTTDFLDTIK	ENSMUSG00000030541	YES	NO	7	87239732	87260278	MGI:96414	Idh2	269951	2138	0.379837398	0.028185796	13.47619893
TIEAEAAHGTVTR	ENSMUSG00000030541	NO	NO	7	87239732	87260278	MGI:96414	Idh2	269951	2925	0.321867796	0.189017832	1.70284355
IISQEILNLIELR	ENSMUSG00000054072	NO	NO	18	60542365	60552281	MGI:1926259	Iigp1	60440	1573	0.434587878	0.297862705	1.459020783
LHNMIVDLDNVVK	ENSMUSG00000052337	NO	NO	6	71781325	71827348	MGI:1923864	Immt	76614	2009	0.20753854	0.260832918	0.79567618
FQHYMVGPK	ENSMUSG00000003477	YES	NO	6	55120620	55125037	MGI:102963	Inmt	21743	951	0.72217874	0.329745078	2.190112265
AIQDAGCQVLK	ENSMUSG00000003477	YES	NO	6	55120620	55125037	MGI:102963	Inmt	21743	149	0.433800202	0.143893409	3.014732947
DYLTTYYSFHSGPVAEQEIVK	ENSMUSG00000003477	YES	NO	6	55120620	55125037	MGI:102963	Inmt	21743	576	0.551302504	0.091482868	6.026292276
KFSGVYLEK	ENSMUSG00000003477	YES	NO	6	55120620	55125037	MGI:102963	Inmt	21743	1783	0.444858784	0.046834365	9.498554837
LAGLLKPGGHLVTLVTLR	ENSMUSG00000003477	YES	NO	6	55120620	55125037	MGI:102963	Inmt	21743	1876	0.72572422	0.290887798	2.494859615
VYIGGEDYEK	ENSMUSG00000003477	YES	NO	6	55120620	55125037	MGI:102963	Inmt	21743	3443	1.442864247	0.301262089	4.789398667
GVLLGIDDLQTNQFK	ENSMUSG00000021676	NO	NO	13	96397132	96661877	MGI:2449975	Iqgap2	544963	1300	0.169471596	0.56141579	0.301864676
VLGSIISSLDLLPYGLR	ENSMUSG00000021676	YES	NO	13	96397132	96661877	MGI:2449975	Iqgap2	544963	3277	0.327242408	0.155857832	2.099621192
ILGIPVIITEQYPK	ENSMUSG00000024601	NO	NO	18	58819139	58838624	MGI:1913557	Isoc1	66307	1611	0.126397682	0.071742264	1.761830119
FRPSIAYFPQIVSVAAR	ENSMUSG00000086784	NO	NO	7	4828655	4847319	MGI:3609243	Isoc2a	664994	959	0.121397484	0.064942468	1.869308154
LLDVPILLTEQYPEGLGPTVPELGAQGIRPVSK	ENSMUSG00000086784	YES	NO	7	4828655	4847319	MGI:3609243	Isoc2a	664994	2075	1.537780717	0.058815824	26.14569724
SQLQSVLLCGIETQACILNTALDLLHR	ENSMUSG00000086784	YES	NO	7	4828655	4847319	MGI:3609243	Isoc2a	664994	2773	1.192786522	0.457224695	2.608753497
LVEGPPALWKVTYK	ENSMUSG00000043153	NO	YES	12	37108106	37416031	MGI:1923097	Ispd	75847	2249	0.12274265	0.171834853	0.7143059
ACDEGHIIPK	ENSMUSG00000027332	YES	NO	2	118687690	118708645	MGI:1929242	Ivd	56357	33	0.520528546	0.224372688	2.319928286
FLQENLAPK	ENSMUSG00000027332	YES	NO	2	118687690	118708645	MGI:1929242	Ivd	56357	922	0.256412789	0.063205062	4.056839469
FWITNGPDADILVVYAK	ENSMUSG00000027332	YES	NO	2	118687690	118708645	MGI:1929242	Ivd	56357	1001	0.587513292	0.043053632	13.6460795
GMPGFSTSK	ENSMUSG00000027332	YES	NO	2	118687690	118708645	MGI:1929242	Ivd	56357	1209	0.322178182	0.103710766	3.106506631
GVYVLMSGLDLER	ENSMUSG00000027332	NO	NO	2	118687690	118708645	MGI:1929242	Ivd	56357	1315	0.316147775	0.203515801	1.553431098
TDLTAVPASR	ENSMUSG00000027332	YES	NO	2	118687690	118708645	MGI:1929242	Ivd	56357	2855	0.318190142	0.122493369	2.597611151
LLVLLPVGYPSR	ENSMUSG00000019762	NO	NO	10	6791664	6806301	MGI:1917587	Iyd	70337	2114	0.101229472	0.13695617	0.739137724
GGNASNSCTVLSLLGAR	ENSMUSG00000029162	NO	NO	5	31223929	31233619	MGI:1096353	Khk	16548	1104	0.211328493	0.184511046	1.145343318
TIILYDTNLPDVSAK	ENSMUSG00000029162	NO	NO	5	31223929	31233619	MGI:1096353	Khk	16548	2934	0.19535701	0.238002012	0.820820833
WIHIEGR	ENSMUSG00000029162	YES	NO	5	31223929	31233619	MGI:1096353	Khk	16548	3463	0.62578017	0.16869454	3.709546074
AIGLEDQIVSK	ENSMUSG00000039783	NO	NO	1	177550512	177592247	MGI:2138151	Kmo	98256	138	0.224243663	0.155556696	1.44155584
DFFLLPAQPMISVK	ENSMUSG00000039783	YES	NO	1	177550512	177592247	MGI:2138151	Kmo	98256	400	0.190848549	0.030518074	6.253623719
DLLTAVESYANAK	ENSMUSG00000039783	NO	NO	1	177550512	177592247	MGI:2138151	Kmo	98256	496	0.227327716	0.200540619	1.13357442
MIHSLSGK	ENSMUSG00000039783	YES	NO	1	177550512	177592247	MGI:2138151	Kmo	98256	2334	0.346237579	0.10670186	3.244906675
SDVLDFFQK	ENSMUSG00000039783	NO	NO	1	177550512	177592247	MGI:2138151	Kmo	98256	2640	0.174265562	0.128428157	1.356910871
SQYILSISR	ENSMUSG00000039783	YES	NO	1	177550512	177592247	MGI:2138151	Kmo	98256	2775	0.332687788	0.141846491	2.345407242
SFTCTLFMPFEEFER	ENSMUSG00000039783	YES	NO	1	177550512	177592247	MGI:2138151	Kmo	98256	2661	0.221956921	0.061381566	3.6160192
AQYEALAQK	ENSMUSG00000023043	YES	NO	15	101858659	101862451	MGI:96692	Krt18	16668	267	0.193634061	0.04242539	4.564107936
AQIFANSVDNAR	ENSMUSG00000023043	NO	NO	15	101858659	101862451	MGI:96692	Krt18	16668	263	0.192179777	0.116424365	1.650683478
DAETTLTELR	ENSMUSG00000023043	NO	NO	15	101858659	101862451	MGI:96692	Krt18	16668	369	0.295265042	0.223580703	1.320619524
ETMQDLNDR	ENSMUSG00000023043	NO	NO	15	101858659	101862451	MGI:96692	Krt18	16668	756	0.621914257	0.754269112	0.824525686
KVVDDTNITR	ENSMUSG00000023043	NO	NO	15	101858659	101862451	MGI:96692	Krt18	16668	1861	0.358915991	0.572449557	0.626982739
LEAEIATYR	ENSMUSG00000023043	YES	NO	15	101858659	101862451	MGI:96692	Krt18	16668	1911	0.440170132	0.074097873	5.94038819
LQLETEIEALKEELLFMK	ENSMUSG00000023043	NO	YES	15	101858659	101862451	MGI:96692	Krt18	16668	2173	0.214756874	0.058928033	3.644392347
NQNINLENSLGDVEAR	ENSMUSG00000023043	YES	NO	15	101858659	101862451	MGI:96692	Krt18	16668	2505	0.228465924	0.104575593	2.184696411
STTFSTNYR	ENSMUSG00000023043	YES	NO	15	101858659	101862451	MGI:96692	Krt18	16668	2798	0.284253463	0.138258721	2.055953212
SVWGGSVGSAGLAGMGGIQTEK	ENSMUSG00000023043	YES	NO	15	101858659	101862451	MGI:96692	Krt18	16668	2815	0.492728615	0.208654381	2.361458283
TLQTLEIDLDSMK	ENSMUSG00000023043	YES	NO	15	101858659	101862451	MGI:96692	Krt18	16668	2973	0.150463938	0.067911653	2.215583502
VKLEAEIATYR	ENSMUSG00000023043	NO	YES	15	101858659	101862451	MGI:96692	Krt18	16668	3247	0.235679979	0.158005671	1.491591902
VKYETELAMR	ENSMUSG00000023043	NO	YES	15	101858659	101862451	MGI:96692	Krt18	16668	3250	0.224765697	0.092510108	2.42963394
VVDDTNITR	ENSMUSG00000023043	NO	NO	15	101858659	101862451	MGI:96692	Krt18	16668	3398	0.342670818	0.342979661	0.99909953
AEAETMYQIK	ENSMUSG00000049382	NO	NO	15	101827142	101834742	MGI:96705	Krt8	16691	53	0.323532714	0.410896346	0.787382797
ASLEAAIADAEQR	ENSMUSG00000049382	NO	NO	15	101827142	101834742	MGI:96705	Krt8	16691	288	0.19386374	0.12327972	1.572551761
LEGLTDEINFLR	ENSMUSG00000049382	NO	NO	15	101827142	101834742	MGI:96705	Krt8	16691	1920	0.107033338	0.075704841	1.413824234
LESGMQNMSIHTK	ENSMUSG00000049382	YES	NO	15	101827142	101834742	MGI:96705	Krt8	16691	1926	0.379243383	0.183271063	2.06930312
LEVDPNIQAVR	ENSMUSG00000049382	YES	NO	15	101827142	101834742	MGI:96705	Krt8	16691	1927	0.246793373	0.063076228	3.91262099
LQAEIEALK	ENSMUSG00000049382	YES	NO	15	101827142	101834742	MGI:96705	Krt8	16691	2159	0.375980003	0.025874274	14.53103607
LAELEAALQR	ENSMUSG00000049382	NO	NO	15	101827142	101834742	MGI:96705	Krt8	16691	1875	0.136337329	0.075999693	1.793919475
LVSESSDVVSK	ENSMUSG00000049382	YES	NO	15	101827142	101834742	MGI:96705	Krt8	16691	2276	0.511467161	0.09714528	5.264971826
SLDMDGIIAEVR	ENSMUSG00000049382	YES	NO	15	101827142	101834742	MGI:96705	Krt8	16691	2724	0.135157266	0.038614414	3.50017656
SNMDNMFESYINNLR	ENSMUSG00000049382	NO	NO	15	101827142	101834742	MGI:96705	Krt8	16691	2761	0.271128848	0.201702994	1.344198432
SRAEAETMYQIK	ENSMUSG00000049382	NO	YES	15	101827142	101834742	MGI:96705	Krt8	16691	2776	0.646830596	0.117585633	5.500932226
TEMENEFVLIK	ENSMUSG00000049382	NO	NO	15	101827142	101834742	MGI:96705	Krt8	16691	2862	0.179950202	0.184461523	0.97554329
TKTEISEMNR	ENSMUSG00000049382	NO	YES	15	101827142	101834742	MGI:96705	Krt8	16691	2952	0.419428421	0.263958098	1.588996222
VGSSSSSFR	ENSMUSG00000049382	YES	NO	15	101827142	101834742	MGI:96705	Krt8	16691	3195	1.621179243	0.068944279	23.51434024
LLISHLSGIR	ENSMUSG00000032370	YES	NO	9	66803195	66823227	MGI:1933395	Lactb	80907	2095	0.215974683	0.065527556	3.295936774
WAGGGFLSTVGDLLK	ENSMUSG00000032370	YES	NO	9	66803195	66823227	MGI:1933395	Lactb	80907	3447	0.149660511	0.054549096	2.743592849
SFTVTELR	ENSMUSG00000025937	YES	NO	1	13614926	13650627	MGI:2442551	Lactb2	212442	2662	4.364699416	0.639753686	6.822468574
ANIIYPGHGPVIHNAEAK	ENSMUSG00000025937	NO	NO	1	13614926	13650627	MGI:2442551	Lactb2	212442	236	0.483739688	0.475485788	1.017358877
ILEYISHR	ENSMUSG00000025937	YES	NO	1	13614926	13650627	MGI:2442551	Lactb2	212442	1607	0.199221812	0.031485618	6.327390784
ILIDTGEPSVPEYISCLK	ENSMUSG00000025937	NO	NO	1	13614926	13650627	MGI:2442551	Lactb2	212442	1614	0.252397831	0.298678336	0.845049006
NNREEQIISLFR	ENSMUSG00000025937	NO	YES	1	13614926	13650627	MGI:2442551	Lactb2	212442	2495	0.234942271	0.162182012	1.448633353
ANKPGDVVR	ENSMUSG00000039682	NO	NO	5	45884613	45903913	MGI:1914238	Lap3	66988	237	3.710868937	6.555828922	0.566041149
GITFDSGGISIK	ENSMUSG00000039682	NO	NO	5	45884613	45903913	MGI:1914238	Lap3	66988	1144	0.070044244	0.053639337	1.305837224
GLVLGIYAK	ENSMUSG00000039682	YES	NO	5	45884613	45903913	MGI:1914238	Lap3	66988	1203	0.04934325	0.017022438	2.898718135
HLMESPANEMTPTR	ENSMUSG00000039682	NO	NO	5	45884613	45903913	MGI:1914238	Lap3	66988	1388	0.164440059	0.221704437	0.74170847
LHGSGDLEAWEK	ENSMUSG00000039682	NO	NO	5	45884613	45903913	MGI:1914238	Lap3	66988	2006	0.214106598	NA	NA
LILADALCYAHTFNPK	ENSMUSG00000039682	NO	NO	5	45884613	45903913	MGI:1914238	Lap3	66988	2031	0.04463969	0.072893994	0.612391874
GVLFASGQNLAR	ENSMUSG00000039682	NO	NO	5	45884613	45903913	MGI:1914238	Lap3	66988	1298	0.065258258	0.06195689	1.053284929
LNLPINIIGLAPLCENMPSGK	ENSMUSG00000039682	YES	NO	5	45884613	45903913	MGI:1914238	Lap3	66988	2146	0.098696114	0.028437672	3.470611614
SWIEEQEMGSFLSVAK	ENSMUSG00000039682	NO	NO	5	45884613	45903913	MGI:1914238	Lap3	66988	2817	0.17916321	0.104927448	1.707496122
TFYGLHQDFPSVVVVGLGK	ENSMUSG00000039682	YES	NO	5	45884613	45903913	MGI:1914238	Lap3	66988	2885	0.203518784	0.091514308	2.223901254
TIQVDNTDAEGR	ENSMUSG00000039682	NO	NO	5	45884613	45903913	MGI:1914238	Lap3	66988	2941	0.518722065	0.627561217	0.826568072
TLIEFLLR	ENSMUSG00000039682	NO	NO	5	45884613	45903913	MGI:1914238	Lap3	66988	2964	0.024729825	0.018339844	1.348420632
ISTSLPVLDLIDAIQPGSINYDLLK	ENSMUSG00000021998	NO	NO	14	75530908	75630649	MGI:104808	Lcp1	18826	1703	0.536188492	1.350398913	0.397059333
DLADELALVDVMEDK	ENSMUSG00000063229	NO	NO	7	54096845	54110997	MGI:96759	Ldha	16828	474	0.118764221	0.133192102	0.891676153
DYCVTANSK	ENSMUSG00000063229	NO	NO	7	54096845	54110997	MGI:96759	Ldha	16828	572	1.689214107	2.323221779	0.727099807
GLYGINEDVFLSVPCILGQNGISDVVK	ENSMUSG00000063229	NO	NO	7	54096845	54110997	MGI:96759	Ldha	16828	1206	0.958118985	0.786687228	1.217916028
GYTSWAIGLSVADLAESIMK	ENSMUSG00000063229	NO	NO	7	54096845	54110997	MGI:96759	Ldha	16828	1330	0.437804101	0.169020699	2.590239556
LLIVSNPVDILTYVAWK	ENSMUSG00000063229	NO	NO	7	54096845	54110997	MGI:96759	Ldha	16828	2096	0.371832658	0.186851511	1.989990108
RVHPISTMIK	ENSMUSG00000063229	NO	NO	7	54096845	54110997	MGI:96759	Ldha	16828	2604	0.611346592	0.207930507	2.940148612
SADTLWGIQK	ENSMUSG00000063229	NO	NO	7	54096845	54110997	MGI:96759	Ldha	16828	2614	0.156035663	0.01676901	9.305001644
SLNPELGTDADKEQWK	ENSMUSG00000063229	NO	YES	7	54096845	54110997	MGI:96759	Ldha	16828	2742	0.415471155	0.316776021	1.311561251
VHPISTMIK	ENSMUSG00000063229	NO	NO	7	54096845	54110997	MGI:96759	Ldha	16828	3210	0.12945292	0.025452162	5.08612675
VTLTPEEEAR	ENSMUSG00000063229	NO	NO	7	54096845	54110997	MGI:96759	Ldha	16828	3382	0.261276089	0.187596334	1.392756903
AFAENLGR	ENSMUSG00000031958	YES	NO	8	114150172	114154222	MGI:106428	Ldhd	52815	68	0.175981153	0.047538155	3.701892795
ALALGGTCTGEHGIGLGK	ENSMUSG00000031958	NO	NO	8	114150172	114154222	MGI:106428	Ldhd	52815	167	0.367544514	0.215567503	1.705008918
ALNTHLR	ENSMUSG00000031958	YES	NO	8	114150172	114154222	MGI:106428	Ldhd	52815	207	0.303350222	0.086054338	3.525100889
AVVGSPHVSTASAVR	ENSMUSG00000031958	NO	NO	8	114150172	114154222	MGI:106428	Ldhd	52815	344	0.261492415	0.154584549	1.691581832
DNVINLEVVLPDGR	ENSMUSG00000031958	YES	NO	8	114150172	114154222	MGI:106428	Ldhd	52815	522	0.305348152	0.072241135	4.226790598
LVEIDNGK	ENSMUSG00000028063	NO	NO	3	88285070	88313878	MGI:96794	Lmna	16905	2251	0.283837192	0.156157513	1.817633919
DIFPIAFPR	ENSMUSG00000041168	NO	NO	17	56753724	56766310	MGI:1921392	Lonp1	74142	451	0.168344987	0.108725213	1.548352794
KNNLPFLTHVTLPR	ENSMUSG00000026623	NO	NO	1	193541713	193608134	MGI:2446186	Lpgat1	226856	1826	0.141613314	0.075145449	1.884522837
DFAETHIK	ENSMUSG00000024120	NO	NO	17	85104587	85190129	MGI:1919666	Lrpprc	72416	396	0.321685263	0.316582548	1.01611812
LVNLQHLDLLNNR	ENSMUSG00000020869	YES	NO	11	94491081	94506530	MGI:2138133	Lrrc59	98238	2267	0.201447059	0.048316797	4.169296618
LVTLPVSFAQLK	ENSMUSG00000020869	YES	NO	11	94491081	94506530	MGI:2138133	Lrrc59	98238	2282	0.162463159	0.064510297	2.518406637
ALIDQEVK	ENSMUSG00000025903	NO	NO	1	4797869	4876851	MGI:1344588	Lypla1	18777	195	0.195027106	0.246933295	0.789796718
EILHAIGK	ENSMUSG00000040147	YES	NO	X	16286408	16394492	MGI:96916	Maob	109731	663	0.15784784	0.0713154	2.213376646
FIGGSGQVSER	ENSMUSG00000040147	NO	NO	X	16286408	16394492	MGI:96916	Maob	109731	892	0.278606145	0.198254241	1.405297277
IHYSPPLPMLR	ENSMUSG00000040147	YES	NO	X	16286408	16394492	MGI:96916	Maob	109731	1550	0.22191355	0.068694668	3.230433384
IKDILGDR	ENSMUSG00000040147	NO	YES	X	16286408	16394492	MGI:96916	Maob	109731	1587	0.162448311	0.101514616	1.600245538
LLHDCGLSVVVLEAR	ENSMUSG00000040147	YES	NO	X	16286408	16394492	MGI:96916	Maob	109731	2088	0.22005766	0.027296933	8.061625973
TLNHEIYEAK	ENSMUSG00000040147	NO	NO	X	16286408	16394492	MGI:96916	Maob	109731	2970	0.412375618	0.276342001	1.492265439
YVDLGGSYVGPTQNR	ENSMUSG00000040147	YES	NO	X	16286408	16394492	MGI:96916	Maob	109731	3594	0.226222886	0.01682013	13.44953238
ELLEVVNK	ENSMUSG00000037798	YES	NO	14	41918670	41937701	MGI:88017	Mat1a	11720	701	0.166926903	0.01970026	8.473335123
HIGYDDSAK	ENSMUSG00000037798	NO	NO	14	41918670	41937701	MGI:88017	Mat1a	11720	1371	0.542301233	0.8387675	0.646545358
ICDQISDAVLDAHLK	ENSMUSG00000037798	NO	NO	14	41918670	41937701	MGI:88017	Mat1a	11720	1476	0.250016697	0.230581348	1.084288472
FVIGGPQGDAGVTGR	ENSMUSG00000037798	YES	NO	14	41918670	41937701	MGI:88017	Mat1a	11720	990	0.13030465	0.01514964	8.601171226
SGVLPWLRPDSK	ENSMUSG00000037798	YES	NO	14	41918670	41937701	MGI:88017	Mat1a	11720	2680	0.126991194	0.037599193	3.37749787
TACYGHFGR	ENSMUSG00000037798	YES	NO	14	41918670	41937701	MGI:88017	Mat1a	11720	2831	0.253763741	0.03028647	8.378782456
TCNVLVALEQQSPDIAQCVHLDR	ENSMUSG00000037798	NO	NO	14	41918670	41937701	MGI:88017	Mat1a	11720	2852	0.449289833	0.827587946	0.542890741
YLDEDTVYHLQPSGR	ENSMUSG00000037798	YES	NO	14	41918670	41937701	MGI:88017	Mat1a	11720	3542	0.207989732	0.047733479	4.357313458
ESVCQAALGLILK	ENSMUSG00000027709	NO	NO	3	35858234	35899600	MGI:1919289	Mccc1	72039	743	0.171958201	0.251053305	0.684946974
NIPLLFLQNITGFMVGR	ENSMUSG00000021646	NO	NO	13	100718488	100785594	MGI:1925288	Mccc2	78038	2444	0.355373522	0.377911023	0.940362944
ENFSCLTR	ENSMUSG00000020321	YES	NO	11	21456790	21472370	MGI:97051	Mdh1	17449	720	0.036517817	0.010364979	3.523192589
DLDVAVLVGSMPR	ENSMUSG00000020321	YES	NO	11	21456790	21472370	MGI:97051	Mdh1	17449	481	0.112369392	0.01821714	6.16833323
GEFITTVQQR	ENSMUSG00000020321	NO	NO	11	21456790	21472370	MGI:97051	Mdh1	17449	1055	0.033172073	0.018833688	1.761315858
KLSSAMSAAK	ENSMUSG00000020321	YES	NO	11	21456790	21472370	MGI:97051	Mdh1	17449	1818	0.06860909	0.025633458	2.676544406
LGVTADDVK	ENSMUSG00000020321	NO	NO	11	21456790	21472370	MGI:97051	Mdh1	17449	1999	0.065984406	0.068795444	0.959139181
NVIIWGNHSSTQYPDVNHAK	ENSMUSG00000020321	YES	NO	11	21456790	21472370	MGI:97051	Mdh1	17449	2535	0.34844347	0.171926983	2.026694489
VIVVGNPANTNCLTASK	ENSMUSG00000020321	NO	NO	11	21456790	21472370	MGI:97051	Mdh1	17449	3243	0.035198213	0.04674033	0.753058722
AGAGSATLSMAYAGAR	ENSMUSG00000019179	NO	NO	5	136254350	136266268	MGI:97050	Mdh2	17448	92	0.136097464	0.233831453	0.582032323
ANTFVAELK	ENSMUSG00000019179	YES	NO	5	136254350	136266268	MGI:97050	Mdh2	17448	243	0.052417384	0.006691319	7.833639448
EGVVECSFVQSK	ENSMUSG00000019179	NO	NO	5	136254350	136266268	MGI:97050	Mdh2	17448	643	0.068296128	0.0613158	1.113842235
ETECTYFSTPLLLGK	ENSMUSG00000019179	NO	NO	5	136254350	136266268	MGI:97050	Mdh2	17448	752	0.036128679	0.021860692	1.652677707
FVFSLVDAMNGK	ENSMUSG00000019179	NO	NO	5	136254350	136266268	MGI:97050	Mdh2	17448	986	0.074204084	0.040153171	1.8480255
GCDVVVIPAGVPR	ENSMUSG00000019179	NO	NO	5	136254350	136266268	MGI:97050	Mdh2	17448	1039	0.034767376	0.025586485	1.358817968
GYLGPEQLPDCLK	ENSMUSG00000019179	NO	NO	5	136254350	136266268	MGI:97050	Mdh2	17448	1324	0.051867851	0.043448847	1.193768191
IFGVTTLDIVR	ENSMUSG00000019179	NO	NO	5	136254350	136266268	MGI:97050	Mdh2	17448	1499	0.026602187	0.017733241	1.500131174
IQEAGTEVVK	ENSMUSG00000019179	NO	NO	5	136254350	136266268	MGI:97050	Mdh2	17448	1670	0.229762793	0.164470578	1.396984161
ITPFEEK	ENSMUSG00000019179	NO	NO	5	136254350	136266268	MGI:97050	Mdh2	17448	1711	0.050635859	0.041277271	1.226724964
LTLYDIAHTPGVAADLSHIETR	ENSMUSG00000019179	YES	NO	5	136254350	136266268	MGI:97050	Mdh2	17448	2235	0.031210427	0.01529237	2.040915052
MIAEAIPELK	ENSMUSG00000019179	YES	NO	5	136254350	136266268	MGI:97050	Mdh2	17448	2332	0.073565553	0.013353942	5.508901593
TIIPLISQCTPK	ENSMUSG00000019179	NO	NO	5	136254350	136266268	MGI:97050	Mdh2	17448	2935	0.035363956	0.036394933	0.971672517
VAVLGASGGIGQPLSLLLK	ENSMUSG00000019179	YES	NO	5	136254350	136266268	MGI:97050	Mdh2	17448	3106	0.070931094	0.028316522	2.504936682
VNVPVIGGHAGK	ENSMUSG00000019179	YES	NO	5	136254350	136266268	MGI:97050	Mdh2	17448	3334	0.044985517	0.020236345	2.223006036
GLFISIHDK	ENSMUSG00000032418	YES	NO	9	86476008	86589802	MGI:97043	Me1	17436	1169	0.796578623	0.253130497	3.146908942
IKPTALIGVAAIGGAFTEQILK	ENSMUSG00000032418	YES	NO	9	86476008	86589802	MGI:97043	Me1	17436	1592	0.957950647	0.202854012	4.722364802
LFYSVLMSDVEK	ENSMUSG00000032418	NO	NO	9	86476008	86589802	MGI:97043	Me1	17436	1951	0.560799564	0.315696253	1.776389678
LSDQTVLFQGAGEAALGIAHLVVMAMEK	ENSMUSG00000032418	YES	NO	9	86476008	86589802	MGI:97043	Me1	17436	2196	1.199972915	0.123818755	9.691366369
TLFPGQGNNSYVFPGVALGVVACGLR	ENSMUSG00000032418	NO	NO	9	86476008	86589802	MGI:97043	Me1	17436	2959	1.086393999	1.34014097	0.810656508
VLKPGGAFYFMEHVADER	ENSMUSG00000054619	YES	NO	15	100135257	100158753	MGI:1916523	Mettl7a1	70152	3283	0.444666123	0.096913465	4.588280085
TIEQASFSK	ENSMUSG00000054619	NO	NO	15	100135257	100158753	MGI:1916523	Mettl7a1	70152	2929	0.303337343	0.581538211	0.521612058
FIVAYGENMK	ENSMUSG00000025347	YES	NO	10	128395333	128398044	MGI:1918914	Mettl7b	71664	898	0.279099445	0.000249129	1120.302062
HIGDGCHLTR	ENSMUSG00000025347	NO	NO	10	128395333	128398044	MGI:1918914	Mettl7b	71664	1370	0.284235314	0.256952947	1.106176509
KVLQEVQR	ENSMUSG00000025347	YES	NO	10	128395333	128398044	MGI:1918914	Mettl7b	71664	1855	0.287888352	0.08935941	3.221690373
TYFPYFMAMLTAR	ENSMUSG00000025347	NO	NO	10	128395333	128398044	MGI:1918914	Mettl7b	71664	3070	0.67175409	0.992904559	0.676554543
VTCVDPNPNFEK	ENSMUSG00000025347	NO	NO	10	128395333	128398044	MGI:1918914	Mettl7b	71664	3373	0.274785787	0.376484525	0.729872728
WLPVGPHIMGK	ENSMUSG00000025347	NO	NO	10	128395333	128398044	MGI:1918914	Mettl7b	71664	3472	0.19666764	0.17688673	1.111828114
IYHTIAYLTPLPQPNR	ENSMUSG00000008540	NO	NO	6	138088837	138105276	MGI:1913850	Mgst1	56615	1751	0.381992267	0.495670937	0.77065698
MMFMSSATAFQR	ENSMUSG00000008540	YES	NO	6	138088837	138105276	MGI:1913850	Mgst1	56615	2354	0.110897427	0.050450964	2.198123028
LLCGLLSDR	ENSMUSG00000033307	NO	NO	10	75322104	75322965	MGI:96982	Mif	17319	2068	0.055328543	0.033505298	1.65133716
DLLLPITPPATNPLLQCR	ENSMUSG00000026621	YES	NO	1	186610655	186635192	MGI:1913362	Mosc1	66112	495	0.540626328	0.137483825	3.932290432
VHGLEIQGR	ENSMUSG00000026621	YES	NO	1	186610655	186635192	MGI:1913362	Mosc1	66112	3206	0.602203479	0.080903524	7.443476446
DCGEDAAQWVSSFLK	ENSMUSG00000026621	YES	NO	1	186610655	186635192	MGI:1913362	Mosc1	66112	386	0.562463097	0.126948479	4.430640701
DCGDEVAQWFTNYLK	ENSMUSG00000073481	NO	NO	1	186636947	186670330	MGI:1914497	Mosc2	67247	385	0.167493166	0.174745393	0.958498323
LFGLDIK	ENSMUSG00000073481	YES	NO	1	186636947	186670330	MGI:1914497	Mosc2	67247	1935	0.069962132	0.00981083	7.131112365
QLQQVGTVSK	ENSMUSG00000073481	YES	NO	1	186636947	186670330	MGI:1914497	Mosc2	67247	2565	0.667346411	0.082704045	8.069090317
VWIYPIK	ENSMUSG00000073481	NO	NO	1	186636947	186670330	MGI:1914497	Mosc2	67247	3430	0.154224905	0.106818029	1.443809685
SIYQSSPLFGMYFSVEK	ENSMUSG00000073481	YES	NO	1	186636947	186670330	MGI:1914497	Mosc2	67247	2706	0.204615135	0.079885323	2.561360809
ALVSAQWVAEALK	ENSMUSG00000071711	YES	NO	15	78237534	78244432	MGI:2179733	Mpst	246221	222	0.564978691	0.02871109	19.67806471
DGIEPGHIPGSVNIPFTEFLTNEGLEK	ENSMUSG00000071711	NO	NO	15	78237534	78244432	MGI:2179733	Mpst	246221	429	1.114705091	0.678315272	1.643343645
HWLNQNLPISSGK	ENSMUSG00000071711	YES	NO	15	78237534	78244432	MGI:2179733	Mpst	246221	1441	0.639676254	0.077482323	8.255770203
AFGHHSVSLLDGGFR	ENSMUSG00000071711	YES	NO	15	78237534	78244432	MGI:2179733	Mpst	246221	77	0.528497287	0.074579443	7.086366763
AALEAVGGTVVLE	ENSMUSG00000039640	NO	NO	11	120345927	120350379	MGI:1926273	Mrpl12	56282	15	0.280193346	0.160325271	1.747655534
HNFGPITTDIR	ENSMUSG00000054733	NO	NO	14	64741466	65074740	MGI:106916	Msra	110265	1400	0.158865393	0.235404809	0.674860442
VISAEEALPGR	ENSMUSG00000054733	YES	NO	14	64741466	65074740	MGI:106916	Msra	110265	3236	0.842864567	0.193110558	4.364673663
VVYRPEHISFEELLK	ENSMUSG00000054733	NO	NO	14	64741466	65074740	MGI:106916	Msra	110265	3427	0.189358305	0.125497801	1.508857555
GNSLFFR	ENSMUSG00000027282	YES	NO	2	90687312	90706967	MGI:1929260	Mtch2	56428	1222	0.069801367	0.022316778	3.127752875
GLFTGLTPR	ENSMUSG00000027282	NO	NO	2	90687312	90706967	MGI:1929260	Mtch2	56428	1170	0.12696616	0.150898588	0.841400583
LCSGVLGTVVHGK	ENSMUSG00000027282	YES	NO	2	90687312	90706967	MGI:1929260	Mtch2	56428	1896	0.135625499	0.041615411	3.259021022
SAATLITHPFHVITLR	ENSMUSG00000027282	NO	NO	2	90687312	90706967	MGI:1929260	Mtch2	56428	2613	0.124831446	0.148949088	0.838081305
SMVQFIGR	ENSMUSG00000027282	NO	NO	2	90687312	90706967	MGI:1929260	Mtch2	56428	2758	0.209844499	0.313485419	0.669391578
STTTIGLVQALGAHLR	ENSMUSG00000021048	NO	NO	12	77356395	77420789	MGI:1342005	Mthfd1	108156	2800	0.061719981	0.033235302	1.857060967
ASQAPSSFQLLYDLK	ENSMUSG00000021048	NO	NO	12	77356395	77420789	MGI:1342005	Mthfd1	108156	290	0.083494171	0.092150598	0.906062165
AYTEEDLDLVEK	ENSMUSG00000021048	NO	NO	12	77356395	77420789	MGI:1342005	Mthfd1	108156	362	0.229457724	0.156254562	1.46848656
EIGLLTEEVELYGETK	ENSMUSG00000021048	YES	NO	12	77356395	77420789	MGI:1342005	Mthfd1	108156	656	0.23223462	0.05424483	4.281230516
GDLNDCFIPCTPK	ENSMUSG00000021048	NO	NO	12	77356395	77420789	MGI:1342005	Mthfd1	108156	1051	0.155667848	0.098378804	1.582331167
GVPTGFVLPIR	ENSMUSG00000021048	NO	NO	12	77356395	77420789	MGI:1342005	Mthfd1	108156	1304	0.089841697	0.070154378	1.280628524
KITIGQSPTEK	ENSMUSG00000021048	NO	NO	12	77356395	77420789	MGI:1342005	Mthfd1	108156	1807	0.180415093	0.546905722	0.329883353
MFGVPVVVAVNVFK	ENSMUSG00000021048	YES	NO	12	77356395	77420789	MGI:1342005	Mthfd1	108156	2315	0.075591657	0.030459174	2.481736965
THLSLSHNPEQK	ENSMUSG00000021048	NO	NO	12	77356395	77420789	MGI:1342005	Mthfd1	108156	2912	0.339375889	0.175142885	1.937708687
VLLSALDR	ENSMUSG00000021048	YES	NO	12	77356395	77420789	MGI:1342005	Mthfd1	108156	3289	0.046010106	0.019459709	2.364377837
IEDSFVTAVLAEETR	ENSMUSG00000028158	NO	NO	3	137753868	137797069	MGI:106926	Mttp	17777	1486	0.137141142	0.230692037	0.594477139
NALLPEGIPLLLK	ENSMUSG00000028158	NO	NO	3	137753868	137797069	MGI:106926	Mttp	17777	2388	0.051618453	0.039134728	1.318993538
PMLLHLVR	ENSMUSG00000028158	NO	NO	3	137753868	137797069	MGI:106926	Mttp	17777	2556	0.200148129	0.292704611	0.683788779
REEILQILK	ENSMUSG00000028158	NO	NO	3	137753868	137797069	MGI:106926	Mttp	17777	2571	0.14851751	0.100356785	1.479895052
SGFTTANQVLGVSSK	ENSMUSG00000028158	YES	NO	3	137753868	137797069	MGI:106926	Mttp	17777	2669	0.155203255	0.043965503	3.530114436
YDVSFITDEVKK	ENSMUSG00000028158	NO	YES	3	137753868	137797069	MGI:106926	Mttp	17777	3498	0.132992827	0.114449044	1.162026536
YMLTVVQDILHFEMPASK	ENSMUSG00000028158	YES	NO	3	137753868	137797069	MGI:106926	Mttp	17777	3558	0.337710683	0.090537584	3.730060681
AEAVQSFLAFIQHLR	ENSMUSG00000028158	NO	NO	3	137753868	137797069	MGI:106926	Mttp	17777	55	0.108572594	0.065207831	1.665023855
FALEIPVEFSMVPMAK	ENSMUSG00000059908	NO	NO	6	121788559	121839075	MGI:99837	Mug1	17836	812	0.239296616	0.199250886	1.200981445
FSTSQSLPASQTR	ENSMUSG00000059908	NO	NO	6	121788559	121839075	MGI:99837	Mug1	17836	971	0.452362131	0.235313367	1.922381787
AHFSVMGDILSSAIR	ENSMUSG00000059908	YES	NO	6	121788559	121839075	MGI:99837	Mug1	17836	121	0.442287414	0.102476933	4.315970431
LFLEQIHVLEK	ENSMUSG00000078680	YES	NO	4	60591132	60736146	MGI:1924164	Mup10	100039008	1938	0.409267275	0.025759648	15.88792207
LFLEQIR	ENSMUSG00000078687	YES	NO	4	60231494	60235452	MGI:3709619	Mup8	100041687	1940	1.742243415	0.164770448	10.57376144
VISGVLQLGNIAFK	ENSMUSG00000022443	YES	NO	15	77591017	77672605	MGI:107717	Myh9	17886	3237	0.164721326	0.043145837	3.817780319
LQQELDDLLVDLDHQR	ENSMUSG00000022443	YES	NO	15	77591017	77672605	MGI:107717	Myh9	17886	2178	0.363783341	0.153830314	2.364835196
VSHLLGINVTDFTR	ENSMUSG00000022443	NO	NO	15	77591017	77672605	MGI:107717	Myh9	17886	3355	0.146792355	0.16819652	0.872743112
NLGLGK	NA	NO	NO	NA	NA	NA	NA	NA	NA	2464	0.799986595	1.26143677	0.634186836
NILFVITKPDVYK	ENSMUSG00000061315	NO	NO	10	127472701	127485688	MGI:106095	Naca	17938	2439	0.094124056	0.051045355	1.843929889
ALELTGLK	ENSMUSG00000026234	NO	NO	1	88247071	88255939	MGI:97286	Ncl	17975	182	0.129824837	0.072794986	1.783431034
FAISELFAK	ENSMUSG00000026234	YES	NO	1	88247071	88255939	MGI:97286	Ncl	17975	810	0.112174673	0.039104593	2.868580505
KFGYVDFESAEDLEK	ENSMUSG00000026234	NO	NO	1	88247071	88255939	MGI:97286	Ncl	17975	1779	0.31347657	0.175382268	1.787390331
TLVLSNLSYSATK	ENSMUSG00000026234	YES	NO	1	88247071	88255939	MGI:97286	Ncl	17975	2981	0.213187778	0.106082525	2.009640869
VFGNEIK	ENSMUSG00000026234	YES	NO	1	88247071	88255939	MGI:97286	Ncl	17975	3153	1.512660969	0.34706704	4.358411472
SCFQPLFR	ENSMUSG00000004558	NO	NO	14	52524958	52533071	MGI:1352498	Ndrg2	29811	2629	0.33900701	3.051568902	0.111092694
FGDMQEIIQNFVR	ENSMUSG00000004558	YES	NO	14	52524958	52533071	MGI:1352498	Ndrg2	29811	866	0.132586343	0.026246631	5.051556695
GIIQHAPNLENIELYWNSYNNR	ENSMUSG00000004558	NO	NO	14	52524958	52533071	MGI:1352498	Ndrg2	29811	1136	0.903485975	0.612349675	1.475441259
LLQYADALEHLLSTGQGVVLER	ENSMUSG00000026260	YES	NO	1	94335587	94370437	MGI:1914523	Ndufa10	67273	2108	0.24898392	0.117776748	2.114032901
LLIEDLEAR	ENSMUSG00000036199	YES	NO	8	72418087	72425547	MGI:1914434	Ndufa13	67184	2092	0.420412366	0.023702486	17.73705761
VGESVFHTTR	ENSMUSG00000036199	YES	NO	8	72418087	72425547	MGI:1914434	Ndufa13	67184	3180	0.225268881	0.064569088	3.488803852
WVPPLIGEMYGLR	ENSMUSG00000036199	NO	NO	8	72418087	72425547	MGI:1914434	Ndufa13	67184	3479	0.224403587	0.208380747	1.076892131
TVSLNNLSADEVTR	ENSMUSG00000014294	YES	NO	18	36902115	36904179	MGI:1343103	Ndufa2	17991	3054	0.17913583	0.053638221	3.33970491
FYSVNVDYSK	ENSMUSG00000029632	NO	NO	6	11850374	11857441	MGI:107686	Ndufa4	17992	1012	0.037923401	0.028035504	1.352691987
LGPNEQYK	ENSMUSG00000029632	NO	NO	6	11850374	11857441	MGI:107686	Ndufa4	17992	1990	0.170880306	0.152767194	1.118566768
LALFNPDVSWDR	ENSMUSG00000029632	NO	NO	6	11850374	11857441	MGI:107686	Ndufa4	17992	1877	0.395355323	0.25159174	1.571416145
VVDLLVIK	ENSMUSG00000022450	YES	NO	15	82180595	82184670	MGI:1914380	Ndufa6	67130	3400	0.102903664	0.047783752	2.153528315
LGWVRPDLGQLSK	ENSMUSG00000026895	NO	NO	2	35891846	35904926	MGI:1915625	Ndufa8	68375	2000	0.206922764	0.225370347	0.918145476
AVQHSNVVINLIGR	ENSMUSG00000000399	NO	NO	6	126771995	126799140	MGI:1913358	Ndufa9	66108	338	0.157704543	0.194612429	0.810351855
IHISDVMPTDLPGLEDLGVQPTPLELK	ENSMUSG00000000399	YES	NO	6	126771995	126799140	MGI:1913358	Ndufa9	66108	1545	1.080363802	0.45207691	2.389778769
WFLAVPLVSLGFK	ENSMUSG00000000399	NO	NO	6	126771995	126799140	MGI:1913358	Ndufa9	66108	3454	0.290927033	0.271121607	1.073049974
LSVNSHFMK	ENSMUSG00000030869	NO	NO	7	129228917	129245400	MGI:1917566	Ndufab1	70316	2218	0.325414194	0.333545997	0.975620146
AYDLVVDWPVTLVR	ENSMUSG00000040048	NO	NO	17	24859005	24861423	MGI:1915592	Ndufb10	68342	354	0.100606015	0.057983674	1.735074868
TYAEILEPFHPVR	ENSMUSG00000030647	NO	NO	7	104548513	104556312	MGI:1344370	Ndufc2	68197	3065	0.179445659	0.197126751	0.910305975
FEAPLFNAR	ENSMUSG00000025968	NO	NO	1	63190170	63223396	MGI:2443241	Ndufs1	227197	847	0.150400601	0.135733829	1.108055392
ALSEIAGITLPYDTLDQVR	ENSMUSG00000025968	NO	NO	1	63190170	63223396	MGI:2443241	Ndufs1	227197	216	0.221682625	0.167297707	1.325078682
FASEIAGVDDLGTTGR	ENSMUSG00000025968	YES	NO	1	63190170	63223396	MGI:2443241	Ndufs1	227197	820	0.299789731	0.03386385	8.85279519
GLLTYTSWEDALSR	ENSMUSG00000025968	YES	NO	1	63190170	63223396	MGI:2443241	Ndufs1	227197	1185	0.257661979	0.062446082	4.126151273
ILQDIASGR	ENSMUSG00000025968	NO	NO	1	63190170	63223396	MGI:2443241	Ndufs1	227197	1629	0.293048335	NA	NA
VALIGSPVDLTYR	ENSMUSG00000025968	NO	NO	1	63190170	63223396	MGI:2443241	Ndufs1	227197	3093	0.108857021	0.174687993	0.623151134
VMNILHR	ENSMUSG00000025968	NO	NO	1	63190170	63223396	MGI:2443241	Ndufs1	227197	3312	0.236167665	0.137548398	1.716978657
IIEQCLNK	ENSMUSG00000013593	NO	NO	1	173164984	173177253	MGI:2385112	Ndufs2	226646	1560	0.469990143	0.464331124	1.012187464
TSMESLIHHFK	ENSMUSG00000013593	NO	NO	1	173164984	173177253	MGI:2385112	Ndufs2	226646	3019	0.191431334	0.14858154	1.288392447
SLADLTAVDVPTR	ENSMUSG00000005510	NO	NO	2	90734791	90744984	MGI:1915599	Ndufs3	68349	2718	0.235325034	0.133574599	1.761749882
IEFDDFEECLLR	ENSMUSG00000028648	NO	NO	4	123389953	123395445	MGI:1890889	Ndufs5	595136	1489	0.179557339	0.246690308	0.727865397
ILMWTELIR	ENSMUSG00000059734	NO	NO	19	3908870	3912750	MGI:2385079	Ndufs8	225887	1623	0.076800035	0.043039319	1.784415675
HAGGVTGGWDNLLAVIPGGSSTPLIPK	ENSMUSG00000037916	NO	NO	19	4007497	4012806	MGI:107851	Ndufv1	17995	1335	0.414215519	0.238900866	1.733838497
HFRPELEDR	ENSMUSG00000037916	YES	NO	19	4007497	4012806	MGI:107851	Ndufv1	17995	1350	0.32072157	0.09152528	3.504185609
LVEGCLVGGR	ENSMUSG00000037916	YES	NO	19	4007497	4012806	MGI:107851	Ndufv1	17995	2248	0.198269216	0.089836368	2.207003918
FSGGYPALMDCMNK	ENSMUSG00000034285	YES	NO	11	4773954	4794203	MGI:1278344	Nipsnap1	18082	963	0.223070948	0.07507959	2.971126342
GWDENVYYTVPLVR	ENSMUSG00000034285	YES	NO	11	4773954	4794203	MGI:1278344	Nipsnap1	18082	1316	0.172787482	0.048434528	3.567444328
IQFHNVKPECLDAYNSLTEAVLPK	ENSMUSG00000034285	YES	NO	11	4773954	4794203	MGI:1278344	Nipsnap1	18082	1673	0.44105002	0.101659522	4.338501794
KDAHSTLLSK	ENSMUSG00000034285	NO	NO	11	4773954	4794203	MGI:1278344	Nipsnap1	18082	1766	0.384394795	0.20388025	1.885394954
NNKEYLEFRK	ENSMUSG00000034285	NO	YES	11	4773954	4794203	MGI:1278344	Nipsnap1	18082	2491	0.137729179	0.077620323	1.774395844
LGACLAFLPEAFDFIAR	ENSMUSG00000013997	YES	NO	1	173268139	173275777	MGI:1350916	Nit1	27045	1952	0.25253006	0.033702639	7.492886741
GCQLLVYPGAFNLTTGPAHWELLQR	ENSMUSG00000022751	YES	NO	16	57157007	57167428	MGI:1261838	Nit2	52633	1041	1.013093382	0.493315121	2.05364348
LYNTCSVFGPDGSLLVK	ENSMUSG00000022751	YES	NO	16	57157007	57167428	MGI:1261838	Nit2	52633	2296	0.263620985	0.105404699	2.501036355
EISLWFQPEELVEYK	ENSMUSG00000037601	YES	NO	11	93818293	93829835	MGI:97355	Nme1	18102	667	0.520340911	0.220669442	2.358010722
FLQASEDLLK	ENSMUSG00000037601	YES	NO	11	93818293	93829835	MGI:97355	Nme1	18102	921	0.714114074	0.180765149	3.950507488
DRPFFTGLVK	ENSMUSG00000037601	YES	NO	11	93818293	93829835	MGI:97355	Nme1	18102	529	0.225163704	0.0571812	3.93772263
NIIHGSDSVK	ENSMUSG00000037601	YES	NO	11	93818293	93829835	MGI:97355	Nme1	18102	2436	0.429287009	0.110976161	3.868281322
DRPFFPGLVK	ENSMUSG00000020857	NO	NO	11	93811128	93817573	MGI:97356	Nme2	18103	528	0.055060888	0.059183261	0.930345625
EIHLWFKPEELIDYK	ENSMUSG00000020857	YES	NO	11	93811128	93817573	MGI:97356	Nme2	18103	658	0.543787965	0.086982425	6.251699304
NIIHGSDSVESAEK	ENSMUSG00000020857	YES	NO	11	93811128	93817573	MGI:97356	Nme2	18103	2435	0.603991444	0.116749476	5.173397469
MSVQPTVSLGGFEITPPVVLR	ENSMUSG00000057113	NO	NO	11	33052287	33063206	MGI:106184	Npm1	18148	2372	0.406285342	1.545122153	0.26294707
GFAFDIPGFYDSGFLK	ENSMUSG00000046949	YES	NO	13	34056556	34077515	MGI:104513	Nqo2	18105	1071	0.080091507	0.022867343	3.502440422
VAVEELSK	ENSMUSG00000046949	NO	NO	13	34056556	34077515	MGI:104513	Nqo2	18105	3105	0.301994395	0.907880869	0.332636588
VLIVYAHQEPK	ENSMUSG00000046949	NO	NO	13	34056556	34077515	MGI:104513	Nqo2	18105	3282	0.262495408	0.172089213	1.525344923
EVFFVPLDYFLHPQVYYQK	ENSMUSG00000031767	YES	NO	8	116657457	116676212	MGI:1914778	Nudt7	67528	772	0.313966361	0.068813966	4.562538399
FSVLVPLLAR	ENSMUSG00000031767	YES	NO	8	116657457	116676212	MGI:1914778	Nudt7	67528	974	0.252652614	0.015097838	16.73435709
IDFDLHDLIPSCER	ENSMUSG00000031767	NO	NO	8	116657457	116676212	MGI:1914778	Nudt7	67528	1478	0.337724452	0.207725553	1.625820448
NNLIDDAK	ENSMUSG00000031767	YES	NO	8	116657457	116676212	MGI:1914778	Nudt7	67528	2493	0.626856161	0.147783526	4.241718788
IEEELSGK	ENSMUSG00000020739	YES	NO	11	115425748	115445299	MGI:3046173	Nup85	445007	1488	1.460997507	0.341743757	4.275125671
AFYNNVLGEYEEYITK	ENSMUSG00000030934	YES	NO	7	139749162	139768029	MGI:97394	Oat	18242	90	0.922007047	0.157976739	5.836346894
HQVLFIADEIQTGLAR	ENSMUSG00000030934	YES	NO	7	139749162	139768029	MGI:97394	Oat	18242	1417	1.034550851	0.225441047	4.589008367
IVFADGNFWGR	ENSMUSG00000030934	YES	NO	7	139749162	139768029	MGI:97394	Oat	18242	1725	0.758657232	0.178365982	4.253374001
LAPPLVIKEDEIR	ENSMUSG00000030934	NO	YES	7	139749162	139768029	MGI:97394	Oat	18242	1881	1.160052264	0.293904118	3.947043247
VLPMNTGVEAGETACK	ENSMUSG00000030934	YES	NO	7	139749162	139768029	MGI:97394	Oat	18242	3291	0.706202989	0.294750387	2.395935747
YGAHNYHPLPVALER	ENSMUSG00000030934	YES	NO	7	139749162	139768029	MGI:97394	Oat	18242	3517	0.733166441	0.222891144	3.289347566
GLLNAIVIR	ENSMUSG00000030934	YES	NO	7	139749162	139768029	MGI:97394	Oat	18242	1181	0.639743773	0.083009041	7.70691676
NMEEEVAITR	ENSMUSG00000020456	NO	NO	11	6191636	6256645	MGI:1098267	Ogdh	18293	2480	0.178152336	0.259694233	0.686008058
FLDTAFDLDAFKK	ENSMUSG00000020456	NO	YES	11	6191636	6256645	MGI:1098267	Ogdh	18293	908	0.318035987	0.076544923	4.154893312
SWDIFFR	ENSMUSG00000020456	YES	NO	11	6191636	6256645	MGI:1098267	Ogdh	18293	2816	0.246614591	0.084075691	2.93324487
GEYLPLLQGK	ENSMUSG00000031173	NO	NO	X	9829431	9898150	MGI:97448	Otc	18416	1069	0.141667433	0.120510892	1.175557093
GLTLSWIGDGNNILHSIMMSAAK	ENSMUSG00000031173	YES	NO	X	9829431	9898150	MGI:97448	Otc	18416	1197	0.199576621	0.017132086	11.64928933
GYEPDPNIVK	ENSMUSG00000031173	YES	NO	X	9829431	9898150	MGI:97448	Otc	18416	1318	0.131284598	0.051218835	2.563209391
FGMHLQAATPK	ENSMUSG00000031173	YES	NO	X	9829431	9898150	MGI:97448	Otc	18416	882	0.047965419	0.016882762	2.841088293
KPEEVDDEVFYSPR	ENSMUSG00000031173	NO	NO	X	9829431	9898150	MGI:97448	Otc	18416	1827	0.448948598	0.27750605	1.617797518
LQAFQGYQVTMK	ENSMUSG00000031173	NO	NO	X	9829431	9898150	MGI:97448	Otc	18416	2161	0.100107325	0.071748701	1.3952493
LSMTNDPLEAAR	ENSMUSG00000031173	YES	NO	X	9829431	9898150	MGI:97448	Otc	18416	2206	0.134033252	0.06075714	2.206049413
LSTETGFALLGGHPSFLTTQDIHLGVNESLTDTAR	ENSMUSG00000031173	NO	NO	X	9829431	9898150	MGI:97448	Otc	18416	2214	1.620384452	1.814136814	0.893198594
SLGMIFEK	ENSMUSG00000031173	YES	NO	X	9829431	9898150	MGI:97448	Otc	18416	2733	0.061805098	0.01075751	5.745297988
SLVFPEAENR	ENSMUSG00000031173	NO	NO	X	9829431	9898150	MGI:97448	Otc	18416	2754	0.100710916	0.416604021	0.241742544
SLVFPEAENRK	ENSMUSG00000031173	NO	YES	X	9829431	9898150	MGI:97448	Otc	18416	2755	0.241887239	0.085226448	2.838171077
VLSSMTDAVLAR	ENSMUSG00000031173	YES	NO	X	9829431	9898150	MGI:97448	Otc	18416	3298	0.036670166	0.010506534	3.490224729
ILEFFGLK	ENSMUSG00000025130	YES	NO	11	120421612	120434567	MGI:97464	P4hb	18453	1604	0.058445654	0.008348037	7.00112534
EADDIVNWLK	ENSMUSG00000025130	YES	NO	11	120421612	120434567	MGI:97464	P4hb	18453	584	0.085004773	0.026617938	3.193514565
HNQLPLVIEFTEQTAPK	ENSMUSG00000025130	YES	NO	11	120421612	120434567	MGI:97464	P4hb	18453	1406	0.150315464	0.058234333	2.581217248
ILFIFIDSDHTDNQR	ENSMUSG00000025130	NO	NO	11	120421612	120434567	MGI:97464	P4hb	18453	1608	0.189422233	0.12079382	1.568145061
KSNFEEALAAHK	ENSMUSG00000025130	NO	NO	11	120421612	120434567	MGI:97464	P4hb	18453	1839	0.858988313	0.516050991	1.664541544
LGETYKDHENIIIAK	ENSMUSG00000025130	NO	YES	11	120421612	120434567	MGI:97464	P4hb	18453	1967	0.138864312	0.031674973	4.384038848
LITLEEEMTK	ENSMUSG00000025130	YES	NO	11	120421612	120434567	MGI:97464	P4hb	18453	2042	0.084471429	0.029071356	2.905658389
LKAEGSEIR	ENSMUSG00000025130	NO	YES	11	120421612	120434567	MGI:97464	P4hb	18453	2046	0.207174857	0.382690466	0.541364039
NNFEGEITK	ENSMUSG00000025130	NO	NO	11	120421612	120434567	MGI:97464	P4hb	18453	2489	0.168390631	0.092705619	1.816401553
SNFEEALAAHK	ENSMUSG00000025130	YES	NO	11	120421612	120434567	MGI:97464	P4hb	18453	2759	0.090571216	0.039141931	2.313917928
TGPAATTLSDTAAAESLVDSSEVTVIGFFK	ENSMUSG00000025130	NO	NO	11	120421612	120434567	MGI:97464	P4hb	18453	2899	0.190276436	0.115164134	1.652219569
THILLFLPK	ENSMUSG00000025130	YES	NO	11	120421612	120434567	MGI:97464	P4hb	18453	2908	0.066537865	0.007742219	8.59415949
TVIDYNGER	ENSMUSG00000025130	NO	NO	11	120421612	120434567	MGI:97464	P4hb	18453	3044	0.205443614	0.260014619	0.790123319
VDATEESDLAQQYGVR	ENSMUSG00000025130	NO	NO	11	120421612	120434567	MGI:97464	P4hb	18453	3119	0.193532553	0.103894918	1.862772088
VHSFPTLK	ENSMUSG00000025130	YES	NO	11	120421612	120434567	MGI:97464	P4hb	18453	3212	1.161787822	0.007114044	163.3090516
VLVGANFEEVAFDEK	ENSMUSG00000025130	NO	NO	11	120421612	120434567	MGI:97464	P4hb	18453	3304	0.088716771	0.052731058	1.682438653
YKPESDELTAEK	ENSMUSG00000025130	YES	NO	11	120421612	120434567	MGI:97464	P4hb	18453	3538	0.348427077	0.150709694	2.311908857
YQLDKDGVVLFK	ENSMUSG00000025130	NO	YES	11	120421612	120434567	MGI:97464	P4hb	18453	3573	0.117389041	0.049726477	2.360694914
HELLQPFNVLYEK	ENSMUSG00000025364	YES	NO	10	127994822	128002990	MGI:894684	Pa2g4	18813	1342	0.162629553	0.044539051	3.651392383
LRPVAGLLSSR	ENSMUSG00000020051	YES	NO	10	86984540	87046881	MGI:97473	Pah	18478	2188	0.305115034	0.040000605	7.627760438
DFLGGLAFR	ENSMUSG00000020051	YES	NO	10	86984540	87046881	MGI:97473	Pah	18478	408	0.259664404	0.060171332	4.315417245
EDNIPQLEDVSQFLQTCTGFR	ENSMUSG00000020051	NO	NO	10	86984540	87046881	MGI:97473	Pah	18478	605	0.810170203	0.514719488	1.574003359
EEVGALAK	ENSMUSG00000020051	YES	NO	10	86984540	87046881	MGI:97473	Pah	18478	615	2.290913981	0.032011428	71.56550364
LFEENEINLTHIESR	ENSMUSG00000020051	YES	NO	10	86984540	87046881	MGI:97473	Pah	18478	1932	0.402896371	0.048753822	8.263893031
LNKDEYEFFTYLDKR	ENSMUSG00000020051	NO	YES	10	86984540	87046881	MGI:97473	Pah	18478	2144	0.66440684	0.075725062	8.773935893
NDIGATVHELSR	ENSMUSG00000020051	YES	NO	10	86984540	87046881	MGI:97473	Pah	18478	2400	0.242963619	0.027404753	8.865747469
NTVPWFPR	ENSMUSG00000020051	YES	NO	10	86984540	87046881	MGI:97473	Pah	18478	2526	0.345452859	0.05476957	6.307386669
TACQEYTVTEFQPLYYVAESFNDAK	ENSMUSG00000020051	NO	NO	10	86984540	87046881	MGI:97473	Pah	18478	2830	0.583146351	0.462990355	1.259521595
TFAATIPRPFSVR	ENSMUSG00000020051	YES	NO	10	86984540	87046881	MGI:97473	Pah	18478	2866	0.37458837	0.107148529	3.495973056
VEVLDNTQQLK	ENSMUSG00000020051	YES	NO	10	86984540	87046881	MGI:97473	Pah	18478	3140	0.367046443	0.079144691	4.637663513
VFHCTQYIR	ENSMUSG00000020051	YES	NO	10	86984540	87046881	MGI:97473	Pah	18478	3154	0.524229261	0.080907522	6.479363688
ITSCIFQLLQEAGIK	ENSMUSG00000029247	NO	NO	5	77380332	77396534	MGI:1914304	Paics	67054	1714	0.229065118	0.403619089	0.56752796
DVMICPDTSLEDAK	ENSMUSG00000028964	YES	NO	4	150271242	150288546	MGI:2135637	Park7	57320	561	0.177764932	0.082448489	2.156072661
GAEEMETVIPVDVMR	ENSMUSG00000028964	YES	NO	4	150271242	150288546	MGI:2135637	Park7	57320	1019	0.113043717	0.053805535	2.100968172
KGLIAAICAGPTALLAHEVGFGCK	ENSMUSG00000028964	NO	NO	4	150271242	150288546	MGI:2135637	Park7	57320	1792	0.528982503	0.744514636	0.71050652
TQGPYDVVVLPGGNLGAQNLSESPMVK	ENSMUSG00000028964	YES	NO	4	150271242	150288546	MGI:2135637	Park7	57320	3001	0.83626174	0.25471157	3.283171392
VTTHPLAK	ENSMUSG00000028964	NO	NO	4	150271242	150288546	MGI:2135637	Park7	57320	3390	0.832962692	1.304027843	0.638761431
TLEEDAHQQIAR	ENSMUSG00000020072	NO	NO	10	62524330	62540710	MGI:1915621	Pbld	68371	2958	0.321604862	0.203776727	1.578221753
WFTPVSEVPLCGHATLASAAVLFHK	ENSMUSG00000020072	YES	NO	10	62524330	62540710	MGI:1915621	Pbld	68371	3456	0.600290387	0.229779274	2.612465325
AITIAGVPQSVTECVK	ENSMUSG00000051695	NO	NO	6	86474486	86476315	MGI:1345635	Pcbp1	23983	155	0.157490546	NA	NA
IITLTGPTNAIFK	ENSMUSG00000051695	YES	NO	6	86474486	86476315	MGI:1345635	Pcbp1	23983	1578	0.060244735	0.028998807	2.077490139
LVVPATQCGSLIGK	ENSMUSG00000051695	NO	NO	6	86474486	86476315	MGI:1345635	Pcbp1	23983	2283	0.124505666	0.101993137	1.220725926
IITLAGPTNAIFK	ENSMUSG00000056851	NO	NO	15	102301216	102329319	MGI:108202	Pcbp2	18521	1576	0.106324381	0.135710413	0.78346516
AITIAGIPQSIIECVK	ENSMUSG00000056851	NO	NO	15	102301216	102329319	MGI:108202	Pcbp2	18521	154	0.136149165	0.162710607	0.836756546
SYLNMDAIMEAIKK	ENSMUSG00000041650	NO	YES	14	122933546	123290322	MGI:97499	Pcca	110821	2827	0.382299458	0.117763601	3.246329544
AYNMLDIIHAVIDER	ENSMUSG00000032527	YES	NO	9	100882451	100935317	MGI:1914154	Pccb	66904	360	0.231834845	0.067410436	3.439153627
DTSYLFITGPEVVK	ENSMUSG00000032527	YES	NO	9	100882451	100935317	MGI:1914154	Pccb	66904	546	0.122353103	0.060845734	2.01087397
AFDNDVDALCNLR	ENSMUSG00000032527	YES	NO	9	100882451	100935317	MGI:1914154	Pccb	66904	72	0.19162273	0.082790069	2.314561787
LVPELDTVVPLESSK	ENSMUSG00000032527	NO	NO	9	100882451	100935317	MGI:1914154	Pccb	66904	2268	0.192194557	0.388494791	0.494715917
EEGWLAEHMLILGITNPEGK	ENSMUSG00000027513	YES	NO	2	172978549	172984774	MGI:97501	Pck1	18534	609	0.552933917	0.139466316	3.964641296
EIISFGSGYGGNSLLGK	ENSMUSG00000027513	NO	NO	2	172978549	172984774	MGI:97501	Pck1	18534	661	0.337992123	0.269059053	1.256200522
FDAQGNLR	ENSMUSG00000027513	YES	NO	2	172978549	172984774	MGI:97501	Pck1	18534	829	0.610296544	0.086481722	7.056942566
FLWPGFGENSR	ENSMUSG00000027513	NO	NO	2	172978549	172984774	MGI:97501	Pck1	18534	932	0.295621986	0.213466432	1.384864039
IGIELTDSPYVVASMR	ENSMUSG00000027513	NO	NO	2	172978549	172984774	MGI:97501	Pck1	18534	1527	0.269298959	0.359287619	0.749535874
MGISVLEALGDGEFIK	ENSMUSG00000027513	YES	NO	2	172978549	172984774	MGI:97501	Pck1	18534	2326	0.275822661	0.063477496	4.34520385
TGLSQLGR	ENSMUSG00000027513	YES	NO	2	172978549	172984774	MGI:97501	Pck1	18534	2898	0.43151658	0.024063994	17.93204309
VECVGDDIAWMK	ENSMUSG00000027513	YES	NO	2	172978549	172984774	MGI:97501	Pck1	18534	3130	0.635501639	0.265330247	2.395134539
VIQGSLDSLPQAVR	ENSMUSG00000027513	YES	NO	2	172978549	172984774	MGI:97501	Pck1	18534	3233	0.399269264	0.051601719	7.737518657
VLEWMFGR	ENSMUSG00000027513	NO	NO	2	172978549	172984774	MGI:97501	Pck1	18534	3271	0.247956479	0.235437294	1.053174183
GLGGVNVEELFGISK	ENSMUSG00000027513	YES	NO	2	172978549	172984774	MGI:97501	Pck1	18534	1172	0.197849447	0.044066976	4.489744159
ADFAQACQDAGVR	ENSMUSG00000024892	NO	NO	19	4510522	4621697	MGI:97520	Pcx	18563	41	0.176352561	0.156661247	1.125693589
AEAEAQAEELSFPR	ENSMUSG00000024892	NO	NO	19	4510522	4621697	MGI:97520	Pcx	18563	52	0.15041853	0.321554982	0.467784791
AGTHILCIK	ENSMUSG00000024892	NO	NO	19	4510522	4621697	MGI:97520	Pcx	18563	116	0.071931964	0.094825811	0.758569458
ALAVSDLNR	ENSMUSG00000024892	YES	NO	19	4510522	4621697	MGI:97520	Pcx	18563	171	0.057027751	0.011115688	5.13038424
AYSEALAAFGNGALFVEK	ENSMUSG00000024892	YES	NO	19	4510522	4621697	MGI:97520	Pcx	18563	361	0.258119593	0.115902149	2.227047508
AYVEANQMLGDLIK	ENSMUSG00000024892	YES	NO	19	4510522	4621697	MGI:97520	Pcx	18563	363	0.203694794	0.043000862	4.736993259
DAHQSLLATR	ENSMUSG00000024892	YES	NO	19	4510522	4621697	MGI:97520	Pcx	18563	375	0.060059704	0.014717528	4.080828151
DFTATFGPLDSLNTR	ENSMUSG00000024892	YES	NO	19	4510522	4621697	MGI:97520	Pcx	18563	418	0.072674989	0.023676322	3.069521892
DMAGLLKPAACTMLVSSLR	ENSMUSG00000024892	NO	NO	19	4510522	4621697	MGI:97520	Pcx	18563	509	0.360746733	0.366247519	0.984980686
ELIPNIPFQMLLR	ENSMUSG00000024892	YES	NO	19	4510522	4621697	MGI:97520	Pcx	18563	698	0.042616745	0.015792603	2.698525708
ENGVDAVHPGYGFLSER	ENSMUSG00000024892	NO	NO	19	4510522	4621697	MGI:97520	Pcx	18563	722	0.33889088	0.270042173	1.254955386
GANAVGYTNYPDNVVFK	ENSMUSG00000024892	NO	NO	19	4510522	4621697	MGI:97520	Pcx	18563	1026	0.182930252	0.253229857	0.722388165
GLAPVQAYLHIPDIIK	ENSMUSG00000024892	YES	NO	19	4510522	4621697	MGI:97520	Pcx	18563	1160	0.076646323	0.026247519	2.92013585
GQIGAPMPGK	ENSMUSG00000024892	NO	NO	19	4510522	4621697	MGI:97520	Pcx	18563	1230	0.386613665	1.560055787	0.24782041
GTPLDTEVPLER	ENSMUSG00000024892	YES	NO	19	4510522	4621697	MGI:97520	Pcx	18563	1271	0.07894919	0.036819158	2.144242133
HGEEVTPEDVLSAAMYPDVFAQFK	ENSMUSG00000024892	YES	NO	19	4510522	4621697	MGI:97520	Pcx	18563	1351	0.258724289	0.034827938	7.42864219
HYFIEVNSR	ENSMUSG00000024892	YES	NO	19	4510522	4621697	MGI:97520	Pcx	18563	1443	0.096810228	0.045040601	2.149399137
IAEEFEVELER	ENSMUSG00000024892	YES	NO	19	4510522	4621697	MGI:97520	Pcx	18563	1452	0.16795356	0.056217451	2.987569807
SLPDLGLR	ENSMUSG00000024892	YES	NO	19	4510522	4621697	MGI:97520	Pcx	18563	2744	0.051719607	0.006802125	7.603448784
FIGPSPEVVR	ENSMUSG00000024892	NO	NO	19	4510522	4621697	MGI:97520	Pcx	18563	893	0.06486516	0.037931816	1.710046239
YVSEVVIGAPYSVTAELLNHFK	ENSMUSG00000025137	YES	NO	11	120471401	120479250	MGI:1915921	Pcyt2	68671	3600	0.518464091	0.183345462	2.827798877
LEEGPPVTTVLTR	ENSMUSG00000031299	NO	NO	X	156560141	156576345	MGI:97532	Pdha1	18597	1919	0.195166637	0.184023383	1.060553464
AILAELTGR	ENSMUSG00000031299	NO	NO	X	156560141	156576345	MGI:97532	Pdha1	18597	143	0.112589431	0.057973263	1.94209235
DFLIPIGK	ENSMUSG00000021748	YES	NO	14	8998512	9005462	MGI:1915513	Pdhb	68263	409	0.106527572	0.045426208	2.345068539
IMEGPAFNFLDAPAVR	ENSMUSG00000021748	NO	NO	14	8998512	9005462	MGI:1915513	Pdhb	68263	1644	0.131803553	0.144773025	0.910415134
ALEQFLQEYFDGNLKR	ENSMUSG00000027248	NO	YES	2	121239511	121264423	MGI:95834	Pdia3	14827	183	0.659606992	1.050246917	0.628049444
LSKDPNIVIAK	ENSMUSG00000027248	NO	YES	2	121239511	121264423	MGI:95834	Pdia3	14827	2204	0.225926079	0.110040017	2.053126527
DLFSDGHSEFLK	ENSMUSG00000027248	YES	NO	2	121239511	121264423	MGI:95834	Pdia3	14827	487	0.096004814	0.018518602	5.184236486
DLLTAYYDVDYEK	ENSMUSG00000027248	YES	NO	2	121239511	121264423	MGI:95834	Pdia3	14827	497	0.11925619	0.047145613	2.529528855
ELNDFISYLQR	ENSMUSG00000027248	YES	NO	2	121239511	121264423	MGI:95834	Pdia3	14827	703	0.078244082	0.023345532	3.351565672
FAHTNIESLVK	ENSMUSG00000027248	YES	NO	2	121239511	121264423	MGI:95834	Pdia3	14827	808	0.080355531	0.034401115	2.33584089
FISDKDASVVGFFR	ENSMUSG00000027248	NO	YES	2	121239511	121264423	MGI:95834	Pdia3	14827	897	0.369874147	0.216787773	1.706157785
FVMQEEFSR	ENSMUSG00000027248	NO	NO	2	121239511	121264423	MGI:95834	Pdia3	14827	993	0.141285454	0.086928218	1.625311758
LAPEYEAAATR	ENSMUSG00000027248	NO	NO	2	121239511	121264423	MGI:95834	Pdia3	14827	1880	0.1754106	0.10488575	1.672396869
MDATANDVPSPYEVK	ENSMUSG00000027248	NO	NO	2	121239511	121264423	MGI:95834	Pdia3	14827	2306	0.163615903	0.13347012	1.225861662
TADGIVSHLK	ENSMUSG00000027248	YES	NO	2	121239511	121264423	MGI:95834	Pdia3	14827	2832	0.49589881	0.054328141	9.127844221
TFSHELSDFGLESTTGEVPVVAIR	ENSMUSG00000027248	YES	NO	2	121239511	121264423	MGI:95834	Pdia3	14827	2880	0.32739715	0.032121297	10.19252596
LVLTHPEK	ENSMUSG00000025823	YES	NO	6	47746141	47763355	MGI:104864	Pdia4	12304	2262	0.32718105	0.110093591	2.97184466
FAMEPEEFDSDTLR	ENSMUSG00000025823	NO	NO	6	47746141	47763355	MGI:104864	Pdia4	12304	814	0.209280115	0.116222485	1.800685251
RFDVSGYPTLK	ENSMUSG00000025823	NO	NO	6	47746141	47763355	MGI:104864	Pdia4	12304	2573	0.239359332	0.402039173	0.595363209
RSPPIPLAK	ENSMUSG00000025823	NO	NO	6	47746141	47763355	MGI:104864	Pdia4	12304	2596	0.809919259	0.513360516	1.577681247
FLFPYENYGSTAEDIVEWLK	ENSMUSG00000022844	NO	NO	16	35397399	35490959	MGI:1919849	Pdia5	72599	915	0.720394744	0.536584264	1.342556599
LLSTVAQAVK	ENSMUSG00000022844	NO	NO	16	35397399	35490959	MGI:1919849	Pdia5	72599	2110	0.17113919	0.1817745	0.941491737
GSFSEQGINEFLR	ENSMUSG00000020571	YES	NO	12	17273351	17291576	MGI:1919103	Pdia6	71853	1244	0.250948153	0.016157074	15.53178192
ALDLFSDNAPPPELLEIINEDIAK	ENSMUSG00000020571	YES	NO	12	17273351	17291576	MGI:1919103	Pdia6	71853	176	0.414563252	0.067004419	6.187103184
GSTAPVGGGSFPTITPR	ENSMUSG00000020571	YES	NO	12	17273351	17291576	MGI:1919103	Pdia6	71853	1256	0.255073446	0.08345053	3.056582705
NSYLEVLLK	ENSMUSG00000020571	YES	NO	12	17273351	17291576	MGI:1919103	Pdia6	71853	2515	0.205661761	0.051464574	3.996181185
TGEAIVDAALSALR	ENSMUSG00000020571	YES	NO	12	17273351	17291576	MGI:1919103	Pdia6	71853	2888	0.154440818	0.020955398	7.369977891
FKVETFR	ENSMUSG00000032959	NO	YES	5	117732660	117737634	MGI:1344408	Pebp1	23980	904	0.86638915	0.088696493	9.768020323
GNDISSGTVLSDYVGSGPPSGTGLHR	ENSMUSG00000032959	YES	NO	5	117732660	117737634	MGI:1344408	Pebp1	23980	1212	1.694084819	0.2860473	5.922394018
LYEQLSGK	ENSMUSG00000032959	YES	NO	5	117732660	117737634	MGI:1344408	Pebp1	23980	2291	1.062001313	0.049348442	21.52046296
LYTLVLTDPDAPSR	ENSMUSG00000032959	YES	NO	5	117732660	117737634	MGI:1344408	Pebp1	23980	2300	1.005229156	0.032663894	30.77493344
VDYAGVTVDELGK	ENSMUSG00000032959	YES	NO	5	117732660	117737634	MGI:1344408	Pebp1	23980	3129	1.207987165	0.094603276	12.7689781
TGQSYLAAGLLK	ENSMUSG00000026189	YES	NO	1	72305741	72330888	MGI:2148199	Pecr	111175	2900	0.108692117	0.048512016	2.240519485
KEEEVSNLVK	ENSMUSG00000026189	YES	NO	1	72305741	72330888	MGI:2148199	Pecr	111175	1770	0.130780313	0.050498949	2.589763083
LTAAVDELR	ENSMUSG00000026189	NO	NO	1	72305741	72330888	MGI:2148199	Pecr	111175	2221	0.081904593	0.058958712	1.389185596
NQVAVVTGGGTGIGK	ENSMUSG00000026189	NO	NO	1	72305741	72330888	MGI:2148199	Pecr	111175	2507	0.1782236	0.130362471	1.367138854
TFVSITPAEVGVLVGK	ENSMUSG00000018293	YES	NO	11	70465352	70468146	MGI:97549	Pfn1	18643	2883	0.026129605	0.011015251	2.372129869
DSLLQDGEFTMDLR	ENSMUSG00000018293	YES	NO	11	70465352	70468146	MGI:97549	Pfn1	18643	534	0.091448676	0.013077399	6.992879552
DSPSVWAAVPGK	ENSMUSG00000018293	NO	NO	11	70465352	70468146	MGI:97549	Pfn1	18643	535	0.103944368	0.113074771	0.919253406
EGVHGGLINK	ENSMUSG00000018293	NO	NO	11	70465352	70468146	MGI:97549	Pfn1	18643	641	0.486412527	0.580036634	0.838589321
EGVHGGLINKK	ENSMUSG00000018293	NO	YES	11	70465352	70468146	MGI:97549	Pfn1	18643	642	0.492433253	0.390975446	1.259499179
SSFFVNGLTLGGQK	ENSMUSG00000018293	YES	NO	11	70465352	70468146	MGI:97549	Pfn1	18643	2778	0.062538869	0.026118711	2.394408697
TLVLLMGK	ENSMUSG00000018293	NO	NO	11	70465352	70468146	MGI:97549	Pfn1	18643	2980	0.171639368	0.540677685	0.317452288
ALPFWNEEIVPQIK	ENSMUSG00000011752	YES	NO	19	41986513	41993146	MGI:97552	Pgam1	18648	208	0.126555284	0.023960617	5.281803998
HGESAWNLENR	ENSMUSG00000011752	NO	NO	19	41986513	41993146	MGI:97552	Pgam1	18648	1352	0.209419707	0.40843447	0.512737594
NLKPIKPMQFLGDEETVR	ENSMUSG00000011752	NO	NO	19	41986513	41993146	MGI:97552	Pgam1	18648	2469	0.316746862	0.283650757	1.116679064
DCVGPEVENACANPAAGTVILLENLR	ENSMUSG00000062070	NO	NO	X	103382439	103399038	MGI:97555	Pgk1	18655	388	0.245749716	0.475426136	0.516904095
FCLDNGAK	ENSMUSG00000062070	NO	NO	X	103382439	103399038	MGI:97555	Pgk1	18655	826	0.046285961	0.026447898	1.750080882
GCITIIGGGDTATCCAK	ENSMUSG00000062070	YES	NO	X	103382439	103399038	MGI:97555	Pgk1	18655	1040	0.113018368	0.052037304	2.171872092
ITLPVDFVTADKFDENAK	ENSMUSG00000062070	NO	YES	X	103382439	103399038	MGI:97555	Pgk1	18655	1710	0.04233049	0.025012682	1.692361097
LTLDKLDVK	ENSMUSG00000062070	NO	YES	X	103382439	103399038	MGI:97555	Pgk1	18655	2231	0.075493799	0.065389224	1.154529678
ALESPERPFLAILGGAK	ENSMUSG00000062070	YES	NO	X	103382439	103399038	MGI:97555	Pgk1	18655	184	0.031293436	0.011504683	2.720060646
VLNNMEIGTSLYDEEGAK	ENSMUSG00000062070	NO	NO	X	103382439	103399038	MGI:97555	Pgk1	18655	3290	0.161774809	0.168862217	0.958028451
TGALCWFLDEAAAR	ENSMUSG00000031807	NO	NO	8	74116075	74124991	MGI:1913421	Pgls	66171	2887	0.135884894	0.2465715	0.551097323
NIFDFNALK	ENSMUSG00000025791	YES	NO	4	99602019	99659899	MGI:97565	Pgm2	72157	2432	0.073735679	0.01641098	4.493069849
DLEALMLDR	ENSMUSG00000025791	NO	NO	4	99602019	99659899	MGI:97565	Pgm2	72157	482	0.070799187	0.071413676	0.991395352
FFGNLMDASK	ENSMUSG00000025791	YES	NO	4	99602019	99659899	MGI:97565	Pgm2	72157	857	0.223708516	0.03464499	6.457167934
FKPFTVEIVDSVEAYATMLR	ENSMUSG00000025791	NO	NO	4	99602019	99659899	MGI:97565	Pgm2	72157	902	0.302816764	0.250976659	1.206553492
HGFFVNPSDSVAVIAANIFSIPYFQQTGVR	ENSMUSG00000025791	NO	NO	4	99602019	99659899	MGI:97565	Pgm2	72157	1353	0.71962922	0.927537889	0.775848866
INQDPQVMLAPLISIALK	ENSMUSG00000025791	YES	NO	4	99602019	99659899	MGI:97565	Pgm2	72157	1661	0.383614299	0.064725338	5.926802605
LIFADGSR	ENSMUSG00000025791	YES	NO	4	99602019	99659899	MGI:97565	Pgm2	72157	2025	0.262746216	0.036015249	7.295415753
TIEEYAICPDLK	ENSMUSG00000025791	NO	NO	4	99602019	99659899	MGI:97565	Pgm2	72157	2927	0.103202528	0.06395985	1.61355175
FYGPEGPYGVFAGR	ENSMUSG00000006373	NO	NO	X	34138201	34146074	MGI:1858305	Pgrmc1	53328	1009	0.108701814	0.169918867	0.63972775
GVQDIVVGEGTHFLIPWVQKPIIFDCR	ENSMUSG00000038845	YES	NO	11	95528271	95542087	MGI:97572	Phb	18673	1305	0.831070528	0.33588725	2.474254462
ILFRPVASQLPR	ENSMUSG00000038845	YES	NO	11	95528271	95542087	MGI:97572	Phb	18673	1609	0.069475082	0.032959712	2.10787893
IYTSIGEDYDER	ENSMUSG00000038845	YES	NO	11	95528271	95542087	MGI:97572	Phb	18673	1757	0.222319973	0.068131165	3.263117123
VLPSITTEILK	ENSMUSG00000038845	NO	NO	11	95528271	95542087	MGI:97572	Phb	18673	3292	0.054404502	0.071279969	0.76325093
NVPVITGSK	ENSMUSG00000038845	NO	NO	11	95528271	95542087	MGI:97572	Phb	18673	2538	0.068905743	0.055046539	1.25177249
AQFLVEK	ENSMUSG00000004264	NO	NO	6	124662354	124666968	MGI:102520	Phb2	12034	261	0.171439858	0.307560928	0.557417546
DLQMVNISLR	ENSMUSG00000004264	NO	NO	6	124662354	124666968	MGI:102520	Phb2	12034	500	0.126686614	0.125465728	1.009730836
VLPSIVNEVLK	ENSMUSG00000004264	NO	NO	6	124662354	124666968	MGI:102520	Phb2	12034	3293	0.068880163	0.037102366	1.856489787
IGGVQQDTILAEGLHFR	ENSMUSG00000004264	NO	NO	6	124662354	124666968	MGI:102520	Phb2	12034	1523	0.236016934	0.309829716	0.761763389
IVQAEGEAEAAK	ENSMUSG00000004264	NO	NO	6	124662354	124666968	MGI:102520	Phb2	12034	1736	0.706029127	0.933874363	0.756021532
LGLDYEER	ENSMUSG00000004264	NO	NO	6	124662354	124666968	MGI:102520	Phb2	12034	1981	0.292480881	0.461789217	0.633364467
MLGEALSK	ENSMUSG00000004264	NO	NO	6	124662354	124666968	MGI:102520	Phb2	12034	2345	0.070306014	0.074238798	0.947025219
YCLLPEILK	ENSMUSG00000026664	YES	NO	2	4840065	4859776	MGI:891978	Phyh	16922	3491	0.240685166	0.105666816	2.27777437
IQDFQEDEELFR	ENSMUSG00000026664	NO	NO	2	4840065	4859776	MGI:891978	Phyh	16922	1668	0.206151174	0.195635148	1.053753254
NLVSDDDIQR	ENSMUSG00000026664	YES	NO	2	4840065	4859776	MGI:891978	Phyh	16922	2479	0.114363026	0.05602282	2.041365038
VAEQVGIDR	ENSMUSG00000039361	NO	NO	7	97278742	97357610	MGI:2385902	Picalm	233489	3084	0.302042305	0.291270374	1.036982583
LLHPLGIELPLQTLR	ENSMUSG00000017453	YES	NO	11	77694117	77707598	MGI:1197006	Pipox	19193	2091	0.203945949	0.084615047	2.410279928
IYIDDGLISLVVR	ENSMUSG00000041237	NO	NO	3	88940064	88950706	MGI:97604	Pklr	18770	1752	0.569109191	0.297195651	1.914931087
GVFPLLYR	ENSMUSG00000041237	NO	NO	3	88940064	88950706	MGI:97604	Pklr	18770	1293	0.524705063	0.289552427	1.812124552
TGVLQGGPESEVEIVK	ENSMUSG00000041237	YES	NO	3	88940064	88950706	MGI:97604	Pklr	18770	2904	0.54744423	0.105580176	5.185104339
HLGVMAGDIYSVFR	ENSMUSG00000028494	YES	NO	4	86294290	86315964	MGI:87920	Plin2	11520	1383	1.255320468	0.110617846	11.34826351
LLIGTVFHK	ENSMUSG00000002588	YES	NO	6	5118105	5143824	MGI:103295	Pon1	18979	2093	0.183881292	0.035207085	5.222849049
EVTPVELPNCNLVK	ENSMUSG00000002588	YES	NO	6	5118105	5143824	MGI:103295	Pon1	18979	787	0.247492365	0.104267042	2.373639464
GIETGAEDLEILPNGLTFFSTGLK	ENSMUSG00000002588	YES	NO	6	5118105	5143824	MGI:103295	Pon1	18979	1126	0.424145761	0.018604179	22.79841374
ILLMDLNKK	ENSMUSG00000002588	NO	YES	6	5118105	5143824	MGI:103295	Pon1	18979	1620	0.258441258	0.048146581	5.367800795
YVYIAELLAHK	ENSMUSG00000002588	NO	NO	6	5118105	5143824	MGI:103295	Pon1	18979	3602	0.393794465	0.296797773	1.326810715
DVQNTFYDIVAEFGPMEHTQAVDYVK	ENSMUSG00000005514	NO	NO	5	136145903	136211196	MGI:97744	Por	18984	566	0.888244651	0.764101992	1.162468703
EVGETLLYYGCR	ENSMUSG00000005514	NO	NO	5	136145903	136211196	MGI:97744	Por	18984	773	0.155474796	0.377700577	0.411635051
FAVFGLGNK	ENSMUSG00000005514	NO	NO	5	136145903	136211196	MGI:97744	Por	18984	824	0.135626426	0.094548167	1.434469113
GVATSWLR	ENSMUSG00000005514	YES	NO	5	136145903	136211196	MGI:97744	Por	18984	1288	0.205617164	0.072137094	2.850366584
TALTYYLDITNPPR	ENSMUSG00000005514	NO	NO	5	136145903	136211196	MGI:97744	Por	18984	2841	0.174238205	0.266558899	0.653657429
TNVLYELAQYASEPSEQEHLHK	ENSMUSG00000005514	NO	NO	5	136145903	136211196	MGI:97744	Por	18984	2990	0.403204459	0.416368999	0.968382515
TYEHFNAMGK	ENSMUSG00000005514	NO	NO	5	136145903	136211196	MGI:97744	Por	18984	3067	0.218112747	0.194136398	1.123502597
VYVQHLLK	ENSMUSG00000005514	NO	NO	5	136145903	136211196	MGI:97744	Por	18984	3446	0.177667515	0.127031633	1.398608452
VLGILAMIDEGETDWK	ENSMUSG00000020089	NO	NO	10	61111300	61136916	MGI:97831	Ppa1	67895	3274	0.180526479	0.110841805	1.628685838
AAPFTLEYR	ENSMUSG00000020089	NO	NO	10	61111300	61136916	MGI:97831	Ppa1	67895	19	0.200258395	0.103962554	1.926255048
LKPGYLEATVDWFR	ENSMUSG00000020089	NO	NO	10	61111300	61136916	MGI:97831	Ppa1	67895	2058	0.088544068	0.054866844	1.613799179
NKDFAVDIIK	ENSMUSG00000020089	NO	YES	10	61111300	61136916	MGI:97831	Ppa1	67895	2452	0.103699528	0.07937517	1.30644795
EGMNIVEAMER	ENSMUSG00000071866	NO	NO	11	6315446	6319820	MGI:97749	Ppia	268373	635	0.123946972	0.108407746	1.143340556
FEDENFILK	ENSMUSG00000071866	NO	NO	11	6315446	6319820	MGI:97749	Ppia	268373	848	0.06377035	0.033698746	1.892365629
IIPGFMCQGGDFTR	ENSMUSG00000071866	NO	NO	11	6315446	6319820	MGI:97749	Ppia	268373	1569	0.023761106	0.021270968	1.117067443
TEWLDGK	ENSMUSG00000071866	NO	NO	11	6315446	6319820	MGI:97749	Ppia	268373	2865	0.081753846	0.070150532	1.165405926
VKEGMNIVEAMER	ENSMUSG00000071866	NO	YES	11	6315446	6319820	MGI:97749	Ppia	268373	3246	0.075355907	0.043606819	1.728076218
TVDNFVALATGEK	ENSMUSG00000032383	NO	NO	9	65908062	65914428	MGI:97750	Ppib	19035	3038	0.110601641	0.062359421	1.773615591
VVFGLFGK	ENSMUSG00000032383	YES	NO	9	65908062	65914428	MGI:97750	Ppib	19035	3406	0.080402671	0.022246566	3.614160938
SALASVIMGLSPILGK	ENSMUSG00000007564	NO	NO	17	21082275	21102880	MGI:1926334	Ppp2r1a	51792	2620	0.134004588	0.097923183	1.368466426
VADPVGVLK	ENSMUSG00000039410	YES	NO	4	153690234	154010982	MGI:1917923	Prdm16	70673	3080	0.135548521	0.01121707	12.08412876
ATAVMPDGQFK	ENSMUSG00000028691	YES	NO	4	116358149	116373427	MGI:99523	Prdx1	18477	296	0.033257365	0.011285986	2.946784218
DISLSEYK	ENSMUSG00000028691	YES	NO	4	116358149	116373427	MGI:99523	Prdx1	18477	464	0.040180367	0.015486402	2.594557875
TIAQDYGVLK	ENSMUSG00000028691	YES	NO	4	116358149	116373427	MGI:99523	Prdx1	18477	2921	0.027534927	0.011810963	2.33130239
IGYPAPNFK	ENSMUSG00000028691	YES	NO	4	116358149	116373427	MGI:99523	Prdx1	18477	1539	0.037311947	0.017777655	2.09881156
KQGGLGPMNIPLISDPK	ENSMUSG00000028691	YES	NO	4	116358149	116373427	MGI:99523	Prdx1	18477	1831	0.42403545	0.192043575	2.208016851
LNCQVIGASVDSHFCHLAWINTPK	ENSMUSG00000028691	NO	NO	4	116358149	116373427	MGI:99523	Prdx1	18477	2135	0.567800533	0.359793873	1.578127299
LVQAFQFTDK	ENSMUSG00000028691	YES	NO	4	116358149	116373427	MGI:99523	Prdx1	18477	2269	0.046119023	0.020967747	2.199522172
SVDEIIR	ENSMUSG00000028691	YES	NO	4	116358149	116373427	MGI:99523	Prdx1	18477	2806	0.278744203	0.044100224	6.320698198
KEGGLGPLNIPLLADVTK	ENSMUSG00000005161	NO	NO	8	87493486	87498733	MGI:109486	Prdx2	21672	1771	0.128906646	1.158340989	0.111285577
EGGLGPLNIPLLADVTK	ENSMUSG00000005161	NO	NO	8	87493486	87498733	MGI:109486	Prdx2	21672	629	0.151286596	0.450353894	0.33592825
SAPDFTATAVVDGAFK	ENSMUSG00000005161	NO	NO	8	87493486	87498733	MGI:109486	Prdx2	21672	2622	0.154189734	0.417712655	0.36912871
DYGVLLESAGIALR	ENSMUSG00000024997	NO	NO	19	60939954	60950459	MGI:88034	Prdx3	11757	573	0.098019575	0.052878628	1.853670908
ELSLDDFK	ENSMUSG00000024997	YES	NO	19	60939954	60950459	MGI:88034	Prdx3	11757	707	0.089468952	0.030987518	2.887257775
GTAVVNGEFK	ENSMUSG00000024997	YES	NO	19	60939954	60950459	MGI:88034	Prdx3	11757	1261	0.373766267	0.089275539	4.186659311
HLSVNDLPVGR	ENSMUSG00000024997	YES	NO	19	60939954	60950459	MGI:88034	Prdx3	11757	1391	0.085723867	0.03149438	2.721878198
VSVADHSLHLSK	ENSMUSG00000025289	YES	NO	X	151758461	151775297	MGI:1859815	Prdx4	53381	3366	0.310173202	0.069130983	4.486746599
GVLFGVPGAFTPGCSK	ENSMUSG00000024953	YES	NO	19	6981187	6984596	MGI:1859821	Prdx5	54683	1299	0.063308285	0.021183237	2.988602995
ATDLLLDDSLVSLFGNR	ENSMUSG00000024953	NO	NO	19	6981187	6984596	MGI:1859821	Prdx5	54683	299	0.071045579	0.035704718	1.989809265
KVNLAELFK	ENSMUSG00000024953	NO	NO	19	6981187	6984596	MGI:1859821	Prdx5	54683	1857	0.056212318	0.028746855	1.955424988
LLADPTGAFGK	ENSMUSG00000024953	YES	NO	19	6981187	6984596	MGI:1859821	Prdx5	54683	2063	0.134240102	0.058927177	2.27806775
THLPGFVEQAGALK	ENSMUSG00000024953	YES	NO	19	6981187	6984596	MGI:1859821	Prdx5	54683	2910	0.247559509	0.030891897	8.013736048
VGDAIPSVEVFEGEPGKK	ENSMUSG00000024953	NO	YES	19	6981187	6984596	MGI:1859821	Prdx5	54683	3175	0.176002461	0.191025585	0.921355437
VNLAELFK	ENSMUSG00000024953	YES	NO	19	6981187	6984596	MGI:1859821	Prdx5	54683	3324	0.033355276	0.013728924	2.42956233
DINAYNGETPTEK	ENSMUSG00000026701	NO	NO	1	163170243	163181350	MGI:894320	Prdx6	11758	457	0.324522612	0.195311538	1.661563954
KGESVMVVPTLSEEEAK	ENSMUSG00000026701	NO	NO	1	163170243	163181350	MGI:894320	Prdx6	11758	1789	0.148672705	0.221640335	0.670783612
LIALSIDSVEDHLAWSK	ENSMUSG00000026701	YES	NO	1	163170243	163181350	MGI:894320	Prdx6	11758	2014	0.058724553	0.0150639	3.898363228
LPFPIIDDKGR	ENSMUSG00000026701	NO	YES	1	163170243	163181350	MGI:894320	Prdx6	11758	2157	0.216097313	0.02917065	7.408039057
LSILYPATTGR	ENSMUSG00000026701	YES	NO	1	163170243	163181350	MGI:894320	Prdx6	11758	2200	0.045487654	0.009920227	4.585343871
VVDSLQLTGTKPVATPVDWK	ENSMUSG00000026701	NO	NO	1	163170243	163181350	MGI:894320	Prdx6	11758	3402	0.156404287	0.097515676	1.603888664
VVFIFGPDKK	ENSMUSG00000026701	NO	YES	1	163170243	163181350	MGI:894320	Prdx6	11758	3407	0.035076204	0.028647583	1.224403602
DLAILLGMLDPVEK	ENSMUSG00000026701	YES	NO	1	163170243	163181350	MGI:894320	Prdx6	11758	478	2.894338358	0.038023653	76.11941782
EVVDSYLPVILDMIK	ENSMUSG00000004207	YES	NO	10	59740375	59765342	MGI:97783	Psap	19156	789	0.194343133	0.038246399	5.081344655
LVSDVQTAVK	ENSMUSG00000004207	YES	NO	10	59740375	59765342	MGI:97783	Psap	19156	2275	0.290011987	0.083870782	3.457842887
TVVTEAGNLLK	ENSMUSG00000004207	YES	NO	10	59740375	59765342	MGI:97783	Psap	19156	3059	0.25809936	0.085554969	3.016766451
LVSLIGSK	ENSMUSG00000030751	NO	NO	7	121408120	121419632	MGI:1347005	Psma1	26440	2279	0.054896423	0.03569956	1.537733882
YNEDLELEDAIHTAILTLK	ENSMUSG00000015671	NO	NO	13	14705526	14717854	MGI:104885	Psma2	19166	3560	0.153900562	0.128792989	1.194945183
HVGMAVAGLLADAR	ENSMUSG00000060073	NO	NO	12	72075608	72097334	MGI:104883	Psma3	19167	1433	0.141109428	0.101367817	1.39205353
LLDEVFFSEK	ENSMUSG00000032301	NO	NO	9	54798623	54805837	MGI:1347060	Psma4	26441	2071	0.128158294	0.082073408	1.561508145
LLDSSTVTHLFK	ENSMUSG00000021024	NO	NO	12	56485209	56519441	MGI:1347006	Psma6	26443	2074	0.103874485	0.07885503	1.317284197
FILNLPTFSVR	ENSMUSG00000028837	NO	NO	4	126354874	126386958	MGI:1347045	Psmb2	26445	894	0.083188239	0.154137807	0.539700422
AIHSWLTR	ENSMUSG00000005779	NO	NO	3	94688015	94690883	MGI:1098257	Psmb4	19172	140	0.071492903	0.051747629	1.381568684
TMLELLNQLDGFDSR	ENSMUSG00000021178	YES	NO	12	101348403	101361574	MGI:106054	Psmc1	19179	2984	0.239668339	0.113788289	2.106265422
EQSILELGSLLAK	ENSMUSG00000017428	NO	NO	11	80242127	80286750	MGI:1916327	Psmd11	69077	736	0.138423696	0.186280246	0.743093797
LQEVIETLLSLEK	ENSMUSG00000020720	YES	NO	11	107340798	107365027	MGI:1914247	Psmd12	66997	2168	0.143540937	0.059572523	2.409515824
AELATEEFLPVTPILEGFVILR	ENSMUSG00000006998	NO	NO	16	20651777	20663485	MGI:1096584	Psmd2	21762	60	0.372964969	0.193753166	1.924949032
NAYAVLYDIILK	ENSMUSG00000022216	YES	NO	14	56197311	56200364	MGI:1096367	Psme1	19186	2392	0.154510634	0.074044689	2.086721375
IVVLLQR	ENSMUSG00000022216	NO	NO	14	56197311	56200364	MGI:1096367	Psme1	19186	1741	0.04775924	0.0891666	0.53561805
VFELMTNLHTK	ENSMUSG00000022216	NO	NO	14	56197311	56200364	MGI:1096367	Psme1	19186	3149	0.149027639	0.101690587	1.465500822
IAIPGLAGAGNSVLLVSNLNPER	ENSMUSG00000006498	NO	NO	10	79317350	79327177	MGI:97791	Ptbp1	19205	1458	0.521621162	0.31805289	1.640045345
IIVENLFYPVTLDVLHQIFSK	ENSMUSG00000006498	NO	NO	10	79317350	79327177	MGI:97791	Ptbp1	19205	1582	0.329044289	0.452728634	0.72680247
KLPSDVTEGEVISLGLPFGK	ENSMUSG00000006498	YES	NO	10	79317350	79327177	MGI:97791	Ptbp1	19205	1817	0.267827865	0.082461311	3.247921485
LNWLSVDFNNWK	ENSMUSG00000071072	YES	NO	10	127496010	127514328	MGI:1929282	Ptges3	56351	2153	0.27362604	0.032652748	8.379877855
FGHTFCK	ENSMUSG00000043991	NO	NO	18	36440751	36461175	MGI:103079	Pura	19290	873	0.298148188	0.232346136	1.283206999
AVSSGILSALGNLLAQTIEK	ENSMUSG00000029499	YES	NO	5	110703301	110715205	MGI:107487	Pxmp2	19301	342	0.529953259	0.165310689	3.20580152
IFVDIEK	ENSMUSG00000021069	YES	NO	12	71291798	71332475	MGI:97829	Pygl	110095	1505	0.249707146	0.058988292	4.233164514
APNDFNLQDFNVGDYIQAVLDR	ENSMUSG00000021069	YES	NO	12	71291798	71332475	MGI:97829	Pygl	110095	252	0.886720252	0.385448797	2.300487791
ARPEFMLPVHFYGR	ENSMUSG00000021069	YES	NO	12	71291798	71332475	MGI:97829	Pygl	110095	270	0.208925841	0.047363395	4.411124674
DIINMLFYHDR	ENSMUSG00000021069	NO	NO	12	71291798	71332475	MGI:97829	Pygl	110095	452	0.238286645	0.149590909	1.592921964
EGWQVEEADDWLR	ENSMUSG00000021069	YES	NO	12	71291798	71332475	MGI:97829	Pygl	110095	644	0.367950239	0.036758046	10.01005991
EYYEALPELK	ENSMUSG00000021069	NO	NO	12	71291798	71332475	MGI:97829	Pygl	110095	800	0.260656012	0.235041065	1.108980731
FSQFLEK	ENSMUSG00000021069	NO	NO	12	71291798	71332475	MGI:97829	Pygl	110095	968	2.170923804	1.353757506	1.603628268
GIVGVENVAELK	ENSMUSG00000021069	YES	NO	12	71291798	71332475	MGI:97829	Pygl	110095	1146	0.243299393	0.108646878	2.239359267
GIVGVENVAELKK	ENSMUSG00000021069	NO	YES	12	71291798	71332475	MGI:97829	Pygl	110095	1147	0.188479943	0.047152095	3.997276097
HLEIIYEINQK	ENSMUSG00000021069	YES	NO	12	71291798	71332475	MGI:97829	Pygl	110095	1378	0.260416887	0.085302391	3.05286738
IFVDIEKLPWAK	ENSMUSG00000021069	NO	YES	12	71291798	71332475	MGI:97829	Pygl	110095	1506	0.560487773	0.090170725	6.215850825
IGEDYVK	ENSMUSG00000021069	YES	NO	12	71291798	71332475	MGI:97829	Pygl	110095	1517	0.3322716	0.07628358	4.355742068
LHSFVSDDIFLR	ENSMUSG00000021069	YES	NO	12	71291798	71332475	MGI:97829	Pygl	110095	2011	0.1997124	0.031227018	6.395500242
LKQEYFVVAATLQDVIR	ENSMUSG00000021069	NO	YES	12	71291798	71332475	MGI:97829	Pygl	110095	2060	0.546415842	0.02041509	26.76529184
LVIDQIDNGFFSPNQPDLFK	ENSMUSG00000021069	YES	NO	12	71291798	71332475	MGI:97829	Pygl	110095	2256	0.422850062	0.158153295	2.673672164
RMSLIEEEGGK	ENSMUSG00000021069	NO	NO	12	71291798	71332475	MGI:97829	Pygl	110095	2592	0.250431987	0.584194585	0.428679063
TFAYTNHTVLPEALER	ENSMUSG00000021069	YES	NO	12	71291798	71332475	MGI:97829	Pygl	110095	2868	0.343172329	0.021549014	15.92519896
TVIIGGK	ENSMUSG00000021069	NO	NO	12	71291798	71332475	MGI:97829	Pygl	110095	3046	0.348442239	0.219371625	1.588365128
VDDVAALDKK	ENSMUSG00000021069	NO	YES	12	71291798	71332475	MGI:97829	Pygl	110095	3120	0.518972998	0.140193664	3.701829191
VFADYEAYVK	ENSMUSG00000021069	NO	NO	12	71291798	71332475	MGI:97829	Pygl	110095	3141	0.293746484	NA	NA
VIPATDLSEQISTAGTEASGTGNMK	ENSMUSG00000021069	YES	NO	12	71291798	71332475	MGI:97829	Pygl	110095	3230	0.427339086	0.000446169	957.7967125
WLLLCNPGLADLIAEK	ENSMUSG00000021069	NO	NO	12	71291798	71332475	MGI:97829	Pygl	110095	3468	0.282640323	0.251655979	1.123121831
VNTNYRPGLPFSGQVLLVDEK	ENSMUSG00000030359	NO	NO	6	128433585	128476738	MGI:87854	Pzp	11287	3332	0.473033695	0.80913858	0.584613942
AAPLSLCALTAVDQSVLLLKPEAK	ENSMUSG00000030359	NO	NO	6	128433585	128476738	MGI:87854	Pzp	11287	21	0.51870326	0.285137835	1.819131652
EGGLLTLAGAK	ENSMUSG00000015806	YES	NO	5	45825271	45841474	MGI:97836	Qdpr	110391	630	0.060260684	0.009650832	6.24409234
GAVHQLCQSLAGK	ENSMUSG00000015806	YES	NO	5	45825271	45841474	MGI:97836	Qdpr	110391	1035	0.113932323	0.034719283	3.281528728
NSGMPPGAAAIAVLPVTLDTPMNR	ENSMUSG00000015806	NO	NO	5	45825271	45841474	MGI:97836	Qdpr	110391	2508	0.217352342	0.141576371	1.535230354
RVLVYGGR	ENSMUSG00000015806	NO	NO	5	45825271	45841474	MGI:97836	Qdpr	110391	2606	0.398014747	0.25373526	1.568622142
AAEAGADLVMLDNFKPEELHPTAATLK	ENSMUSG00000030674	YES	NO	7	134250628	134265740	MGI:1914625	Qprt	67375	6	0.919751541	0.265672258	3.461978104
VEVECSSLEEAFR	ENSMUSG00000030674	YES	NO	7	134250628	134265740	MGI:1914625	Qprt	67375	3139	0.2460253	0.117810562	2.08831277
YGLQVGGAACHR	ENSMUSG00000030674	YES	NO	7	134250628	134265740	MGI:1914625	Qprt	67375	3522	0.287177825	0.143528448	2.000842536
LFAEGDTPVPHAR	ENSMUSG00000030674	NO	NO	7	134250628	134265740	MGI:1914625	Qprt	67375	1930	0.150962939	0.120153275	1.256419675
AFLTLAEDILR	ENSMUSG00000020671	NO	NO	12	3249429	3309959	MGI:105066	Rab10	19325	81	0.110273451	0.073395399	1.502457279
EFADSLGVPFLETSAK	ENSMUSG00000024870	YES	NO	19	5099207	5107019	MGI:1923558	Rab1b	76308	619	0.161319523	0.065443914	2.465004187
NKAVQTALDEFK	ENSMUSG00000025907	NO	YES	1	6196278	6266729	MGI:1341850	Rb1cc1	12421	2451	0.447631383	0.150649033	2.971352516
LLIYETEAK	ENSMUSG00000010608	YES	NO	12	84983594	85024073	MGI:1914289	Rbm25	67039	2097	0.205971084	0.101995039	2.019422579
EVYDKNFLDSYIK	ENSMUSG00000040134	NO	YES	10	127321084	127326095	MGI:1860517	Rdh7	54150	790	0.334588911	0.250634215	1.334969018
TNVSNYER	ENSMUSG00000040134	NO	NO	10	127321084	127326095	MGI:1860517	Rdh7	54150	2992	1.229328473	2.196452544	0.559688155
VAIIEPGGFR	ENSMUSG00000040134	NO	NO	10	127321084	127326095	MGI:1860517	Rdh7	54150	3092	0.145108934	0.121899189	1.19040114
VSLCGGGYCISK	ENSMUSG00000040134	NO	NO	10	127321084	127326095	MGI:1860517	Rdh7	54150	3360	0.238358393	0.177659764	1.341656587
VVNISSSMGR	ENSMUSG00000040134	NO	NO	10	127321084	127326095	MGI:1860517	Rdh7	54150	3423	0.107003723	0.085173783	1.256298818
NQEQLAAELAEFTAK	ENSMUSG00000032050	NO	NO	9	51856376	51896834	MGI:97887	Rdx	19684	2503	0.149461557	0.154886618	0.964973987
IALLEEAK	ENSMUSG00000032050	NO	NO	9	51856376	51896834	MGI:97887	Rdx	19684	1462	0.47505228	NA	NA
ALDLAAGITR	ENSMUSG00000035504	YES	NO	10	79792698	79799186	MGI:1917585	Reep6	70335	174	0.112997359	0.035536077	3.179792721
NVATEALGALEAR	ENSMUSG00000035504	NO	NO	10	79792698	79799186	MGI:1917585	Reep6	70335	2529	0.096743331	0.048853651	1.98026819
DGLNAEGLLR	ENSMUSG00000023070	YES	NO	X	20126913	20139215	MGI:108024	Rgn	19733	432	0.08231871	0.004432116	18.57322875
DYSEMYVTCAR	ENSMUSG00000023070	YES	NO	X	20126913	20139215	MGI:108024	Rgn	19733	579	0.201367507	0.080040903	2.515807535
HQGSLYSLFPDHSVK	ENSMUSG00000023070	YES	NO	X	20126913	20139215	MGI:108024	Rgn	19733	1410	0.144330327	0.03271356	4.411941969
ITGLGVK	ENSMUSG00000023070	YES	NO	X	20126913	20139215	MGI:108024	Rgn	19733	1708	0.0973389	0.010311439	9.439895192
KYFDQVDISNGLDWSLDHK	ENSMUSG00000023070	NO	NO	X	20126913	20139215	MGI:108024	Rgn	19733	1865	0.524856166	1.48014547	0.354597691
LWVACYNGGR	ENSMUSG00000023070	NO	NO	X	20126913	20139215	MGI:108024	Rgn	19733	2289	0.384183824	0.524828052	0.732018463
TTSCCFGGK	ENSMUSG00000023070	NO	NO	X	20126913	20139215	MGI:108024	Rgn	19733	3031	3.511524574	4.899953239	0.716644507
VAVDAPVSSVALR	ENSMUSG00000023070	YES	NO	X	20126913	20139215	MGI:108024	Rgn	19733	3104	0.075956089	0.006506815	11.6733124
WDTVSNQVQR	ENSMUSG00000023070	YES	NO	X	20126913	20139215	MGI:108024	Rgn	19733	3452	0.097873525	0.011115184	8.805389586
YFAGTMAEETAPAVLER	ENSMUSG00000023070	YES	NO	X	20126913	20139215	MGI:108024	Rgn	19733	3504	0.090354509	0.01989369	4.541867728
YFDQVDISNGLDWSLDHK	ENSMUSG00000023070	YES	NO	X	20126913	20139215	MGI:108024	Rgn	19733	3505	0.286922972	0.061441278	4.6698731
DSACQLESLK	ENSMUSG00000038650	YES	NO	7	148346227	148354615	MGI:1195456	Rnh1	107702	530	0.81231208	0.220250027	3.688136113
AVDIPHMDIEALK	ENSMUSG00000037805	NO	NO	17	28465416	28467977	MGI:1343877	Rpl10a	19896	316	0.278928162	0.424053786	0.657765998
DTLYEAVR	ENSMUSG00000037805	YES	NO	17	28465416	28467977	MGI:1343877	Rpl10a	19896	541	0.229954908	0.066004491	3.483928182
KYDAFLASESLIK	ENSMUSG00000037805	NO	NO	17	28465416	28467977	MGI:1343877	Rpl10a	19896	1863	0.058895154	0.034242574	1.71993943
AEEILEK	ENSMUSG00000059291	NO	NO	4	135584180	135609343	MGI:1914275	Rpl11	67025	56	0.690794411	0.787176415	0.877559842
VLEQLTGQTPVFSK	ENSMUSG00000059291	NO	NO	4	135584180	135609343	MGI:1914275	Rpl11	67025	3269	0.077707804	0.047955138	1.620427074
YDGIILPGK	ENSMUSG00000059291	NO	NO	4	135584180	135609343	MGI:1914275	Rpl11	67025	3495	0.115952063	0.133793095	0.866652077
IAVHCTVR	ENSMUSG00000059291	YES	NO	4	135584180	135609343	MGI:1914275	Rpl11	67025	1472	0.266661114	0.083899355	3.178345231
EILGTAQSVGCNVDGR	ENSMUSG00000038900	NO	NO	2	32817079	32820016	MGI:98002	Rpl12	269261	662	0.174191878	0.208251354	0.83645016
IGPLGLSPK	ENSMUSG00000038900	YES	NO	2	32817079	32820016	MGI:98002	Rpl12	269261	1532	0.09173882	0.031819924	2.883062182
HSGNITFDEIVNIAR	ENSMUSG00000038900	YES	NO	2	32817079	32820016	MGI:98002	Rpl12	269261	1419	0.143168728	0.034140317	4.193538318
MVVPAALK	ENSMUSG00000074129	YES	NO	7	52380928	52391601	MGI:1351455	Rpl13a	22121	2383	0.091604163	0.023555393	3.888882895
YQAVTATLEEK	ENSMUSG00000074129	YES	NO	7	52380928	52391601	MGI:1351455	Rpl13a	22121	3571	0.245311076	0.051073531	4.803096099
AAIAAAAAAAAAK	ENSMUSG00000025794	YES	NO	9	120480632	120483547	MGI:1914365	Rpl14	67115	13	0.275184104	0.102157079	2.693735053
LVAIVDVIDQNR	ENSMUSG00000025794	YES	NO	9	120480632	120483547	MGI:1914365	Rpl14	67115	2244	0.238736112	0.039584353	6.031072684
ALVDGPCTR	ENSMUSG00000025794	YES	NO	9	120480632	120483547	MGI:1914365	Rpl14	67115	220	0.541198337	0.152673257	3.544814255
SLQSVAEER	ENSMUSG00000012405	NO	NO	14	19100337	19103905	MGI:1913730	Rpl15	66480	2749	0.325035751	0.558028859	0.582471222
GATYGKPVHHGVNQLK	ENSMUSG00000012405	NO	NO	14	19100337	19103905	MGI:1913730	Rpl15	66480	1033	0.503673263	0.547727646	0.919568816
NTLQLHR	ENSMUSG00000012405	NO	NO	14	19100337	19103905	MGI:1913730	Rpl15	66480	2518	0.078896437	0.06162684	1.280228499
SAEFLLHMLK	ENSMUSG00000062328	YES	NO	18	75160176	75162923	MGI:2448270	Rpl17	319195	2615	0.297480482	0.123209537	2.414427407
KSAEFLLHMLK	ENSMUSG00000062328	YES	NO	18	75160176	75162923	MGI:2448270	Rpl17	319195	1835	0.287080165	0.131692307	2.179931171
GTVLLSGPR	ENSMUSG00000059070	YES	NO	7	52970827	52976204	MGI:98003	Rpl18	19899	1279	0.213881239	0.029088706	7.35272444
ILTFDQLALESPK	ENSMUSG00000059070	YES	NO	7	52970827	52976204	MGI:98003	Rpl18	19899	1637	0.231763732	0.032416548	7.149550072
TNRPPLSLSR	ENSMUSG00000059070	YES	NO	7	52970827	52976204	MGI:98003	Rpl18	19899	2988	0.112651017	0.045182873	2.493223861
TAVVVGTVTDDVR	ENSMUSG00000059070	YES	NO	7	52970827	52976204	MGI:98003	Rpl18	19899	2848	0.131740589	0.047193165	2.791518409
TNSTFNQVVLK	ENSMUSG00000059070	NO	NO	7	52970827	52976204	MGI:98003	Rpl18	19899	2989	0.278633138	0.157065705	1.77399094
ITVTSEVPFSK	ENSMUSG00000028936	YES	NO	4	151699851	151708180	MGI:99262	Rpl22	19934	1720	0.11401161	0.038017248	2.998944305
AGNLGGGVVTIER	ENSMUSG00000028936	YES	NO	4	151699851	151708180	MGI:99262	Rpl22	19934	113	0.138652316	0.043579573	3.181589589
GSAITGPVAK	ENSMUSG00000071415	NO	NO	11	97638841	97643751	MGI:1929455	Rpl23	65019	1241	2.032169562	1.93901777	1.048040711
VHPAVVIR	ENSMUSG00000071415	NO	NO	11	97638841	97643751	MGI:1929455	Rpl23	65019	3209	0.066082595	0.047066083	1.404038544
LYDIDVAK	ENSMUSG00000058546	NO	NO	11	77994434	77997086	MGI:3040672	Rpl23a	268449	2290	0.194770396	0.099245527	1.962510579
NKLDHYAIIK	ENSMUSG00000058546	NO	YES	11	77994434	77997086	MGI:3040672	Rpl23a	268449	2454	0.253349559	0.090132512	2.810856501
VNTLIRPDGEKK	ENSMUSG00000058546	NO	NO	11	77994434	77997086	MGI:3040672	Rpl23a	268449	3331	0.57948239	0.357888535	1.619170028
AITGASLADIMAK	ENSMUSG00000022601	YES	NO	16	55966388	55980835	MGI:1915443	Rpl24	68193	152	0.277185896	0.109677759	2.527275353
VFQFLNAK	ENSMUSG00000022601	NO	NO	16	55966388	55980835	MGI:1915443	Rpl24	68193	3164	1.013076521	0.517656547	1.957043773
TGVAPIIDVVR	ENSMUSG00000046364	YES	NO	7	116662661	116665881	MGI:1347076	Rpl27a	26451	2903	0.174437526	0.022343849	7.806959463
YNGLIHR	ENSMUSG00000030432	YES	NO	7	4744476	4746164	MGI:101839	Rpl28	19943	3561	0.250842072	0.05596124	4.482425206
ALVKPQAIKPK	ENSMUSG00000048758	YES	NO	9	106331785	106333899	MGI:99687	Rpl29	19944	221	0.377609672	0.112083168	3.369013194
IGQGYLIK	ENSMUSG00000060036	NO	NO	15	79908226	79913781	MGI:1351605	Rpl3	27367	1533	0.075393761	0.057982896	1.300275873
IIAHTQMR	ENSMUSG00000060036	NO	NO	15	79908226	79913781	MGI:1351605	Rpl3	27367	1552	0.332760236	0.327513374	1.0160203
SINPLGGFVHYGEVTNDFIMLK	ENSMUSG00000060036	NO	NO	15	79908226	79913781	MGI:1351605	Rpl3	27367	2699	0.821217298	0.795487994	1.032344051
AGMTHIVR	ENSMUSG00000060036	NO	NO	15	79908226	79913781	MGI:1351605	Rpl3	27367	112	0.1597571	1.093014219	0.14616196
LVILANNCPALR	ENSMUSG00000058600	YES	NO	15	34370260	34373395	MGI:98037	Rpl30	19946	2258	0.234553306	0.113702321	2.062871748
EELSNVLAAMR	ENSMUSG00000057863	NO	NO	17	56752839	56753666	MGI:1860603	Rpl36	54217	613	0.206837125	0.219637803	0.941719149
EVCGFAPYER	ENSMUSG00000057863	NO	NO	17	56752839	56753666	MGI:1860603	Rpl36	54217	767	0.270660789	0.153757412	1.760310523
KREELSNVLAAMR	ENSMUSG00000057863	NO	YES	17	56752839	56753666	MGI:1860603	Rpl36	54217	1834	0.232803227	0.024353655	9.559272682
KIEEIKDFLLTAR	ENSMUSG00000057322	NO	YES	11	114529838	114533645	MGI:1914921	Rpl38	67671	1799	0.270281214	0.107092436	2.523812373
KLDELYGTWR	ENSMUSG00000032399	YES	NO	9	64021181	64026323	MGI:1915141	Rpl4	67891	1810	0.96054003	0.314466179	3.054509813
KLEAAATALATK	ENSMUSG00000032399	YES	NO	9	64021181	64026323	MGI:1915141	Rpl4	67891	1813	0.181803924	0.0620545	2.92974602
MMNTDLSR	ENSMUSG00000032399	YES	NO	9	64021181	64026323	MGI:1915141	Rpl4	67891	2356	0.483338699	0.059943563	8.063229445
NIPGITLLNVSK	ENSMUSG00000032399	YES	NO	9	64021181	64026323	MGI:1915141	Rpl4	67891	2443	0.334236964	0.052685102	6.344050843
YAICSALAASALPALVMSK	ENSMUSG00000032399	YES	NO	9	64021181	64026323	MGI:1915141	Rpl4	67891	3486	0.160618148	0.072852144	2.204714084
GAVDGGLSIPHSTK	ENSMUSG00000058558	NO	NO	5	108329521	108338024	MGI:102854	Rpl5	19983	1034	0.248950882	0.216756336	1.14852874
AVDLQILPK	ENSMUSG00000029614	YES	NO	5	121654490	121659250	MGI:108057	Rpl6	19988	317	0.18433987	0.043396666	4.247788748
FVIATSTK	ENSMUSG00000029614	NO	NO	5	121654490	121659250	MGI:108057	Rpl6	19988	989	0.149281023	0.079401319	1.88008242
HLTDAYFK	ENSMUSG00000029614	YES	NO	5	121654490	121659250	MGI:108057	Rpl6	19988	1392	0.205623955	0.049206344	4.178809807
SSITPGTVLIILTGR	ENSMUSG00000029614	NO	NO	5	121654490	121659250	MGI:108057	Rpl6	19988	2783	0.167518747	0.098968786	1.692642229
ASINMLR	ENSMUSG00000043716	YES	NO	1	16091376	16094743	MGI:98073	Rpl7	19989	283	0.123616084	0.056325027	2.194691977
FGIICMEDLIHEIYTVGK	ENSMUSG00000043716	NO	NO	1	16091376	16094743	MGI:98073	Rpl7	19989	875	0.281915963	0.305807333	0.921874438
IALTDNSLIAR	ENSMUSG00000043716	NO	NO	1	16091376	16094743	MGI:98073	Rpl7	19989	1463	0.195379814	0.117231936	1.666609133
IVEPYIAWGYPNLK	ENSMUSG00000043716	YES	NO	1	16091376	16094743	MGI:98073	Rpl7	19989	1724	0.670104545	0.299818016	2.235037618
KVLQLLR	ENSMUSG00000043716	NO	NO	1	16091376	16094743	MGI:98073	Rpl7	19989	1856	0.190243109	0.159808512	1.190444151
KVPAVPETLK	ENSMUSG00000043716	NO	NO	1	16091376	16094743	MGI:98073	Rpl7	19989	1859	0.246619184	0.197660901	1.247688255
AGVNTVTTLVENK	ENSMUSG00000062647	YES	NO	2	26766284	26768838	MGI:1353472	Rpl7a	27176	118	0.368327557	0.071414097	5.157630949
HWGGNVLGPK	ENSMUSG00000062647	NO	NO	2	26766284	26768838	MGI:1353472	Rpl7a	27176	1440	0.183635978	0.523778977	0.350598221
VAPAPAVVK	ENSMUSG00000062647	NO	NO	2	26766284	26768838	MGI:1353472	Rpl7a	27176	3099	0.136164606	0.07676446	1.773797493
AVVGVVAGGGR	ENSMUSG00000003970	NO	NO	15	76734515	76736742	MGI:1350927	Rpl8	26961	345	0.136318613	0.07536786	1.808710143
ASGNYATVISHNPETK	ENSMUSG00000003970	YES	NO	15	76734515	76736742	MGI:1350927	Rpl8	26961	280	0.29765008	0.062521317	4.760777484
AVDFAER	ENSMUSG00000003970	YES	NO	15	76734515	76736742	MGI:1350927	Rpl8	26961	315	0.614759885	0.055674444	11.04204808
KVGLIAAR	ENSMUSG00000003970	YES	NO	15	76734515	76736742	MGI:1350927	Rpl8	26961	1851	0.150718881	0.070269986	2.144854309
VGLIAAR	ENSMUSG00000003970	YES	NO	15	76734515	76736742	MGI:1350927	Rpl8	26961	3190	0.217167914	0.06129024	3.543270713
AGAIAPCEVTVPAQNTGLGPEK	ENSMUSG00000067274	NO	NO	5	116009476	116013736	MGI:1927636	Rplp0	11837	93	0.311208782	0.175965948	1.768573892
GHLENNPALEK	ENSMUSG00000067274	NO	NO	5	116009476	116013736	MGI:1927636	Rplp0	11837	1117	0.199496104	0.115611293	1.725576274
GNVGFVFTK	ENSMUSG00000067274	NO	NO	5	116009476	116013736	MGI:1927636	Rplp0	11837	1223	0.081626027	0.094192904	0.866583617
TSFFQALGITTK	ENSMUSG00000067274	NO	NO	5	116009476	116013736	MGI:1927636	Rplp0	11837	3013	0.090371409	0.059392129	1.521605826
AAGVSVEPFWPGLFAK	ENSMUSG00000007892	NO	NO	9	61761091	61762345	MGI:1927099	Rplp1	56040	12	0.280407561	0.237004162	1.183133491
ILDSVGIEADDDRLNK	ENSMUSG00000025508	NO	YES	7	148633269	148637484	MGI:1914436	Rplp2	67186	1602	0.233824802	0.173851327	1.344969898
YVASYLLAALGGNSSPSAK	ENSMUSG00000025508	NO	NO	7	148633269	148637484	MGI:1914436	Rplp2	67186	3593	0.060511215	0.061969619	0.976465821
NIEDVIAQGVGK	ENSMUSG00000025508	YES	NO	7	148633269	148637484	MGI:1914436	Rplp2	67186	2430	0.231830394	0.010053165	23.06043796
AVTSEIAVLQSR	ENSMUSG00000030062	YES	NO	6	88034514	88053950	MGI:98084	Rpn1	103963	343	0.168021756	0.069181957	2.428693297
DISTLNSGK	ENSMUSG00000030062	YES	NO	6	88034514	88053950	MGI:98084	Rpn1	103963	465	0.260496295	0.108095116	2.409880348
ASSFVLALEPELESR	ENSMUSG00000030062	YES	NO	6	88034514	88053950	MGI:98084	Rpn1	103963	291	0.111847745	0.050341483	2.221780913
VTAEVVLVHPGGGSTSR	ENSMUSG00000030062	NO	NO	6	88034514	88053950	MGI:98084	Rpn1	103963	3372	0.138487404	0.155277878	0.891868217
ASLDRPFTDLESAFYSIVGLSSLGVQVPDVK	ENSMUSG00000027642	NO	NO	2	157104753	157152055	MGI:98085	Rpn2	20014	287	0.636202348	0.791744202	0.803545319
FELDTSER	ENSMUSG00000027642	NO	NO	2	157104753	157152055	MGI:98085	Rpn2	20014	851	0.294225998	0.396719107	0.741648165
NIVEEIEDLVAR	ENSMUSG00000027642	YES	NO	2	157104753	157152055	MGI:98085	Rpn2	20014	2447	0.117610054	0.041018234	2.867262715
LQVSNVLSQPLAQAAVK	ENSMUSG00000027642	NO	NO	2	157104753	157152055	MGI:98085	Rpn2	20014	2183	0.224812128	0.167005733	1.346134195
IAIYELLFK	ENSMUSG00000052146	NO	NO	17	27767367	27773574	MGI:1914347	Rps10	67097	1459	0.240697063	0.277295075	0.868017808
DYLHLPPEIVPATLR	ENSMUSG00000052146	NO	NO	17	27767367	27773574	MGI:1914347	Rps10	67097	575	0.150968047	0.139107947	1.085258248
ILSGVVTK	ENSMUSG00000003429	NO	NO	7	52377757	52379760	MGI:1351329	Rps11	27207	1634	0.114648259	0.069838119	1.641628696
NMSVHLSPCFR	ENSMUSG00000003429	NO	NO	7	52377757	52379760	MGI:1351329	Rps11	27207	2484	0.192032456	0.22230356	0.863829873
LVEALCAEHQINLIK	ENSMUSG00000061983	YES	NO	10	23505003	23507005	MGI:98105	Rps12	20042	2245	0.08618471	0.0370232	2.327856847
ELGITALHIK	ENSMUSG00000024608	NO	NO	18	60934164	60938200	MGI:98107	Rps14	20044	696	0.140858234	0.107663406	1.308320433
IEDVTPIPSDSTR	ENSMUSG00000024608	NO	NO	18	60934164	60938200	MGI:98107	Rps14	20044	1487	0.113693061	0.12909735	0.880676953
GVDLDQLLDMSYEQLMQLYSAR	ENSMUSG00000063457	NO	NO	10	79755198	79756859	MGI:98117	Rps15	20054	1289	0.520439951	0.286162201	1.818688665
FLTVMMK	ENSMUSG00000008683	YES	NO	7	125249342	125259700	MGI:2389091	Rps15a	267019	929	0.223557271	0.084177574	2.655781812
IVVNLTGR	ENSMUSG00000008683	NO	NO	7	125249342	125259700	MGI:2389091	Rps15a	267019	1742	0.054176315	0.035798157	1.513382822
MNVLADALK	ENSMUSG00000008683	NO	NO	7	125249342	125259700	MGI:2389091	Rps15a	267019	2362	0.07916727	0.062213157	1.272516533
GGGHVAQIYAIR	ENSMUSG00000037563	NO	NO	7	29135671	29137715	MGI:98118	Rps16	20055	1099	0.623031104	NA	NA
LGNDFHTNKR	ENSMUSG00000061787	NO	YES	7	88487618	88490140	MGI:1309526	Rps17	20068	1985	0.283334472	0.132899783	2.13194082
LLDFGSLSNLQVTQPTVGMNFK	ENSMUSG00000061787	YES	NO	7	88487618	88490140	MGI:1309526	Rps17	20068	2072	0.377207789	0.091059943	4.142411872
VCEEIAIIPSKK	ENSMUSG00000061787	NO	YES	7	88487618	88490140	MGI:1309526	Rps17	20068	3108	0.323523756	0.556351809	0.58150931
KADIDLTK	ENSMUSG00000008668	NO	NO	17	34088948	34092608	MGI:98146	Rps18	20084	1761	0.308589782	0.169343241	1.822273977
VITIMQNPR	ENSMUSG00000008668	NO	NO	17	34088948	34092608	MGI:98146	Rps18	20084	3241	0.266522583	0.34253733	0.778083319
DVNQQEFVR	ENSMUSG00000040952	NO	NO	7	25669390	25674825	MGI:1333780	Rps19	20085	564	0.213900796	0.136134832	1.571242219
ELAPYDENWFYTR	ENSMUSG00000040952	NO	NO	7	25669390	25674825	MGI:1333780	Rps19	20085	677	0.180102929	0.290952939	0.619010516
LKVPEWVDTVK	ENSMUSG00000040952	NO	YES	7	25669390	25674825	MGI:1333780	Rps19	20085	2061	0.221041445	NA	NA
VLQALEGLK	ENSMUSG00000040952	NO	NO	7	25669390	25674825	MGI:1333780	Rps19	20085	3294	0.073478583	0.059735953	1.230056256
RVLQALEGLK	ENSMUSG00000040952	NO	NO	7	25669390	25674825	MGI:1333780	Rps19	20085	2605	0.127286907	0.090663886	1.40394277
ATFDAISK	ENSMUSG00000044533	YES	NO	17	24855061	24858874	MGI:105110	Rps2	16898	302	0.053973357	0.022557948	2.392653659
GCTATLGNFAK	ENSMUSG00000044533	NO	NO	17	24855061	24858874	MGI:105110	Rps2	16898	1042	0.200646435	0.286844048	0.699496595
GTGIVSAPVPK	ENSMUSG00000044533	NO	NO	17	24855061	24858874	MGI:105110	Rps2	16898	1268	0.059203529	0.187007378	0.31658392
SLEEIYLFSLPIK	ENSMUSG00000044533	YES	NO	17	24855061	24858874	MGI:105110	Rps2	16898	2727	0.764938757	0.166557975	4.592627614
LIDLHSPSEIVK	ENSMUSG00000028234	YES	NO	4	3758481	3762812	MGI:1914677	Rps20	67427	2020	0.067399168	0.033114545	2.035334263
TYGICGAIR	ENSMUSG00000039001	NO	NO	2	179992082	179993150	MGI:1913731	Rps21	66481	3072	0.080627113	0.093116641	0.865872232
TTGFGMIYDSLDYAK	ENSMUSG00000025290	YES	NO	14	25309940	25315067	MGI:98147	Rps24	20088	3023	0.27869199	0.065568116	4.25041937
TTPDVIFVFGFR	ENSMUSG00000025290	YES	NO	14	25309940	25315067	MGI:98147	Rps24	20088	3027	0.238594893	0.05149261	4.633575414
DISEASVFDAYVLPK	ENSMUSG00000025362	YES	NO	10	128061593	128063556	MGI:1351628	Rps26	27370	463	0.216075924	0.080701815	2.677460514
LHYCVSCAIHSK	ENSMUSG00000025362	NO	NO	10	128061593	128063556	MGI:1351628	Rps26	27370	2013	0.259438111	0.247893176	1.046572217
NIVEAAAVR	ENSMUSG00000025362	YES	NO	10	128061593	128063556	MGI:1351628	Rps26	27370	2446	0.192312758	0.030072756	6.39491641
AELNEFLTR	ENSMUSG00000030744	YES	NO	7	106626406	106632248	MGI:1350917	Rps3	27050	61	0.063872817	0.025754755	2.480039802
DEILPTTPISEQK	ENSMUSG00000030744	NO	NO	7	106626406	106632248	MGI:1350917	Rps3	27050	394	0.088839435	0.074039501	1.199892397
GLCAIAQAESLR	ENSMUSG00000030744	NO	NO	7	106626406	106632248	MGI:1350917	Rps3	27050	1161	0.11604433	0.082500886	1.406582831
ELTAVVQK	ENSMUSG00000030744	NO	NO	7	106626406	106632248	MGI:1350917	Rps3	27050	710	0.159362351	0.094514067	1.686123089
KFVADGIFK	ENSMUSG00000030744	NO	NO	7	106626406	106632248	MGI:1350917	Rps3	27050	1784	0.172916817	0.268701844	0.643526721
LFCVGFTK	ENSMUSG00000028081	NO	NO	3	85941868	85946517	MGI:1202063	Rps3a	20091	1931	0.103580652	0.096495574	1.07342386
LITEDVQGK	ENSMUSG00000028081	NO	NO	3	85941868	85946517	MGI:1202063	Rps3a	20091	2041	0.180254275	0.193886198	0.929691112
LMELHGEGGSSGK	ENSMUSG00000028081	NO	NO	3	85941868	85946517	MGI:1202063	Rps3a	20091	2124	0.198893168	0.130423031	1.524985009
MMEIMTR	ENSMUSG00000028081	NO	NO	3	85941868	85946517	MGI:1202063	Rps3a	20091	2353	0.236111644	0.157832327	1.495965041
NCLTNFHGMDLTR	ENSMUSG00000028081	YES	NO	3	85941868	85946517	MGI:1202063	Rps3a	20091	2393	0.186428779	0.032035508	5.819441894
TTDGYLLR	ENSMUSG00000028081	YES	NO	3	85941868	85946517	MGI:1202063	Rps3a	20091	3022	0.104078236	0.048511645	2.145427894
ECLPLIIFLR	ENSMUSG00000031320	YES	NO	X	99380280	99384733	MGI:98158	Rps4x	20102	603	0.271580207	0.114714534	2.367443747
FDTGNLCMVTGGANLGR	ENSMUSG00000031320	YES	NO	X	99380280	99384733	MGI:98158	Rps4x	20102	842	0.235381985	0.061724019	3.813458501
GIPHLVTHDAR	ENSMUSG00000031320	YES	NO	X	99380280	99384733	MGI:98158	Rps4x	20102	1139	0.076188339	0.036405422	2.092774489
LSNIFVIGK	ENSMUSG00000031320	YES	NO	X	99380280	99384733	MGI:98158	Rps4x	20102	2207	0.065325264	0.020102228	3.249652877
TIAECLADELINAAK	ENSMUSG00000012848	NO	NO	7	13507639	13512035	MGI:1097682	Rps5	20103	2917	0.111050787	0.069782614	1.591381865
VNQAIWLLCTGAR	ENSMUSG00000012848	YES	NO	7	13507639	13512035	MGI:1097682	Rps5	20103	3327	0.322570946	0.13342831	2.417560001
HAFEIIHLLTGENPLQVLVNAIINSGPR	ENSMUSG00000012848	NO	NO	7	13507639	13512035	MGI:1097682	Rps5	20103	1333	0.752568439	0.506107709	1.486972882
DIPGLTDTTVPR	ENSMUSG00000028495	YES	NO	4	86500564	86503316	MGI:98159	Rps6	20104	460	0.231029568	0.106775043	2.16370382
LNISFPATGCQK	ENSMUSG00000028495	YES	NO	4	86500564	86503316	MGI:98159	Rps6	20104	2143	0.214772402	0.051216677	4.19340757
LIEVDDER	ENSMUSG00000028495	NO	NO	4	86500564	86503316	MGI:98159	Rps6	20104	2024	0.788689553	0.533319049	1.478832521
AIIIFVPVPQLK	ENSMUSG00000061477	YES	NO	12	29315963	29320790	MGI:1333818	Rps7	20115	141	0.082215901	0.029792139	2.759650834
ELNITAAK	ENSMUSG00000061477	YES	NO	12	29315963	29320790	MGI:1333818	Rps7	20115	704	0.120376804	0.028684326	4.196605635
TLTAVHDAILEDLVFPSEIVGK	ENSMUSG00000061477	YES	NO	12	29315963	29320790	MGI:1333818	Rps7	20115	2975	0.157868904	0.057719798	2.735091053
IIDVVYNASNNELVR	ENSMUSG00000047675	NO	NO	4	116826432	116828848	MGI:98166	Rps8	20116	1558	0.32024184	0.615446715	0.520340481
LLACIASR	ENSMUSG00000047675	NO	NO	4	116826432	116828848	MGI:98166	Rps8	20116	2062	0.311156274	0.438224076	0.710039203
HIDFSLR	ENSMUSG00000006333	NO	NO	7	3655595	3658503	MGI:1924096	Rps9	76846	1367	0.077805308	0.121633849	0.639668222
LFEGNALLR	ENSMUSG00000006333	YES	NO	7	3655595	3658503	MGI:1924096	Rps9	76846	1933	0.107697139	0.046204351	2.330887378
LIGEYGLR	ENSMUSG00000006333	NO	NO	7	3655595	3658503	MGI:1924096	Rps9	76846	2026	0.068324441	1.234504989	0.055345618
KQVVNIPSFIVR	ENSMUSG00000006333	NO	NO	7	3655595	3658503	MGI:1924096	Rps9	76846	1833	0.207062838	0.188854809	1.096412843
MKLDYILGLK	ENSMUSG00000006333	NO	YES	7	3655595	3658503	MGI:1924096	Rps9	76846	2342	0.249906582	0.084351232	2.962690369
AIVAIENPADVSVISSR	ENSMUSG00000032518	NO	NO	9	120036907	120040677	MGI:105381	Rpsa	16785	156	0.101921606	0.058828977	1.732506872
FTPGTFTNQIQAAFR	ENSMUSG00000032518	NO	NO	9	120036907	120040677	MGI:105381	Rpsa	16785	980	0.101776955	0.107232567	0.949123555
KSDGIYIINLK	ENSMUSG00000032518	NO	NO	9	120036907	120040677	MGI:105381	Rpsa	16785	1836	0.214837811	0.182787634	1.17534106
LLVVTDPR	ENSMUSG00000032518	YES	NO	9	120036907	120040677	MGI:105381	Rpsa	16785	2117	0.352764299	0.17104966	2.062350194
VEPAVSSIVNSIQVLASK	ENSMUSG00000027422	YES	NO	2	143773131	143836999	MGI:1932395	Rrbp1	81910	3136	0.321513714	0.071767134	4.479957566
TQLGLLMDGFNSLLR	ENSMUSG00000025240	YES	NO	9	123438900	123501716	MGI:1933169	Sacm1l	83493	3003	0.16707867	0.028112072	5.943306903
EMFGLYGQTTGK	ENSMUSG00000020386	YES	NO	11	51577189	51605427	MGI:1913647	Sar1b	66397	716	0.172365553	0.009657025	17.84872179
NYLPAINGIVFLVDCADHER	ENSMUSG00000020386	NO	NO	11	51577189	51605427	MGI:1913647	Sar1b	66397	2546	0.428609352	0.25617971	1.673080791
AIDSLSIEK	ENSMUSG00000009614	YES	NO	2	27043913	27103857	MGI:2183102	Sardh	192166	136	0.155955818	0.014481724	10.76914718
ASCLPVYR	ENSMUSG00000009614	NO	NO	2	27043913	27103857	MGI:2183102	Sardh	192166	273	0.193705212	0.150479011	1.287257343
AYGIESHVLSPAETK	ENSMUSG00000009614	YES	NO	2	27043913	27103857	MGI:2183102	Sardh	192166	355	0.215192032	0.021593718	9.965492212
DHDASVYLR	ENSMUSG00000009614	YES	NO	2	27043913	27103857	MGI:2183102	Sardh	192166	444	0.24027927	0.054641094	4.397409548
DILQDVLDADLSNEAFPFSTHQLVR	ENSMUSG00000009614	YES	NO	2	27043913	27103857	MGI:2183102	Sardh	192166	456	0.147031152	0.039094802	3.760887472
DMYSYDIR	ENSMUSG00000009614	NO	NO	2	27043913	27103857	MGI:2183102	Sardh	192166	516	0.279537201	0.189043914	1.478689231
FYLLGVDAR	ENSMUSG00000009614	YES	NO	2	27043913	27103857	MGI:2183102	Sardh	192166	1010	0.164707546	0.041188941	3.998829393
GAAAVFNMSYFGK	ENSMUSG00000009614	YES	NO	2	27043913	27103857	MGI:2183102	Sardh	192166	1014	0.274253891	0.123198806	2.226108349
GAQVIENCAVTGIR	ENSMUSG00000009614	YES	NO	2	27043913	27103857	MGI:2183102	Sardh	192166	1030	0.231887389	0.098681129	2.349865587
GGTESDLTVSR	ENSMUSG00000009614	NO	NO	2	27043913	27103857	MGI:2183102	Sardh	192166	1109	0.46010532	0.503331459	0.914119934
HGLVNAGYR	ENSMUSG00000009614	YES	NO	2	27043913	27103857	MGI:2183102	Sardh	192166	1358	0.156867343	0.01216646	12.89342562
IEGIQNMPNVR	ENSMUSG00000009614	YES	NO	2	27043913	27103857	MGI:2183102	Sardh	192166	1491	0.193942162	0.03331212	5.821970014
LGVGGAVLLER	ENSMUSG00000009614	YES	NO	2	27043913	27103857	MGI:2183102	Sardh	192166	1996	0.16023597	0.020305293	7.891339979
MGVTYAAQVHLK	ENSMUSG00000009614	YES	NO	2	27043913	27103857	MGI:2183102	Sardh	192166	2330	0.244842206	0.048339479	5.065056732
NGQVVGHVR	ENSMUSG00000009614	NO	NO	2	27043913	27103857	MGI:2183102	Sardh	192166	2422	1.291084991	1.758809524	0.734067546
NYSVVFPHDEPLAGR	ENSMUSG00000009614	YES	NO	2	27043913	27103857	MGI:2183102	Sardh	192166	2549	0.203136298	0.049347048	4.116483286
STVCGPESFTPDHKPLMGEAPELR	ENSMUSG00000009614	YES	NO	2	27043913	27103857	MGI:2183102	Sardh	192166	2802	1.064104918	0.328939035	3.234960902
TDDFGVR	ENSMUSG00000009614	NO	NO	2	27043913	27103857	MGI:2183102	Sardh	192166	2853	0.577973155	0.494058789	1.169846924
TIAYGYIR	ENSMUSG00000009614	YES	NO	2	27043913	27103857	MGI:2183102	Sardh	192166	2922	0.176992308	0.033058467	5.353917546
ADCTITMADSDLLALMTGK	ENSMUSG00000028603	YES	NO	4	107716444	107817603	MGI:98254	Scp2	20280	39	0.092050699	0.012320701	7.471222596
AVEIVAQEMMTDLPSTFEEK	ENSMUSG00000028603	YES	NO	4	107716444	107817603	MGI:98254	Scp2	20280	321	0.250860769	0.109270322	2.295781355
EATWVVDVK	ENSMUSG00000028603	YES	NO	4	107716444	107817603	MGI:98254	Scp2	20280	598	0.092736642	0.004359133	21.27410352
FMKPGGENSR	ENSMUSG00000028603	YES	NO	4	107716444	107817603	MGI:98254	Scp2	20280	936	0.461766072	0.201077447	2.296458798
GHPLGATGLAQCAELCWQLR	ENSMUSG00000028603	YES	NO	4	107716444	107817603	MGI:98254	Scp2	20280	1119	0.701745756	0.272084593	2.579145507
HIEVLIDK	ENSMUSG00000028603	YES	NO	4	107716444	107817603	MGI:98254	Scp2	20280	1369	0.209171681	0.065415091	3.19760592
HSVNNTYSQFQDEYSLEEVMK	ENSMUSG00000028603	NO	NO	4	107716444	107817603	MGI:98254	Scp2	20280	1425	0.616547077	0.416914768	1.478832424
IGGIFAFK	ENSMUSG00000028603	YES	NO	4	107716444	107817603	MGI:98254	Scp2	20280	1521	0.188468609	0.008550166	22.04268408
KADCTITMADSDLLALMTGK	ENSMUSG00000028603	YES	NO	4	107716444	107817603	MGI:98254	Scp2	20280	1759	0.222737212	0.045246263	4.922775899
KIGGIFAFK	ENSMUSG00000028603	NO	NO	4	107716444	107817603	MGI:98254	Scp2	20280	1802	0.135093362	0.07178785	1.881841598
KLEEEGEQFVK	ENSMUSG00000028603	NO	NO	4	107716444	107817603	MGI:98254	Scp2	20280	1814	0.120984965	0.061724928	1.960066517
KLEEEGEQFVKK	ENSMUSG00000028603	NO	YES	4	107716444	107817603	MGI:98254	Scp2	20280	1815	0.271337191	0.063319932	4.285178153
LQNLQLQPGK	ENSMUSG00000028603	YES	NO	4	107716444	107817603	MGI:98254	Scp2	20280	2176	0.088707963	0.015953465	5.560419663
MGFPEAASSFR	ENSMUSG00000028603	YES	NO	4	107716444	107817603	MGI:98254	Scp2	20280	2324	0.247188725	0.01841685	13.42187831
MNPQSAFFQGK	ENSMUSG00000028603	YES	NO	4	107716444	107817603	MGI:98254	Scp2	20280	2361	0.073449645	0.013110108	5.602520112
RVFVVGVGMTK	ENSMUSG00000028603	NO	NO	4	107716444	107817603	MGI:98254	Scp2	20280	2603	0.467338026	0.337038894	1.386599689
THQVSAAPTSSAGDGFK	ENSMUSG00000028603	YES	NO	4	107716444	107817603	MGI:98254	Scp2	20280	2913	0.652979252	0.054719228	11.9332687
VFVVGVGMTK	ENSMUSG00000028603	YES	NO	4	107716444	107817603	MGI:98254	Scp2	20280	3171	0.277649925	0.026113718	10.63234004
VVGYDMSK	ENSMUSG00000028603	YES	NO	4	107716444	107817603	MGI:98254	Scp2	20280	3411	0.282654026	0.038061711	7.426203819
YGLSAHPITPQMFGYAGK	ENSMUSG00000028603	YES	NO	4	107716444	107817603	MGI:98254	Scp2	20280	3523	0.406037502	0.027650134	14.68482941
DLDTVASDMMVLLK	ENSMUSG00000000278	YES	NO	11	88785334	88816779	MGI:1921867	Scpep1	74617	480	0.446471201	0.116539612	3.83106819
TGHSLLHTLYGR	ENSMUSG00000021577	NO	NO	13	74459702	74487728	MGI:1914195	Sdha	66945	2892	0.062177922	0.04901894	1.268446888
AFGGQSLK	ENSMUSG00000021577	NO	NO	13	74459702	74487728	MGI:1914195	Sdha	66945	76	0.073486067	0.181068141	0.405847579
GEGGILINSQGER	ENSMUSG00000021577	YES	NO	13	74459702	74487728	MGI:1914195	Sdha	66945	1057	0.791562733	0.101599116	7.791039604
GVIALCIEDGSIHR	ENSMUSG00000021577	NO	NO	13	74459702	74487728	MGI:1914195	Sdha	66945	1294	0.145526543	0.184139025	0.790307994
HTLSYVDIK	ENSMUSG00000021577	YES	NO	13	74459702	74487728	MGI:1914195	Sdha	66945	1427	0.203875376	0.035035261	5.819148251
ISQLYGDLK	ENSMUSG00000021577	NO	NO	13	74459702	74487728	MGI:1914195	Sdha	66945	1696	0.127862268	0.133996243	0.954222786
KHTLSYVDIK	ENSMUSG00000021577	YES	NO	13	74459702	74487728	MGI:1914195	Sdha	66945	1798	0.205451323	0.062625251	3.28064668
LGANSLLDLVVFGR	ENSMUSG00000021577	YES	NO	13	74459702	74487728	MGI:1914195	Sdha	66945	1955	0.027370026	0.011558047	2.368049358
NTVIATGGYGR	ENSMUSG00000021577	NO	NO	13	74459702	74487728	MGI:1914195	Sdha	66945	2525	0.125993416	0.107778876	1.16899916
SMQNHAAVFR	ENSMUSG00000021577	NO	NO	13	74459702	74487728	MGI:1914195	Sdha	66945	2757	0.201175157	0.114813664	1.752188292
TLNEADCATVPPAIR	ENSMUSG00000021577	YES	NO	13	74459702	74487728	MGI:1914195	Sdha	66945	2969	0.121232971	0.051991039	2.331805132
VGSVLQEGCEK	ENSMUSG00000021577	NO	NO	13	74459702	74487728	MGI:1914195	Sdha	66945	3196	0.516204733	0.280474012	1.840472597
VTLEYRPVIDK	ENSMUSG00000021577	NO	NO	13	74459702	74487728	MGI:1914195	Sdha	66945	3381	0.262922889	0.317993451	0.826818567
WHFYDTVK	ENSMUSG00000021577	NO	NO	13	74459702	74487728	MGI:1914195	Sdha	66945	3460	0.096333915	0.123386958	0.780746337
DLVPDLSNFYAQYK	ENSMUSG00000009863	NO	NO	4	140517118	140535108	MGI:1914930	Sdhb	67680	505	0.070937751	0.040917064	1.733696015
IYPLPHMYVIK	ENSMUSG00000009863	NO	NO	4	140517118	140535108	MGI:1914930	Sdhb	67680	1754	0.147406935	0.236913051	0.622198457
LQDPFSVYR	ENSMUSG00000009863	YES	NO	4	140517118	140535108	MGI:1914930	Sdhb	67680	2164	0.160377662	0.000357305	448.8537862
RIDTDLSK	ENSMUSG00000009863	NO	NO	4	140517118	140535108	MGI:1914930	Sdhb	67680	2581	0.390408371	0.292257313	1.33583782
HLLWDLGK	ENSMUSG00000058076	NO	NO	1	173057296	173080734	MGI:1913302	Sdhc	66052	1387	0.392910285	0.260837843	1.506339267
WSLPMALSVCHR	ENSMUSG00000058076	NO	NO	1	173057296	173080734	MGI:1913302	Sdhc	66052	3475	0.267459913	0.493300948	0.542184065
LGIPATIVVPNTTPALTIER	ENSMUSG00000029597	NO	NO	5	120926540	120933941	MGI:98270	Sds	231691	1977	0.222626797	0.133601681	1.666347269
LKNEGATVEVVGEMLDEAIQVAK	ENSMUSG00000029597	NO	YES	5	120926540	120933941	MGI:98270	Sds	231691	2054	0.413492174	0.128907124	3.207675106
FDNTYSFIHAK	ENSMUSG00000003585	NO	NO	11	3997042	4023418	MGI:1915065	Sec14l2	67815	840	0.1937667	0.247737373	0.782145618
AGEMTEVLPNQR	ENSMUSG00000003585	YES	NO	11	3997042	4023418	MGI:1915065	Sec14l2	67815	98	0.160093848	0.012521488	12.7855288
FRENVQDVLPTLPNPDDYFLLR	ENSMUSG00000003585	NO	YES	11	3997042	4023418	MGI:1915065	Sec14l2	67815	957	1.213999951	1.411218478	0.860249472
GLLFSASK	ENSMUSG00000003585	YES	NO	11	3997042	4023418	MGI:1915065	Sec14l2	67815	1176	0.069746976	0.006863785	10.16159128
IMVLGANWK	ENSMUSG00000003585	NO	NO	11	3997042	4023418	MGI:1915065	Sec14l2	67815	1653	0.136030605	0.121477573	1.119800152
LFPVAYNLIKPFLSEDTR	ENSMUSG00000003585	YES	NO	11	3997042	4023418	MGI:1915065	Sec14l2	67815	1945	0.28280995	0.105811984	2.672759151
IVILGGNWK	ENSMUSG00000019368	NO	NO	11	3931465	3948027	MGI:2144095	Sec14l4	103655	1728	0.152210136	0.184129712	0.82664625
FRETLQDLLPTLPK	ENSMUSG00000019368	NO	YES	11	3931465	3948027	MGI:2144095	Sec14l4	103655	958	0.234965241	0.086683815	2.710601064
DALVNAVIDSLSAYR	ENSMUSG00000036391	NO	NO	11	51505765	51577136	MGI:1924621	Sec24a	77371	378	0.175738637	0.160183754	1.097106496
FLEVIKPFCVILPEIQKPER	ENSMUSG00000030082	NO	NO	6	88453595	88468899	MGI:1858417	Sec61a1	53421	912	0.404522964	0.289555614	1.39704756
EIGSINLK	ENSMUSG00000019802	NO	NO	10	42481302	42552320	MGI:2155302	Sec63	140740	657	0.271158441	0.15132891	1.79184824
LILPGLISSR	ENSMUSG00000068874	YES	NO	3	94736978	94748680	MGI:96825	Selenbp1	20341	2033	0.138760663	0.034303614	4.045074115
LTGQIFLGGSIVR	ENSMUSG00000068877	YES	NO	3	94497478	94508335	MGI:104859	Selenbp2	20342	2229	1.922430863	0.103596898	18.5568381
VIEVLPR	ENSMUSG00000049091	NO	NO	7	134416075	134417433	MGI:108388	Sephs2	20768	3219	0.040782474	0.029438819	1.385329853
YGEGHQAWIVGIVEK	ENSMUSG00000049091	NO	NO	7	134416075	134417433	MGI:108388	Sephs2	20768	3518	0.177936449	0.169999348	1.046689013
NEVSFVIHNLPIIAK	ENSMUSG00000049091	NO	NO	7	134416075	134417433	MGI:108388	Sephs2	20768	2409	0.041346946	0.050858831	0.81297475
FDQLFDDESDPFEVLK	ENSMUSG00000036371	NO	NO	6	67217005	67234041	MGI:1914120	Serbp1	66870	841	0.198820732	0.319312458	0.622652599
LVQIHIPR	ENSMUSG00000071178	YES	NO	12	104966368	104976340	MGI:891970	Serpina1b	20701	2272	0.60226029	0.172888872	3.483511003
FDHPFLFIIFEEHTQSPLFVGK	ENSMUSG00000079015	NO	NO	12	105133136	105143097	MGI:891969	Serpina1c	20702	834	0.558148343	0.764307451	0.730266781
KLSVSQVVHK	ENSMUSG00000058207	YES	NO	12	105576718	105584348	MGI:98377	Serpina3k	20714	1819	0.534714497	0.189987688	2.814469208
NILLTNEQLENAR	ENSMUSG00000021474	YES	NO	13	54167257	54202132	MGI:2137677	Sfxn1	14057	2441	0.227296051	0.07301835	3.112862073
SGDAPLTVNELGTAYVSATTGAVATALGLNALTK	ENSMUSG00000021474	YES	NO	13	54167257	54202132	MGI:2137677	Sfxn1	14057	2664	0.563501533	0.221821497	2.5403378
ALSDALTELGYK	ENSMUSG00000020534	YES	NO	11	60601606	60624663	MGI:98299	Shmt1	20425	215	0.204386176	0.024487055	8.346702882
AVLEALGSCLNNK	ENSMUSG00000020534	NO	NO	11	60601606	60624663	MGI:98299	Shmt1	20425	330	0.336329703	0.248765328	1.351995897
IYQLQVLANCR	ENSMUSG00000020534	NO	NO	11	60601606	60624663	MGI:98299	Shmt1	20425	1756	0.548381752	0.332563631	1.648952866
LGTPALTSR	ENSMUSG00000020534	NO	NO	11	60601606	60624663	MGI:98299	Shmt1	20425	1995	0.201047644	0.147908889	1.359266813
LIIAGTSCYSR	ENSMUSG00000020534	NO	NO	11	60601606	60624663	MGI:98299	Shmt1	20425	2029	0.340119487	0.181915196	1.869659572
VLEACSIACNK	ENSMUSG00000020534	YES	NO	11	60601606	60624663	MGI:98299	Shmt1	20425	3260	0.392567184	0.076534041	5.129314754
AALEALGSCLNNK	ENSMUSG00000025403	NO	NO	10	126954373	126959442	MGI:1277989	Shmt2	108037	14	0.537774113	0.705055946	0.762739632
AHLLADMAHISGLVAAK	ENSMUSG00000025403	YES	NO	10	126954373	126959442	MGI:1277989	Shmt2	108037	123	0.215010722	0.059313485	3.624988859
LGAPALTSR	ENSMUSG00000025403	NO	NO	10	126954373	126959442	MGI:1277989	Shmt2	108037	1956	0.314224299	0.28667619	1.096094862
LNPQTGLIDYDQLALTAR	ENSMUSG00000025403	YES	NO	10	126954373	126959442	MGI:1277989	Shmt2	108037	2149	0.303593522	0.080783312	3.758121749
VLELVSITANK	ENSMUSG00000025403	NO	NO	10	126954373	126959442	MGI:1277989	Shmt2	108037	3267	0.290594737	0.161135654	1.803416747
YADVVTTTTHK	ENSMUSG00000025403	NO	NO	10	126954373	126959442	MGI:1277989	Shmt2	108037	3484	0.667288892	0.721960867	0.924272939
LIIAGTSAYAR	ENSMUSG00000025403	YES	NO	10	126954373	126959442	MGI:1277989	Shmt2	108037	2028	0.166306199	0.077766559	2.138531007
FFVMTSLR	ENSMUSG00000003528	NO	NO	16	17925304	17928312	MGI:1345283	Slc25a1	13358	863	0.145749728	0.139585108	1.044163877
FGMFEFLSNHMR	ENSMUSG00000003528	NO	NO	16	17925304	17928312	MGI:1345283	Slc25a1	13358	881	0.17447207	0.113183998	1.541490599
GLSSLLYGSIPK	ENSMUSG00000003528	NO	NO	16	17925304	17928312	MGI:1345283	Slc25a1	13358	1195	0.134167916	0.085420046	1.570684198
GTYQGLTATVLK	ENSMUSG00000003528	YES	NO	16	17925304	17928312	MGI:1345283	Slc25a1	13358	1285	0.152395043	0.029696454	5.131758919
SHGVLGLYR	ENSMUSG00000003528	NO	NO	16	17925304	17928312	MGI:1345283	Slc25a1	13358	2686	0.290108818	0.407186209	0.712472113
VLLGGISGLTGGFVGTPADLVNVR	ENSMUSG00000025792	NO	NO	11	120353154	120360501	MGI:1353497	Slc25a10	27376	3286	0.169604216	0.118397333	1.432500311
NYSHALDGLYR	ENSMUSG00000025792	YES	NO	11	120353154	120360501	MGI:1353497	Slc25a10	27376	2548	0.339836701	0.029092616	11.68120129
TSFHALTSILK	ENSMUSG00000014606	NO	NO	11	70457698	70460981	MGI:1915113	Slc25a11	67863	3014	0.133334462	0.128041894	1.041334661
FGLGSIAGAVGATAVYPIDLVK	ENSMUSG00000015112	YES	NO	6	5991218	6167118	MGI:1354721	Slc25a13	50799	878	0.047194813	0.014221498	3.318554249
ASFANEDGQVSPGSLLLAGAIAGMPAASLVTPADVIK	ENSMUSG00000015112	YES	NO	6	5991218	6167118	MGI:1354721	Slc25a13	50799	276	1.262056688	0.424410931	2.973666784
ASGDAARPFLLQLAESAYR	ENSMUSG00000015112	NO	NO	6	5991218	6167118	MGI:1354721	Slc25a13	50799	278	0.55294159	NA	NA
DIPFSAIYFPCYAHVK	ENSMUSG00000015112	YES	NO	6	5991218	6167118	MGI:1354721	Slc25a13	50799	459	0.31374213	0.146932706	2.135277699
DLGFFGIYK	ENSMUSG00000015112	YES	NO	6	5991218	6167118	MGI:1354721	Slc25a13	50799	490	0.042405061	0.015564089	2.724545081
FGLYLPLFK	ENSMUSG00000015112	YES	NO	6	5991218	6167118	MGI:1354721	Slc25a13	50799	879	0.306863521	0.040566913	7.564379427
FGLYLPLFKPSASTSK	ENSMUSG00000015112	NO	NO	6	5991218	6167118	MGI:1354721	Slc25a13	50799	880	0.114634186	0.057415701	1.99656512
FGQVTPMEVDILFQLADLYEPR	ENSMUSG00000015112	YES	NO	6	5991218	6167118	MGI:1354721	Slc25a13	50799	884	0.55096509	0.240563607	2.290309404
GLLPQLLGVAPEK	ENSMUSG00000015112	YES	NO	6	5991218	6167118	MGI:1354721	Slc25a13	50799	1183	0.131642659	0.020391987	6.455607269
IAPLEEGMLPFNLAEAQR	ENSMUSG00000015112	YES	NO	6	5991218	6167118	MGI:1354721	Slc25a13	50799	1466	0.124794501	0.01773823	7.035341218
ILREEGPK	ENSMUSG00000015112	NO	YES	6	5991218	6167118	MGI:1354721	Slc25a13	50799	1633	0.729462999	0.262712072	2.776663417
LAVATFAGIENK	ENSMUSG00000015112	NO	NO	6	5991218	6167118	MGI:1354721	Slc25a13	50799	1886	0.122282648	0.118822904	1.029116813
SHQVSFSYFNGFNSLLNNMELIR	ENSMUSG00000015112	NO	NO	6	5991218	6167118	MGI:1354721	Slc25a13	50799	2689	1.192928137	0.992266918	1.202225042
SSPQFGVTLLTYELLQR	ENSMUSG00000015112	NO	NO	6	5991218	6167118	MGI:1354721	Slc25a13	50799	2784	0.152116485	0.10357904	1.468602953
STGSFVGELMYK	ENSMUSG00000015112	NO	NO	6	5991218	6167118	MGI:1354721	Slc25a13	50799	2794	0.11376318	0.073547533	1.546798037
TVELLSGVVDQTK	ENSMUSG00000015112	NO	NO	6	5991218	6167118	MGI:1354721	Slc25a13	50799	3040	0.155641167	0.184255368	0.84470357
VSALSVVR	ENSMUSG00000015112	YES	NO	6	5991218	6167118	MGI:1354721	Slc25a13	50799	3352	0.041391633	0.013984462	2.959830185
WFYVDFGGVKPVGSEPVPK	ENSMUSG00000015112	NO	NO	6	5991218	6167118	MGI:1354721	Slc25a13	50799	3457	0.196353485	0.233460307	0.841057253
YLNIFGESQPNPK	ENSMUSG00000015112	NO	NO	6	5991218	6167118	MGI:1354721	Slc25a13	50799	3548	0.10809703	0.188218741	0.574315973
EVPGYFFFFGGYELSR	ENSMUSG00000031482	NO	NO	8	23486027	23508961	MGI:1342274	Slc25a15	18408	781	0.481220027	0.376664909	1.277581254
IQVLSMTGK	ENSMUSG00000031482	YES	NO	8	23486027	23508961	MGI:1342274	Slc25a15	18408	1678	0.290224861	0.024193351	11.99605891
LSDLQNAAAGSFASAFAALVLCPTELVK	ENSMUSG00000031482	YES	NO	8	23486027	23508961	MGI:1342274	Slc25a15	18408	2195	0.470626685	0.144044896	3.267222213
NEGITALYSGLKPTMIR	ENSMUSG00000031482	YES	NO	8	23486027	23508961	MGI:1342274	Slc25a15	18408	2405	0.427020016	0.133889158	3.189354719
TYSQVGFR	ENSMUSG00000031482	YES	NO	8	23486027	23508961	MGI:1342274	Slc25a15	18408	3075	0.500742339	0.162984452	3.072331944
DGPLGFYHGLSSTLLR	ENSMUSG00000031482	NO	NO	8	23486027	23508961	MGI:1342274	Slc25a15	18408	435	0.270901842	0.247027929	1.096644589
EGITGLYR	ENSMUSG00000032602	NO	NO	9	108564487	108586468	MGI:1928738	Slc25a20	57279	632	0.108524239	0.150040511	0.72329958
GTVLTLMR	ENSMUSG00000032602	YES	NO	9	108564487	108586468	MGI:1928738	Slc25a20	57279	1280	0.123146493	0.058047867	2.121464558
GFNAVMIR	ENSMUSG00000032602	YES	NO	9	108564487	108586468	MGI:1928738	Slc25a20	57279	1088	0.149186338	0.047011272	3.173416359
NLFTPEGK	ENSMUSG00000032602	YES	NO	9	108564487	108586468	MGI:1928738	Slc25a20	57279	2463	0.29059219	0.051400881	5.653447598
DVPFSIVYFPLFANLNQLGR	ENSMUSG00000019082	NO	NO	7	148615638	148623791	MGI:1915517	Slc25a22	68267	565	0.395379166	0.27264596	1.450155966
NHGIAGLYK	ENSMUSG00000019082	YES	NO	7	148615638	148623791	MGI:1915517	Slc25a22	68267	2423	0.340943602	0.095626003	3.565385896
FGFYEVFK	ENSMUSG00000061904	NO	NO	10	90579538	90586712	MGI:1353498	Slc25a3	18674	871	0.208380343	0.75216366	0.277041226
GIFNGFSITLK	ENSMUSG00000061904	NO	NO	10	90579538	90586712	MGI:1353498	Slc25a3	18674	1127	0.099558605	0.053442922	1.862896004
GSTASQVLQR	ENSMUSG00000061904	NO	NO	10	90579538	90586712	MGI:1353498	Slc25a3	18674	1257	0.131617107	0.101310707	1.299143104
IQTQPGYANTLR	ENSMUSG00000061904	NO	NO	10	90579538	90586712	MGI:1353498	Slc25a3	18674	1677	0.101737045	0.081809416	1.243586012
GVAPLWMR	ENSMUSG00000061904	NO	NO	10	90579538	90586712	MGI:1353498	Slc25a3	18674	1287	0.07651188	0.077261197	0.99030151
YYALCGFGGVLSCGLTHTAVVPLDLVK	ENSMUSG00000061904	YES	NO	10	90579538	90586712	MGI:1353498	Slc25a3	18674	3605	0.431779881	0.108139248	3.992813788
DFLAGGVAAAISK	ENSMUSG00000016319	NO	NO	X	34335646	34338802	MGI:1353496	Slc25a5	11740	407	0.02689753	0.020811573	1.292431366
AAYFGIYDTAK	ENSMUSG00000016319	NO	NO	X	34335646	34338802	MGI:1353496	Slc25a5	11740	30	0.31218592	0.351282646	0.88870294
EQGVLSFWR	ENSMUSG00000016319	NO	NO	X	34335646	34338802	MGI:1353496	Slc25a5	11740	734	0.06232665	0.055295268	1.127160655
GTDIMYTGTLDCWR	ENSMUSG00000016319	NO	NO	X	34335646	34338802	MGI:1353496	Slc25a5	11740	1262	0.137157104	0.130348847	1.052231049
ALHDQLGLR	ENSMUSG00000027359	NO	NO	2	126378143	126413979	MGI:1347099	Slc27a2	26458	190	0.092813797	0.063911505	1.4522236
DAVSVFYVSR	ENSMUSG00000027359	NO	NO	2	126378143	126413979	MGI:1347099	Slc27a2	26458	384	0.218678104	0.286283212	0.763852349
DTLYFMDDAEK	ENSMUSG00000027359	NO	NO	2	126378143	126413979	MGI:1347099	Slc27a2	26458	542	0.166085893	0.27856265	0.59622456
ENFVYFHDR	ENSMUSG00000027359	YES	NO	2	126378143	126413979	MGI:1347099	Slc27a2	26458	721	0.978034595	0.116961403	8.362028606
GEVGLLVCK	ENSMUSG00000027359	NO	NO	2	126378143	126413979	MGI:1347099	Slc27a2	26458	1067	0.07943922	0.122273657	0.64968385
ITQLTPFIGYAGGK	ENSMUSG00000027359	NO	NO	2	126378143	126413979	MGI:1347099	Slc27a2	26458	1712	0.242388397	0.147977403	1.638009528
SEVTFTTPAVYIYTSGTTGLPK	ENSMUSG00000027359	NO	NO	2	126378143	126413979	MGI:1347099	Slc27a2	26458	2648	0.172816752	0.391346528	0.441595209
TFVPMTENIYNAIIDK	ENSMUSG00000027359	YES	NO	2	126378143	126413979	MGI:1347099	Slc27a2	26458	2881	0.109052777	0.029389688	3.710579607
VLLASPDLQEAVEEVLPTLK	ENSMUSG00000027359	YES	NO	2	126378143	126413979	MGI:1347099	Slc27a2	26458	3284	0.095091233	0.027994274	3.396810087
VLLASPDLQEAVEEVLPTLKK	ENSMUSG00000027359	NO	YES	2	126378143	126413979	MGI:1347099	Slc27a2	26458	3285	0.890868162	0.468209505	1.902712681
YNVTVIQYIGELLR	ENSMUSG00000027359	NO	NO	2	126378143	126413979	MGI:1347099	Slc27a2	26458	3568	0.167551827	0.261246714	0.641354774
AFLEQAR	ENSMUSG00000027359	YES	NO	2	126378143	126413979	MGI:1347099	Slc27a2	26458	79	0.069141759	0.010557245	6.549223687
EGFDVGIIADPLYILDNK	ENSMUSG00000030382	YES	NO	7	13573695	13583541	MGI:1347100	Slc27a5	26459	628	0.306792594	0.114561024	2.677984043
GMPLLHSVR	ENSMUSG00000030382	NO	NO	7	13573695	13583541	MGI:1347100	Slc27a5	26459	1210	0.258600591	0.246586947	1.048719709
TISALSVFLGLAK	ENSMUSG00000030382	YES	NO	7	13573695	13583541	MGI:1347100	Slc27a5	26459	2942	0.11109511	0.030716577	3.616780312
IQDSLEITNTYK	ENSMUSG00000030382	YES	NO	7	13573695	13583541	MGI:1347100	Slc27a5	26459	1669	0.287307988	0.061026776	4.707900477
KLVANVR	ENSMUSG00000030382	YES	NO	7	13573695	13583541	MGI:1347100	Slc27a5	26459	1822	0.299121986	0.133470749	2.241105173
LKDAVIQNTR	ENSMUSG00000030382	NO	YES	7	13573695	13583541	MGI:1347100	Slc27a5	26459	2047	0.225645458	0.919344488	0.245441683
SLGMGFHSLVVR	ENSMUSG00000030236	NO	NO	6	141578039	141635167	MGI:1351899	Slco1b2	28253	2732	0.166982634	0.229720186	0.726895783
TLGGILAPVYYGALIDR	ENSMUSG00000030236	NO	NO	6	141578039	141635167	MGI:1351899	Slco1b2	28253	2961	0.100111477	0.12497752	0.801035867
NLPGLVQEGEPFSEEATLFTK	ENSMUSG00000001424	NO	NO	6	28430395	28838818	MGI:1929266	Snd1	56463	2475	0.338575818	0.362683452	0.933529821
ETCLITFLLAGIECPR	ENSMUSG00000001424	YES	NO	6	28430395	28838818	MGI:1929266	Snd1	56463	751	0.317052049	0.132078016	2.400490696
RGEFCIAK	ENSMUSG00000001424	YES	NO	6	28430395	28838818	MGI:1929266	Snd1	56463	2578	0.201599568	0.081843274	2.463239303
SAYYKPLLSAEEAAK	ENSMUSG00000001424	YES	NO	6	28430395	28838818	MGI:1929266	Snd1	56463	2627	0.295564372	0.097565416	3.029396949
SSHYDELLAAEAR	ENSMUSG00000001424	NO	NO	6	28430395	28838818	MGI:1929266	Snd1	56463	2782	0.231714276	0.141626127	1.636098372
YFILPDSLPLDTLLVDVEPK	ENSMUSG00000002477	NO	NO	18	10617865	10627968	MGI:98344	Snrpd1	20641	3508	0.185320681	0.218775553	0.847081306
HVGDLGNVTAGK	ENSMUSG00000022982	YES	NO	16	90221039	90226574	MGI:98351	Sod1	20655	1432	0.046988398	0.009724053	4.832182245
GDGPVQGTIHFEQK	ENSMUSG00000022982	NO	NO	16	90221039	90226574	MGI:98351	Sod1	20655	1047	0.068420429	0.040377499	1.694518732
VISLSGEHSIIGR	ENSMUSG00000022982	YES	NO	16	90221039	90226574	MGI:98351	Sod1	20655	3238	0.039931497	0.006986719	5.715342931
GDVTTQVALQPALK	ENSMUSG00000006818	NO	NO	17	13200848	13208219	MGI:98352	Sod2	20656	1053	0.073976171	0.073026775	1.013000657
AIWNVINWENVTER	ENSMUSG00000006818	NO	NO	17	13200848	13208219	MGI:98352	Sod2	20656	158	0.070875625	0.040245087	1.761100053
HHAAYVNNLNATEEK	ENSMUSG00000006818	NO	NO	17	13200848	13208219	MGI:98352	Sod2	20656	1364	0.257878077	0.237539124	1.085623591
AMGAAQVVVTDLSASR	ENSMUSG00000027227	YES	NO	2	122060485	122091076	MGI:98266	Sord	20322	227	0.311680438	0.029342698	10.62207824
AVEAFETAK	ENSMUSG00000027227	YES	NO	2	122060485	122091076	MGI:98266	Sord	20322	319	0.240704136	0.081720341	2.945461738
LENYPIPELGPNDVLLK	ENSMUSG00000027227	YES	NO	2	122060485	122091076	MGI:98266	Sord	20322	1925	0.185022378	0.025519514	7.250231196
ETPQEIASK	ENSMUSG00000027227	NO	NO	2	122060485	122091076	MGI:98266	Sord	20322	757	1.381960945	1.327961076	1.040663744
GENLSLVVHGPGDIR	ENSMUSG00000027227	YES	NO	2	122060485	122091076	MGI:98266	Sord	20322	1064	0.249817038	0.045453138	5.496144949
HNADFCYK	ENSMUSG00000027227	NO	NO	2	122060485	122091076	MGI:98266	Sord	20322	1398	0.259289844	0.14240836	1.82074875
IGDFVVK	ENSMUSG00000027227	YES	NO	2	122060485	122091076	MGI:98266	Sord	20322	1515	0.18775284	0.010585815	17.73626701
LPDSVTFEEGALIEPLSVGIYACR	ENSMUSG00000027227	YES	NO	2	122060485	122091076	MGI:98266	Sord	20322	2156	0.488665841	0.193115821	2.530428828
MHSVGICGSDVHYWEHGR	ENSMUSG00000027227	YES	NO	2	122060485	122091076	MGI:98266	Sord	20322	2331	0.788719251	0.050536771	15.60683901
TLNVKPLVTHR	ENSMUSG00000027227	YES	NO	2	122060485	122091076	MGI:98266	Sord	20322	2971	0.156237879	0.005168128	30.23103771
VAIEPGVPR	ENSMUSG00000027227	YES	NO	2	122060485	122091076	MGI:98266	Sord	20322	3091	0.155770893	0.016241703	9.590798019
VLVCGAGPVGMVTLLVAK	ENSMUSG00000027227	YES	NO	2	122060485	122091076	MGI:98266	Sord	20322	3302	0.182760251	0.07911027	2.310196258
YCNTWPMAISMLASK	ENSMUSG00000027227	YES	NO	2	122060485	122091076	MGI:98266	Sord	20322	3492	0.324652365	0.055958732	5.801639006
YNLTPTIFFCATPPDDGNLCR	ENSMUSG00000027227	NO	NO	2	122060485	122091076	MGI:98266	Sord	20322	3564	0.232156809	0.342982598	0.67687635
VNSLGETAQR	ENSMUSG00000057738	NO	NO	2	29821080	29886971	MGI:98386	Spna2	20740	3329	0.251753685	0.159925331	1.574195177
ALAPQLAR	ENSMUSG00000033735	NO	NO	6	85083679	85087812	MGI:103078	Spr	20751	169	0.030325075	0.022649786	1.338868032
DMLYQVLAAEEPSVR	ENSMUSG00000033735	NO	NO	6	85083679	85087812	MGI:103078	Spr	20751	514	0.12848709	0.198222844	0.648195168
LLGLLQK	ENSMUSG00000033735	NO	NO	6	85083679	85087812	MGI:103078	Spr	20751	2083	0.117897204	0.060003422	1.964841327
LLLINNAATLGDVSK	ENSMUSG00000033735	NO	NO	6	85083679	85087812	MGI:103078	Spr	20751	2102	0.065551648	0.044213577	1.482613533
LLSPGSVMLVSAR	ENSMUSG00000033735	NO	NO	6	85083679	85087812	MGI:103078	Spr	20751	2109	0.100936196	0.098715495	1.022495972
ANIIFNTALGTIFGVK	ENSMUSG00000005803	YES	NO	2	122590973	122635305	MGI:1929899	Sqrdl	59010	235	0.450096991	0.166332602	2.706005832
GTEDFIVESLDASFR	ENSMUSG00000021427	YES	NO	13	38070087	38086032	MGI:105082	Ssr1	107513	1264	0.160750396	0.024888402	6.458847576
FFDEESYSLLR	ENSMUSG00000002014	YES	NO	X	71032401	71036169	MGI:1099464	Ssr4	20832	856	0.145003393	0.06161576	2.353349108
NNEDVSIIPPLFTVSVDHR	ENSMUSG00000002014	NO	NO	X	71032401	71036169	MGI:1099464	Ssr4	20832	2488	0.285683736	0.178275145	1.602487746
ESVQVPDDQDFR	ENSMUSG00000030688	YES	NO	7	108469638	108494821	MGI:1860093	Stard10	56018	744	0.176359932	0.052255403	3.374960726
WDSNVIETFDIAR	ENSMUSG00000030688	NO	NO	7	108469638	108494821	MGI:1860093	Stard10	56018	3450	0.122406122	0.165094911	0.741428801
MECCDVPAETLYDVLHDIEYR	ENSMUSG00000030688	NO	NO	7	108469638	108494821	MGI:1860093	Stard10	56018	2310	0.071857436	0.206110661	0.348635222
MDDSTNSLVGGR	ENSMUSG00000047963	NO	NO	5	93032125	93035605	MGI:1261768	Stbd1	52331	2307	0.642210655	0.494506457	1.29869013
FLAEEGFYK	ENSMUSG00000032116	YES	NO	9	36538860	36575264	MGI:105124	Stt3a	16430	905	0.204631309	0.069009346	2.965269486
ILACDDLDEAAK	ENSMUSG00000022110	NO	NO	14	73925126	73995949	MGI:1306775	Sucla2	20916	1595	0.14355853	0.193209987	0.743018163
ALIADSGLK	ENSMUSG00000022110	NO	NO	14	73925126	73995949	MGI:1306775	Sucla2	20916	193	0.250452628	0.189576004	1.32111988
[truncated: 25,886 more chars]
