# Supplementary material for: Comparative Analysis of Proteome and Transcriptome Variation in Mouse
Source: PLoS Genet. 2011 Jun 9;7(6):e1001393. doi: 10.1371/journal.pgen.1001393 (PMC3111477; doi:10.1371/journal.pgen.1001393)
Supplement: Dataset S3 — SNP information for the Affymetrix probes. (XLS) [file pgen.1001393.s003.xls]

## Sheet: Sheet1
Probe Set ID	Probe Name	cdf file x coordinate	cdf file y coordinate	probe sequence	SNP_Name
1415672_at	1415672_at8	684	130	ACTCTCTTAGTATCGGAATTTCTTA	rs33412686
1415672_at	1415672_at5	268	376	GACTCAAGTAAGTTTTGGCTTCCGT	rs33448691
1415672_at	1415672_at6	631	714	TTGGCTTCCGTGTAACTTCAAGTTA	rs33448691
1415672_at	1415672_at2	682	564	TGTCCTAAGCACCTAACTCTAGTTT	rs33449617
1415672_at	1415672_at7	100	634	TCAGCTCTTCTTTATCTCTATACTC	rs46073150
1415672_at	1415672_at10	295	672	TATTCTAGTCTGTCTGCCTTTTAAA	rs50316927
1415672_at	1415672_at11	686	462	GTCTGTCTGCCTTTTAAACTTGTTG	rs50316927
1415673_at	1415673_at7	548	414	GATGGAGCTACGGACATGGAAGCCT	rs36576100
1415673_at	1415673_at8	608	610	TCCTCCTGCCTGATGCTTTCATTGG	rs36662749
1415674_a_at	1415674_a_at1	273	42	ATGTTCCACTCGCTCTTTGCCATTG	rs32609575
1415675_at	1415675_at9	640	578	TGATGGATTGAGCAGGCCTTCCCGC	rs13459228
1415675_at	1415675_at3	314	496	GGGACCAAGGGTCACAGCTTACAAG	rs28204238
1415678_at	1415678_at11	378	288	CCTGCTGCTGTTCCTAGTAAGATAT	rs4229411
1415678_at	1415678_at8	208	610	TCCTCTCCTCGTAGCCAAGATATTG	rs4229413
1415678_at	1415678_at6	412	362	GAAACTGTCTCTGTTCCGGCGAGGA	rs47841174
1415678_at	1415678_at7	440	308	GCGAGGACTGGCTCACTGATACAGC	rs47841174
1415679_at	1415679_at3	517	422	GATCTTGCGTCTGTCATTTGGGTCT	rs13460004
1415679_at	1415679_at11	716	348	GAAGACATCTGTTTCTCATTTCCCA	rs31745243
1415679_at	1415679_at9	102	562	TGGGCTTCCTCTTCTGGGTGATCAT	rs31746424
1415679_at	1415679_at2	72	204	AATCTCCCGCAAAGGAATCCAGGCA	rs31746425
1415679_at	1415679_at7	740	660	TAGTCAACATTTTCTGGTTCTTCAG	rs49329710
1415680_at	1415680_at8	42	122	ACCCTAGAAATGACTGCGGCACAGA	rs13473617
1415680_at	1415680_at2	598	184	AAGCGAGGGCTCTTCATAAATTCTG	rs27432666
1415680_at	1415680_at3	112	22	ATAAATTCTGAGTTCCTACCTGTGG	rs27432666
1415681_at	1415681_at5	555	596	TGCTCCAGCTTCGATGCAAGCACAG	rs13475638
1415681_at	1415681_at6	436	354	GAACCAGGCGCTTTGGACCGTGAGA	rs37580587
1415681_at	1415681_at4	497	88	AGAGAACTCCGGGATTCTGCTCCAG	rs37840150
1415681_at	1415681_at11	630	216	AATTGGCCTCCTTGCAAGCTGAGAT	rs39102602
1415684_at	1415684_at5	722	476	GTGACTTGAAAAATCTGTCTTCTAT	rs13473046
1415685_at	1415685_at10	430	196	AAGTCGAATTCAAACCGGGAGATCA	mm37-11-29445002
1415686_at	1415686_at6	474	508	GGTCTGGCCACGGAAAGAACGCCTT	rs13464197
1415686_at	1415686_at3	116	20	ATAGCCAGAACCACAGGTCTGCTGT	rs27186198
1415686_at	1415686_at5	593	76	AGTTGCTACTTTGCACTGGGTGGTC	rs27186201
1415686_at	1415686_at11	717	678	TTTAAATCCCTCTTTACCAGACACT	rs27186203
1415687_a_at	1415687_a_at8	639	562	TGTGAATGTAACTTGCCTGTGCCGT	rs13460578
1415687_a_at	1415687_a_at4	562	340	GAATGATCAGGCCTTTAGAGCGATG	rs4228217
1415687_a_at	1415687_a_at3	488	228	CAGCTTCCTGTGGTACCAAGGAGTT	rs4228218
1415687_a_at	1415687_a_at2	176	38	ATGAGGGAGCTACCCAGCTTCCTGT	rs4228219
1415687_a_at	1415687_a_at1	615	662	TATGGCCATCTCCTACCATGAGGGA	rs4228220
1415688_at	1415688_at7	56	106	AGCATGCGCAGCTACAGGCTTTCTA	rs26887943
1415690_at	1415690_at8	128	632	TCAGCGTCAGTTTAGATGGCACCCG	rs29560252
1415691_at	1415691_at8	353	278	CGTAGCTGCGCTGAACTAGAATTGC	rs13471323
1415693_at	1415693_at1	727	684	TTTTCTCCTCTGAGCCATGTGATCA	rs45756300
1415694_at	1415694_at6	90	110	AGCTCTCTGCTTTTAACCCTGATTA	rs36657888
1415694_at	1415694_at7	247	598	TGCTTTTAACCCTGATTATGGACCA	rs36657888
1415694_at	1415694_at8	211	642	TAACCCTGATTATGGACCAGGCTGG	rs36657888
1415694_at	1415694_at9	58	388	GACCAGGCTGGGTCTTTCCACTAAC	rs36864211
1415694_at	1415694_at10	285	44	AGGCTGGGTCTTTCCACTAACCTGA	rs36864211
1415694_at	1415694_at11	559	706	TTCCACTAACCTGAGGCTGAGGTAG	rs36864211
1415694_at	1415694_at3	611	316	GAAGCCGGGCGGATAACTGAGCTCT	rs38672809
1415694_at	1415694_at4	139	278	CGGGCGGATAACTGAGCTCTCTGCT	rs38672809
1415694_at	1415694_at5	624	516	GGATAACTGAGCTCTCTGCTTTTAA	rs38672809
1415694_at	1415694_at1	362	658	TAGCACGCCTGCTGGCCCGGGTTCA	rs45698534
1415694_at	1415694_at2	694	598	TGCTGGCCCGGGTTCAGTCTCCTGC	rs45698534
1415695_at	1415695_at7	353	266	CTGCAGAGCAGGACCTGACCACAAA	rs45665968
1415696_at	1415696_at2	84	544	GGCCTACTGTTAAAGCCCTGAGTGA	rs50136001
1415698_at	1415698_at6	570	658	TAGACAGTTGTCACAGCACACCAGT	rs13466810
1415698_at	1415698_at5	665	122	ACCCCACGGGCTTAGACAGTTGTCA	rs30251163
1415701_x_at	1415701_x_at11	693	536	GGCAGCATTGCATGATTCTCCAGTG	rs13464302
1415701_x_at	1415701_x_at2	125	706	TTCCGGTCGGAGCTGTGATCAACTG	rs29284314
1415701_x_at	1415701_x_at5	458	68	AGGGACGGCTGAACAGACTTCCTGC	rs30010499
1415703_at	1415703_at4	637	32	ATCCAACTCTATTCAGATCCAGTGG	rs29294347
1415704_a_at	1415704_a_at7	278	592	TGAAGACTTCATTTGGGCACCAGAA	rs27597030
1415704_a_at	1415704_a_at6	21	412	GAGGCTTGAGATTCTTAGTTGAACT	rs36821341
1415704_a_at	1415704_a_at9	735	156	AAAGTATGCTTCACTCCAGCGTGAC	rs37926902
1415704_a_at	1415704_a_at10	258	550	TGGCATACTGTACTGGAACGCTGAA	rs48465716
1415704_a_at	1415704_a_at8	485	364	GAAACGTTAACACCTTGAGCCACAA	rs48948550
1415704_a_at	1415704_a_at11	88	700	TTCTTTGGGTTCTCAGGCATGGTTC	rs51002083
1415704_a_at	1415704_a_at1	9	96	AGACTTGCTCACTACTGACAGGAGT	rs51536941
1415706_at	1415706_at11	400	654	TACCATCGTCGTTATGTTCTGTTGC	rs31581984
1415706_at	1415706_at4	395	44	ATGTCCTCTCTCTGCTATTGCAAAT	rs31581986
1415708_at	1415708_at9	266	418	GATGCATGATTCAAGTTTGTCCAAT	rs4228552
1415709_s_at	1415709_s_at3	489	264	CTGCCATTCATTCCTGAGCTTCCAA	rs4232228
1415710_at	1415710_at4	38	152	AAATTTTGTCCGAGCTGTATCCGTG	rs31692126
1415710_at	1415710_at10	258	164	AAACGATGAGAGTCCACTCCCAACA	rs31697856
1415710_at	1415710_at9	296	684	TTTTGCGCCAAGTTCCTTTCAAGAA	rs31697857
1415711_at	1415711_at5	54	314	GCTGACAAGACCTACCTGTGACATA	rs49376676
1415713_a_at	1415713_a_at10	726	600	TGCTGGCCTCCAGGAATATCGAGTC	rs51112490
1415715_at	1415715_at1	40	170	AAAAGCTCATACTCCTAACCCTAGG	rs13470162
1415716_a_at	1415716_a_at3	590	518	GGAGGAAGCAGCACTGAAAGCCCCT	rs26922547
1415716_a_at	1415716_a_at4	279	410	GAGGAAGCAGCACTGAAAGCCCCTG	rs26922547
1415716_a_at	1415716_a_at5	249	58	AGGAAGCAGCACTGAAAGCCCCTGA	rs31191814
1415716_a_at	1415716_a_at6	7	534	GGAAGCAGCACTGAAAGCCCCTGAT	rs31191814
1415716_a_at	1415716_a_at7	658	350	GAAGCAGCACTGAAAGCCCCTGATT	rs31191814
1415716_a_at	1415716_a_at8	608	186	AAGCAGCACTGAAAGCCCCTGATTG	rs31191814
1415716_a_at	1415716_a_at9	219	104	AGCAGCACTGAAAGCCCCTGATTGA	rs31191814
1415716_a_at	1415716_a_at10	686	226	CACTGAAAGCCCCTGATTGAAGATG	rs31191814
1415716_a_at	1415716_a_at11	672	124	ACTGAAAGCCCCTGATTGAAGATGA	rs31191814
1415716_a_at	1415716_a_at1	403	254	CTACAGGTGGAAAAGCAAGGCTGAC	rs48656488
1415716_a_at	1415716_a_at2	183	358	GAAAAGCAAGGCTGACAGAAGGATG	rs48656488
1415719_s_at	1415719_s_at5	574	0	ATAACCGTACAATCCTATGGCCCAT	rs31504837
1415719_s_at	1415719_s_at3	277	444	GTTTCCTTACATCTTTGCTGTCTCT	rs49325752
1415720_s_at	1415720_s_at6	629	200	AAGGACAATGGCTGAATTCTCTCCC	rs4231508
1415722_a_at	1415722_a_at11	586	122	ACCCGCTGTGAAATGTCCCTGTAGA	rs4228136
1415722_a_at	1415722_a_at6	127	644	TAACAGTCCGTTACACTTTCCTCAG	rs47410555
1415723_at	1415723_at11	247	534	GGAATAATCCTTCGTTGCTCTATTG	rs13470465
1415723_at	1415723_at9	287	200	AAGGTCTTGGGCTTCTGTTCATTCT	rs13470469
1415723_at	1415723_at10	281	148	ACACAATCTGGGTTTTACTCATGGA	rs33835519
1415724_a_at	1415724_a_at2	513	628	TCATTTTCTTACATGCTTAGCACAG	rs27560598
1415724_a_at	1415724_a_at3	191	246	CATTTTCTTACATGCTTAGCACAGA	rs27560598
1415724_a_at	1415724_a_at4	40	686	TTTTCTTACATGCTTAGCACAGATT	rs27560598
1415724_a_at	1415724_a_at5	473	626	TCTTACATGCTTAGCACAGATTCAC	rs27560598
1415724_a_at	1415724_a_at6	365	138	ACATGCTTAGCACAGATTCACAACT	rs27560598
1415725_at	1415725_at7	63	530	GGAAACTTCAAGGTCTGTCTCATCT	mm37-16-13814546
1415725_at	1415725_at9	133	530	GGAAATCACTATATTGCTCAGGCTG	rs4231085
1415725_at	1415725_at10	507	14	ATATTGCTCAGGCTGGCTTCGGACT	rs4231085
1415725_at	1415725_at6	26	116	AGCCTTGGTGGCAAGTCACTAGGAA	rs4231086
1415727_at	1415727_at4	326	664	TATGAGCTGGTGGTGGACGCCATCT	rs32875601
1415730_at	1415730_at4	0	640	TAATAGACCCCTTCAGTCACGGAGG	rs36412292
1415730_at	1415730_at3	442	628	TCATCCCAGCACACTTCTAATAGAC	rs36762375
1415731_at	1415731_at8	629	230	CAGCTGTTTATCATTTGCCTCTAAC	rs36754744
1415731_at	1415731_at5	59	622	TCTCCTGTACTTGTCTTTCTGTTTA	rs37596378
1415731_at	1415731_at9	729	114	AGCCTCGCTGACTGTTGACTGTACA	rs38130139
1415732_at	1415732_at6	638	88	AGAGCATGGGCCTGATTTCCCCTGG	rs47815893
1415732_at	1415732_at7	286	46	ATGGGCCTGATTTCCCCTGGAGTGT	rs47815893
1415732_at	1415732_at11	7	354	GAACCACGTGTAGACTCTTCTGGAA	rs47866287
1415732_at	1415732_at8	200	112	AGCTGGCGCTGTTCCTGGCCCGGAA	rs51551092
1415733_a_at	1415733_a_at8	74	716	TTGTGTTCATGGTGCCCTTAGGCCC	rs33736705
1415733_a_at	1415733_a_at5	141	424	GATAGCATCTGAGGACGGGCAGTCA	rs49156299
1415734_at	1415734_at10	567	596	TGCATCATGGCTTGCTTCCTGGAGC	rs38001339
1415736_at	1415736_at1	113	30	ATCTGCCACAACTGGAAATGCTCAA	rs29281072
1415737_at	1415737_at10	60	126	ACGGTACCACGTTGATTAGTCTGAA	rs38229307
1415738_at	1415738_at11	335	326	GCATGCTTTCCCTGTTGCTGTTAGA	rs28150396
1415741_at	1415741_at6	369	712	TTGATATACGCGTCCACTGAAGTGA	rs31553039
1415743_at	1415743_at5	9	68	AGGGAGGCCATGACTTGACCGCCAT	rs27008943
1415744_at	1415744_at3	359	250	CTTCACCATGGCTGAACTGATCCAA	rs27988431
1415744_at	1415744_at1	436	500	GGGTAGAAAGTGCTGTCCTTCTGCA	rs46219827
1415744_at	1415744_at7	433	112	AGCGCTACGAATCACAGCTTCGGGA	rs46265736
1415744_at	1415744_at10	482	104	AGCAGGAGTTTCAGCGGGCCCAAGC	rs46356734
1415744_at	1415744_at9	548	408	GAGGGAAACCCTTGCTCAACTGCAG	rs47053756
1415744_at	1415744_at11	247	500	GGGATGAGGCTAACCCTGAGCCAAT	rs49606550
1415745_a_at	1415745_a_at11	479	284	CCGTACTTTCTAGTGAGTCTAAGGA	rs47493747
1415747_s_at	1415747_s_at8	470	210	AATTATTGGCTGGACACAAATTGCA	rs13474610
1415747_s_at	1415747_s_at9	618	134	ACTTTGTTTGCTTTCTTCACATATT	rs30992322
1415747_s_at	1415747_s_at3	223	646	TAAATTGCCAAATATGTTCTTTCTC	rs48415106
1415747_s_at	1415747_s_at4	296	436	GTTCTTTCTCGACTATTTATTTTTG	rs48415106
1415748_a_at	1415748_a_at2	321	382	GACGTCACCAAAAGCTACTACCAGA	rs32761873
1415748_a_at	1415748_a_at9	173	82	AGTTGCCATACCATCGTCTGAGGAG	rs32762669
1415748_a_at	1415748_a_at10	258	372	GACACTCTAGCCCTGTGGTTCTGCA	rs32762672
1415750_at	1415750_at10	676	308	GCTGGAAGCCACTGTACTCCGACTG	rs13462436
1415754_at	1415754_at11	147	310	GCGGAAGATCCCCATCATCATTCGC	rs31586806
1415754_at	1415754_at3	349	0	AGGACAATTTCGACGGCGACGACTT	rs31586819
1415754_at	1415754_at4	415	126	ACGGCGACGACTTTGATGACGTTGA	rs31586819
1415755_a_at	1415755_a_at10	180	74	AGTCCTCAGTGCACACGGTTCTGAG	rs36326178
1415755_a_at	1415755_a_at11	126	224	CACACGGTTCTGAGTTGGTTCCTTT	rs36326178
1415755_a_at	1415755_a_at2	264	548	TGGCCAGAAGCCATCAGATGAGGTT	rs36816515
1415755_a_at	1415755_a_at3	5	514	GGTTGGAATTGCCTGGCCTCCCTCA	rs36816515
1415755_a_at	1415755_a_at5	325	392	GAGCTTTGTGCTCAGGTCTAAGGTA	rs47994491
1415755_a_at	1415755_a_at6	705	634	TCACAGGGCGACTCGGACCGGCCAG	rs49316645
1415757_at	1415757_at7	536	4	ATTCCTTCCTATCAGGCGTTCAAGA	rs4232232
1415757_at	1415757_at8	13	708	TTCCTATCAGGCGTTCAAGACTCTG	rs4232232
1415757_at	1415757_at9	517	26	ATCAGGCGTTCAAGACTCTGCTTCA	rs4232232
1415757_at	1415757_at1	683	278	CCCACTTCTGAAGTCAACTAAGGCA	rs4232233
1415757_at	1415757_at2	129	346	GAAGTCAACTAAGGCAGGTCCCCTC	rs4232233
1415758_at	1415758_at3	363	262	CTCCCAACGCCTCTGATTTGAAAGG	rs29721216
1415758_at	1415758_at9	5	312	GCTGACGTAGTTATGATTCCTGTAA	rs31536269
1415758_at	1415758_at1	133	250	CTTCTCCACTGTCTAAGTCTGTAAC	rs50788814
1415759_a_at	1415759_a_at8	170	622	TCTCACCGGGATTCAGTCATGCCTG	rs27194377
1415759_a_at	1415759_a_at6	293	170	AAAATGGCCTCTTGACATCTGATGT	rs33761735
1415759_a_at	1415759_a_at7	730	138	ACATCTGATGTCAGCTCTCCAGTGG	rs33761735
1415759_a_at	1415759_a_at11	238	372	GACAGCCAGTTACCAAGACATCAGT	rs33761741
1415760_s_at	1415760_s_at4	131	70	AGGGCTGTGCTGAAGCCGTCTCCAG	rs26948537
1415760_s_at	1415760_s_at10	475	696	TTGGCCCCAAGTAGCCAGGACCTGG	rs26948551
1415764_at	1415764_at5	219	570	TGTATAGACGCTTGTACCGATCCAT	rs32338199
1415764_at	1415764_at6	193	654	TACCGATCCATCTTCAGCTGACTGA	rs32338199
1415764_at	1415764_at9	56	140	ACATCTCCTGTTTTGAATTGGCCTA	rs33534006
1415764_at	1415764_at1	677	422	GATACTTTCTGTAGGTGGCCAGTTT	rs36484492
1415764_at	1415764_at2	470	120	ACCTGTCATGTTGGCTCCTAAGGAA	rs46116514
1415764_at	1415764_at4	85	422	GATCTGGATGATTCTGCACATGCAA	rs47090667
1415764_at	1415764_at7	52	206	AATGTTGTATGATAGCCCTTCTCCA	rs47989114
1415764_at	1415764_at3	128	356	GAACTGCTGTTGTAAGCGGCTCATC	rs50877045
1415765_at	1415765_at10	476	374	GACAGGTGGATTGGTAGCCCAGTAA	rs36385901
1415768_a_at	1415768_a_at1	525	490	GTGGCCACTCAGCAAAAACTTACTC	rs28316617
1415768_a_at	1415768_a_at2	184	226	CACTCAGCAAAAACTTACTCCCGGG	rs28316617
1415771_at	1415771_at9	24	542	GGCTCTGTTCGTGCAAGAATAGTCA	rs33041314
1415771_at	1415771_at10	43	436	GTTCGTGCAAGAATAGTCACTGATC	rs33041314
1415771_at	1415771_at11	685	458	GTCACTGATCGGGAAACTGGTTCTT	rs33041314
1415771_at	1415771_at1	292	394	GAGAAGTCAACCATCCAAAACTCTG	rs47302971
1415771_at	1415771_at2	683	456	GTCAACCATCCAAAACTCTGTTTGT	rs47302971
1415772_at	1415772_at10	645	612	TCAGAGGTCCAGTTTAACTAGGGAT	rs33041316
1415773_at	1415773_at1	259	522	GGAGATCACAACAGCCAAAGGAAAG	rs8256596
1415774_at	1415774_at8	258	530	GGAACAAGACCAACCAAGAAATCAA	rs31470950
1415774_at	1415774_at9	26	0	CCAACCAAGAAATCAATGACTGGAC	rs31470950
1415775_at	1415775_at5	247	406	GAGTCAGATGTCACGGCATCGGAAC	rs29288090
1415775_at	1415775_at2	250	298	CCAAGATTTCTGACTTCAGCTGGAA	rs29288091
1415775_at	1415775_at3	540	692	TTCAGCTGGAATCCCAATGAACCTT	rs29288091
1415776_at	1415776_at1	479	440	GTTATTATACCCCAGGGCTTCAGAA	rs8239390
1415776_at	1415776_at2	518	68	AGGGCTTCAGAACTCACAGGACAGG	rs8239390
1415776_at	1415776_at3	34	232	CAGAACTCACAGGACAGGGATTGCT	rs8239390
1415776_at	1415776_at4	293	516	GGATTGCTGGAGAACACTGCGAGCT	rs8239391
1415776_at	1415776_at5	196	172	AACACTGCGAGCTGTGGAGCACACT	rs8239391
1415777_at	1415777_at7	565	20	ATACTCGCCAGTGTGATATCTTCAG	rs37988623
1415778_at	1415778_at2	480	704	TTCCTCATTTCAAAGTTGCTACCAG	rs29740115
1415778_at	1415778_at5	66	434	GTTCTATCCCTTTGACACTACACAG	rs50026573
1415778_at	1415778_at9	249	48	AGTGCCAAAGGTTCAACTTAATGTA	rs50443660
1415779_s_at	1415779_s_at3	0	74	AGTCCTTAGTTCATGTGGCTCGGTC	rs13468430
1415779_s_at	1415779_s_at10	681	444	GTTTGCATCGACACCTGTAAATGTA	rs33796014
1415779_s_at	1415779_s_at2	135	194	AAGTTAACTGCTCCCTTGGTATATG	rs36428420
1415779_s_at	1415779_s_at4	268	260	CTCTGTGAGCACCACTGAGTGATCT	rs45685967
1415779_s_at	1415779_s_at5	41	502	GGGTATTAACCAACAGCAGACTTCC	rs46373669
1415779_s_at	1415779_s_at7	233	608	TCCTTCTTGCCAGTCTAACAGGGTG	rs47633675
1415779_s_at	1415779_s_at11	243	218	CAATGAGAACATTAGGCCCCAGCAA	rs47736707
1415779_s_at	1415779_s_at1	539	356	GAACTTGTTGCTGATTTTTGACCTT	rs47931853
1415779_s_at	1415779_s_at8	147	606	TCCGAGCCTTAGGACCCAGTTTCAG	rs50726530
1415781_a_at	1415781_a_at1	569	666	TATAACTTTTTTGTACGTAGCTGTT	rs13472272
1415781_a_at	1415781_a_at2	72	132	ACTTTTTTGTACGTAGCTGTTACAT	rs13472272
1415781_a_at	1415781_a_at3	485	452	GTACGTAGCTGTTACATGTAGGGCA	rs13472272
1415781_a_at	1415781_a_at4	595	120	ACGTAGCTGTTACATGTAGGGCAAT	rs13472272
1415781_a_at	1415781_a_at10	80	356	GATAGTTTTCCCTTCAAGTCAAGCG	rs27764594
1415781_a_at	1415781_a_at11	175	16	ATAGTTTTCCCTTCAAGTCAAGCGT	rs27764594
1415781_a_at	1415781_a_at5	147	2	AAATGATCCTAGATAGTTTTCCCTT	rs50275629
1415781_a_at	1415781_a_at6	98	42	ATGATCCTAGATAGTTTTCCCTTCA	rs50275629
1415781_a_at	1415781_a_at7	504	420	GATCCTAGATAGTTTTCCCTTCAAG	rs50275629
1415781_a_at	1415781_a_at8	329	604	TCCTAGATAGTTTTCCCTTCAAGTC	rs50275629
1415781_a_at	1415781_a_at9	536	252	CTAGATAGTTTTCCCTTCAAGTCAA	rs50275629
1415782_at	1415782_at5	567	456	GTAACTGGTGTATGTGCACACTCAT	rs13472266
1415782_at	1415782_at6	208	46	ATGTGCACACTCATAGTGCTCTCTC	rs13472266
1415782_at	1415782_at7	722	386	GACCGATGTTCTGTTCTGGTTGACA	rs13472269
1415782_at	1415782_at9	682	96	AGAACCCAACAACACCAAATCCTTG	rs13472270
1415782_at	1415782_at10	699	218	CAAATCCTTGCATACCTTGTTCGAT	rs13472270
1415782_at	1415782_at8	97	606	TCCACTAGTGGCATGCTCATTCAGC	rs13472276
1415782_at	1415782_at11	359	322	GCATACCTTGTTCGATTGGAGAATT	rs29677341
1415782_at	1415782_at1	298	96	AGAAAGCCACAATTTGGTCCCACCA	rs32474379
1415783_at	1415783_at9	41	562	TGGGCTTTCCCTGAATGCAAGATAA	rs13459297
1415783_at	1415783_at1	732	630	TCAGGACCTTAACTCACTTCATAAT	rs36656528
1415783_at	1415783_at7	65	706	TTCGTTCTCTGGTCCTATGTGAGAT	rs38242231
1415784_at	1415784_at3	94	18	ATATGCTTGGAGAGCTCCGGACCTT	rs32671930
1415784_at	1415784_at4	89	388	GACCTTCTATGCTGTCACCAAAGAG	rs32671930
1415786_at	1415786_at1	543	634	TCACCCAGGAGCTTTACTGGCAGAT	rs33819548
1415788_at	1415788_at3	567	174	AACTCGCAAGAGTTGTCCTTCCTTG	rs26833582
1415788_at	1415788_at4	566	566	TGTCCTTCCTTGTCAGAGTTTCTCT	rs26833582
1415788_at	1415788_at7	420	488	GTGGTAAGGCTGTGCCCTACATGAC	rs3159789
1415789_a_at	1415789_a_at2	273	348	GAAGATAAGGCCTTTCATGAAAGCT	rs51506420
1415789_a_at	1415789_a_at3	431	240	CATGAAAGCTCATCTAAACCGTGAT	rs51506420
1415790_at	1415790_at6	19	78	AGTACTGGGAGAGGTATCTATCAAA	rs29391621
1415790_at	1415790_at7	112	694	TTACACTCAGAGTTGAAGATCCGGA	rs29393072
1415790_at	1415790_at8	541	590	TGAAGATCCGGAGGTCTGTGGACCT	rs29393072
1415791_at	1415791_at5	402	290	CCTTACTTTACCTTCATCCTGTGTT	rs37917164
1415791_at	1415791_at1	238	398	GTGGACACACGGCTTTCCCAGGTTC	rs39835448
1415793_at	1415793_at2	318	352	GAAGCCTGGCTTGGGAGCTGTTTCC	rs46506991
1415793_at	1415793_at10	626	100	AGAAGTGTTATACCCCATGGCTGTT	rs49697800
1415794_a_at	1415794_a_at11	66	90	AGAGTTCAGAGGTCTTCGTGTTCAC	rs29206464
1415796_at	1415796_at10	539	442	GTTTGACTGTACCATCGACTGTTAT	rs13464926
1415796_at	1415796_at6	86	56	AGGCTCCCAGGAGTTTCCTGAGGTA	rs13464927
1415796_at	1415796_at4	168	168	AAAAACTAGCTATCACTTCCTGAGT	rs13464928
1415796_at	1415796_at1	489	646	TAAACCATCTCTGCATCACCATGAA	rs27509285
1415796_at	1415796_at8	541	240	CATGACTTGAGTCCAGTGAGATCTC	rs27509289
1415797_at	1415797_at9	110	606	TGCCATGCTGCAGCTAGAACTTCGC	rs33313058
1415798_at	1415798_at11	686	142	ACAGACCCTGTATGAGCTGATGCTC	rs13466356
1415799_at	1415799_at10	607	136	ACTTCCCACAAGCTAAACTCTTTTG	rs37260720
1415801_at	1415801_at4	572	130	ACTGAGCCCATCCAAAGACTGCGGA	rs50037117
1415801_at	1415801_at5	153	310	GCGGATCTCCAAAATATGCTTACTT	rs50037117
1415801_at	1415801_at7	212	14	ATTTCCCTGACGACAGCCAAAATGC	rs8236417
1415801_at	1415801_at9	30	692	TTAGCTATCGTGGATCAGCGACCTT	rs8237360
1415802_at	1415802_at3	527	662	TATGTGGGATGATTCAGTACCGACT	rs33584949
1415802_at	1415802_at11	261	86	AGATGGACCAGATTGGAACTACAGT	rs33584952
1415803_at	1415803_at4	539	286	CCTGGGCGCAAAGTGACTGCTGAAG	rs32116693
1415804_at	1415804_at8	583	12	ATTTATTGGATTCCCAGCCCCTGCG	rs32116198
1415805_at	1415805_at6	10	324	GCATTTGCCCGTTGCACACACAAGG	rs13472850
1415805_at	1415805_at9	655	496	GGGACAGGAGCATCATCGGCGCCAT	rs13472851
1415806_at	1415806_at9	100	340	GAATCACAGCACCATAAAATCCTTG	rs47086933
1415806_at	1415806_at10	138	154	AAATCCTTGAGATCATGCACTCCCC	rs8269672
1415808_at	1415808_at4	293	140	ACAGTAGCGAAAATGACCAGGAGAC	rs29917561
1415808_at	1415808_at10	555	648	TACACAGAGAGTGGCGATGGGTTTT	rs47772419
1415808_at	1415808_at6	384	16	ATAGAAATGAGTGCCTCCGGTCAGC	rs51288230
1415808_at	1415808_at7	295	604	TGCCTCCGGTCAGCTAACTGATGAA	rs51288230
1415809_at	1415809_at1	14	248	CTTTATTATGTTTTGTTCCTCAGGT	rs51851572
1415810_at	1415810_at1	283	276	CGCGCCATTCACTGACATGATTGCA	rs29109538
1415810_at	1415810_at6	665	536	GGCAGAGATGTGTTATCAGTTCCAT	rs49711370
1415811_at	1415811_at3	84	418	GATGATGTGCTAACTTCACTTCAGG	rs29109130
1415811_at	1415811_at4	598	366	GAAAGAGGCTTTCCAGTGCATCTGC	rs29109131
1415811_at	1415811_at5	651	122	ACCGTGTGTCAGCACAACGTCTGTA	rs29109133
1415812_at	1415812_at11	319	300	GCCATCAATGTCACCAATCAGTGCC	rs27168761
1415812_at	1415812_at9	438	242	CATCACAGTCGTTAGGCAGGGCTTT	rs27168762
1415813_at	1415813_at2	188	100	AGAAGTTGGTCAGCTTGCCTATGGA	rs27397096
1415813_at	1415813_at9	300	610	TCCTCTTTGCCTGAGGGCATTTGTA	rs27397097
1415813_at	1415813_at10	575	68	AGGGCATTTGTAAACTCGGCAGAAG	rs46883192
1415815_at	1415815_at2	219	470	GTGCCAGATTCGTAAGCTATTGCTA	rs29241752
1415820_x_at	1415820_x_at1	733	246	CTTGTTTTAATTACTTTCTCATCTT	rs46635643
1415821_at	1415821_at4	652	74	AGTCTGGCATTCTAAGGGCTTACCG	rs13460956
1415821_at	1415821_at11	283	334	GCAACTCTAGTTACACCTTTTGGTT	rs13460957
1415822_at	1415822_at6	94	404	GAGTATTTAAGTCCTGCACATTTTT	rs37097714
1415822_at	1415822_at7	738	680	TTTTGTAGTAACTGTCCATCGTGGA	rs37097714
1415823_at	1415823_at6	130	140	ACATGCACTCGAGGTTGTGTTCTTA	rs37827277
1415830_at	1415830_at3	420	48	ATGGAATCCGATGAAAACCCTCTGA	rs46093431
1415831_at	1415831_at7	480	78	AGTTTCTGTCCGTGTGGGTCAGGCA	rs13464949
1415831_at	1415831_at2	271	652	TACTCACGGTGCTTGTTTCTTTCCT	rs46534731
1415831_at	1415831_at11	36	276	CTGGCTGCAGCGGAATTTTTTGTTT	rs47837770
1415831_at	1415831_at5	51	304	GCCTCGGATGCTGGTTACATTTGAT	rs49113043
1415832_at	1415832_at7	404	628	TCATTCTTAACACGAGTACATCTCT	rs4232485
1415832_at	1415832_at8	378	146	ACACGAGTACATCTCTTACATTAGA	rs4232485
1415832_at	1415832_at6	455	294	CCAGGTCCACAGAACTCATTCTTAA	rs4232486
1415832_at	1415832_at5	298	28	ATCTGCATTTCTGGGCACAGTTCCA	rs4232487
1415833_x_at	1415833_x_at5	674	492	GGGCTGAACATGTGCCGCCAGTGCT	rs31773357
1415833_x_at	1415833_x_at6	247	172	AACATGTGCCGCCAGTGCTTCCGGC	rs31773357
1415833_x_at	1415833_x_at3	616	332	GAAGTTCGGCCAGGGTTCCCGCTCT	rs31774286
1415833_x_at	1415833_x_at4	127	72	AGTTCGGCCAGGGTTCCCGCTCTTG	rs31774286
1415833_x_at	1415833_x_at8	452	244	CTTCCGGCAGTACGCGAAGGACATA	rs36855402
1415833_x_at	1415833_x_at1	263	0	AGTCACCCACGGAAGTTCGGCCAGG	rs48668203
1415834_at	1415834_at4	608	40	ATGATGAGGTCTTCAGTCTCTTTCA	rs13473761
1415837_at	1415837_at1	419	536	GGCAGCATTACACCCGTCAAATATG	rs13469264
1415837_at	1415837_at2	478	106	AGCATTACACCCGTCAAATATGAAT	rs13469264
1415838_at	1415838_at1	427	652	TACTCTGCCAATTTTATCCATGTTC	rs13474295
1415838_at	1415838_at2	184	32	ATCCATGTTCTTGCTAAGTCTATTG	rs13474295
1415838_at	1415838_at9	520	38	AGTCACTGGCAATACGGGTTTAAAG	rs46522245
1415839_a_at	1415839_a_at3	545	466	GTGAAGAATTGTTTCCGGATGACTG	rs30916507
1415839_a_at	1415839_a_at2	665	182	AAGCCAAGTTCATTAATTATGTGAA	rs3140569
1415839_a_at	1415839_a_at10	419	206	AATGCAAAGTGAGAACTTTCCCTAC	rs36782439
1415839_a_at	1415839_a_at11	721	196	AAGTGAGAACTTTCCCTACTGTGTT	rs36782439
1415839_a_at	1415839_a_at7	123	420	GATCTCTGGCAGTGGAGGAAATCTC	rs46232971
1415839_a_at	1415839_a_at5	598	62	AGGAGGCTATTCAAGATCTCTGGCA	rs49371817
1415839_a_at	1415839_a_at6	28	318	GCTATTCAAGATCTCTGGCAGTGGA	rs49371817
1415840_at	1415840_at3	586	524	GGACTGCTTATCCTAAAATCGTGTC	rs45679620
1415840_at	1415840_at4	21	154	AAATCGTGTCTAGTGCGCTCGAGGC	rs45679620
1415841_at	1415841_at10	184	616	TCGCCTACCTGTTGTAAGTTTCATG	rs28322680
1415843_at	1415843_at3	341	206	AATGAGCAGCTGATTCCCGAGCCTG	rs33167092
1415843_at	1415843_at4	562	228	CACCTGTTCAGCTGACCAGACATGT	rs46622003
1415849_s_at	1415849_s_at11	11	216	AATTCTGTCCCAATCTCACCAGATG	rs27547234
1415849_s_at	1415849_s_at9	33	314	GCTGAATATCTGTCCACTTTGCGAT	rs27547235
1415849_s_at	1415849_s_at5	346	712	TTGCATCTTTTCCACTCGGGCACAA	rs27547238
1415849_s_at	1415849_s_at7	410	592	TGAAGAGTATGTGGCGGCTTCTTCC	rs45812961
1415850_at	1415850_at2	245	402	GAGATGGAGCCTGCACCGGCAGCAA	rs29945030
1415852_at	1415852_at2	229	200	AAGGTCTCTGAGTATGCCCGTCGCT	rs13471195
1415852_at	1415852_at3	198	284	CCCGTCGCTTTGGTGTTCCTGTTAT	rs13471195
1415853_at	1415853_at4	712	400	GAGTTGGTTGTGTCTGCCCCTTTGC	rs45699211
1415853_at	1415853_at1	356	150	ACAATAATGTGGCTCCTGTCTTTCT	rs51498574
1415853_at	1415853_at2	88	24	ATAATGTGGCTCCTGTCTTTCTTCC	rs51498574
1415854_at	1415854_at7	246	246	CTTGACAGTCACTCTAGCGTGTGTA	rs51005420
1415855_at	1415855_at6	681	2	ATTCCTATAGTCTTATTTTCCAGTA	rs13466703
1415855_at	1415855_at7	247	676	TTTCCAGTAGTCTAGGCATTCCTAT	rs13466703
1415856_at	1415856_at11	476	474	GTGCACTATCTTTATGTTGCTGCGA	mm37-13-118062754
1415856_at	1415856_at9	417	86	AGAGGCCAGATCCACGTTGTCACAG	rs30544633
1415856_at	1415856_at8	159	138	ACATTTTCCTTGTTCTTTGTCATTG	rs30545935
1415856_at	1415856_at7	412	188	AAGAGCTTCCCAGCCTTAAGTAGAA	rs30545936
1415856_at	1415856_at3	580	80	AGTTCAAATGCTTGTGCCATGGCCA	rs30545937
1415859_at	1415859_at3	145	500	GGGAGGAGCTCGTCACCAAACCGGT	rs33086620
1415859_at	1415859_at1	589	696	TTCACCACCGGCTCGGACAGTGAGT	rs33087356
1415860_at	1415860_at3	377	12	ATTTCAAATATCTTTCAGGCTGCAG	rs27696538
1415860_at	1415860_at8	503	114	ACCTTTAACTTCTAATGTCCAGCTA	rs29937431
1415860_at	1415860_at9	276	466	GTCCAGCTAAGGCACAAAGTTGTTA	rs29937431
1415860_at	1415860_at2	39	632	TCAGGTTATTCTTGACGCCATTTCA	rs29938381
1415860_at	1415860_at10	473	272	CTGTGCTATTCTGTGTTCTCATAGA	rs30310272
1415860_at	1415860_at5	585	154	AAATGTGGTGCCAGAAACTACCTCT	rs30310273
1415860_at	1415860_at6	516	96	AGAAACTACCTCTGAAGGCTTCGCC	rs30310273
1415861_at	1415861_at3	409	164	AAACTGCTCTCATTTTGCTTTCAGC	rs28091428
1415861_at	1415861_at1	406	168	AAAAGCAATGCTTTGTTTACACAGG	rs28091431
1415861_at	1415861_at5	229	444	GTATTATTTGGCCTCAGGTGCAAGG	rs31244330
1415861_at	1415861_at6	317	592	TGCAAGGCCACCACAAAGTCACAGT	rs31244330
1415862_at	1415862_at7	19	602	TGCGTTGTTACTTGTAGCTGCCATT	rs28091432
1415862_at	1415862_at11	441	108	AGCTGTCAACCGTATTTCCTTTGGC	rs31242429
1415862_at	1415862_at8	365	464	GTCTGATCCGTTCTAGAAGCACCAA	rs48291170
1415864_at	1415864_at2	663	640	TAACTAGGTAATTTATCGTGGCCCA	rs4225797
1415864_at	1415864_at3	329	242	CTAGGTAATTTATCGTGGCCCAGAC	rs4225797
1415864_at	1415864_at4	271	40	AGGTAATTTATCGTGGCCCAGACGT	rs4225797
1415864_at	1415864_at5	172	454	GTAATTTATCGTGGCCCAGACGTGA	rs4225797
1415864_at	1415864_at1	509	486	GTGGTAGAGTTTGTGTAGGTAACTA	rs4225798
1415865_s_at	1415865_s_at9	318	202	AAGGCCCTTTGATGTCTAGCCCAGT	rs36634211
1415865_s_at	1415865_s_at8	463	296	CCACAGTAGCACAAGGCCCTTTGAT	rs36804037
1415865_s_at	1415865_s_at4	119	442	GTTTTATTCAATAATACTTCTCGAG	rs4225793
1415865_s_at	1415865_s_at5	705	134	ACTTCTCGAGAAGACTACTAGGTAG	rs4225793
1415865_s_at	1415865_s_at6	371	396	GAGAAGACTACTAGGTAGCACTTGG	rs4225793
1415865_s_at	1415865_s_at2	605	670	TATTCCAGTGAGCAGGTCACCGTTT	rs4225795
1415865_s_at	1415865_s_at3	177	394	GAGCAGGTCACCGTTTTATTCAATA	rs4225795
1415866_at	1415866_at10	115	32	ATCCAACCCAACCAGGACGGAGAGT	rs31345707
1415866_at	1415866_at11	472	220	CAACCAGGACGGAGAGTGACGATCG	rs31345707
1415869_a_at	1415869_a_at8	263	126	ACGCATGAATGATGCCTTTGGTGAC	rs13459267
1415869_a_at	1415869_a_at9	368	588	TGACACCAAGTTTTCTGCTGTGCTG	rs13459267
1415870_at	1415870_at4	358	678	TTTCTAACCCCAGTCTAGGAGTAAT	rs29613316
1415870_at	1415870_at5	523	76	AGTAATGAACATCACTGCCTTCCAG	rs29613316
1415870_at	1415870_at9	327	458	GTCACACACTTATCCAGCAAGCTGA	rs29613320
1415872_at	1415872_at3	18	514	GGTTTTATGCCTGCTCTTAAGTGAA	rs26995115
1415872_at	1415872_at4	380	596	TCTTAAGTGAACATTGGCGTCGCTC	rs26995115
1415873_a_at	1415873_a_at6	195	414	GAGGCCCCTTCTGGGTTGGTCAGAT	rs13460327
1415873_a_at	1415873_a_at10	241	614	TCCCTGCCAGATGTAAAGCGAAGCT	rs49609029
1415874_at	1415874_at9	519	14	ATTTGCCCCTGGTATCTCAGAGCTA	rs30321435
1415874_at	1415874_at10	525	90	AGAGCTACAGCTCCCTAAGGTGCCT	rs30321435
1415875_at	1415875_at5	737	538	GGCATTACAGATGTCTCCTGAGCGA	rs46717984
1415875_at	1415875_at1	162	80	AGTTTGCTGATCTGGTTGCTTTTCA	rs48752630
1415875_at	1415875_at2	232	574	TGTTGTCTTTAGACTAGGGCCTGCT	rs49998783
1415876_a_at	1415876_a_at1	285	238	GTCGCGCCAAAAAGGGCCGCGGCCA	rs31483034
1415876_a_at	1415876_a_at4	7	306	GCGTGCCCAAGGATAAGGCCATCAA	rs36474463
1415876_a_at	1415876_a_at5	730	346	GAAGTTTGTCATTCGGAACATTGTA	rs38600918
1415876_a_at	1415876_a_at6	599	530	GGAACATTGTAGAAGCCGCTGCTGT	rs38825283
1415876_a_at	1415876_a_at7	543	352	GAAGCCGCTGCTGTCAGGGACATAT	rs38825283
1415877_at	1415877_at10	397	86	AGATGGCAACCTGCACGTGACCCAG	rs31894401
1415878_at	1415878_at10	495	376	GACTTAGGAAGTCTCGTCTCTCCAG	rs48796839
1415880_a_at	1415880_a_at1	370	396	GAGAAGGCTCCACTGATTTGACTTT	rs29906157
1415881_at	1415881_at6	284	46	ATGTGTGGTGTATATGCAGTTGGAC	rs6163153
1415882_at	1415882_at5	594	688	TTAGTTCTTTTCAGCATGTTCCTTC	rs30433193
1415882_at	1415882_at1	330	92	AGAGCCGCATGGTACACCGCTGGTA	rs49077585
1415882_at	1415882_at2	2	124	ACCGCTGGTATTGTGGGAGGCCTCT	rs49077585
1415882_at	1415882_at8	718	324	GCATCAGCAGAATTCCTTGAGGTTT	rs49829777
1415882_at	1415882_at6	547	346	GAAGTAACCGCTTGTGATGTCTCCG	rs50096214
1415882_at	1415882_at7	64	318	GCTCACTGATGTCTTGCTTGTTTAA	rs50096214
1415882_at	1415882_at3	209	294	CCATGTGTGCGCCTAGTGAGAAGTT	rs51936368
1415883_a_at	1415883_a_at4	102	348	GAAGACGACCATGGTGTGCGCCGGC	rs27544227
1415884_at	1415884_at1	625	46	ATGTGTGTGAGCTGTGGCAATGACA	rs27544114
1415884_at	1415884_at2	605	30	ATCGCCCTGGTCAAGCTCTCAAGAA	rs27544119
1415885_at	1415885_at4	327	538	GGCAGACGAATTTCCCGATTTCTAC	rs27259644
1415885_at	1415885_at1	485	288	CCTCAGCTCGACTTGAAACGGCAAT	rs27259646
1415886_at	1415886_at7	470	656	TAGCGAGCTGTGACCCCGGAGATCT	rs27207924
1415888_at	1415888_at7	652	116	ACCATCCATCCATAAATCCTTGTTG	rs29031203
1415890_at	1415890_at8	672	446	GTATTTATGCTTCTGTCTTACAATT	mm37-3-131306347
1415890_at	1415890_at11	241	292	CCTTGCAGCCCTACGTGTTGAGGTT	rs30276540
1415891_at	1415891_at10	262	114	AGCCCATGCAGCTGACACTGGTTGG	rs13467078
1415891_at	1415891_at2	536	382	GAGGTGACCCTTTTAATGGGACTGA	rs13467080
1415891_at	1415891_at3	216	204	AATGGGACTGATTTTATTGATTGCC	rs13467080
1415891_at	1415891_at9	37	278	CGCACAGCTGGGAACTACCATTTAT	rs37065115
1415894_at	1415894_at7	103	706	TTCCCTCAGGTGTGTGCATGCGCAA	rs31589654
1415894_at	1415894_at8	169	466	GTGCATGCGCAAGAGGGCCCCGATT	rs31589654
1415894_at	1415894_at11	268	2	ATAGGTACATGCATACGGGAAGTCA	rs49805571
1415894_at	1415894_at3	696	694	TTAAGCCTGAATGACTGTGCTGTTT	rs51914755
1415894_at	1415894_at4	582	206	AATGACTGTGCTGTTTTTCTCCTTT	rs51914755
1415896_x_at	1415896_x_at11	248	184	AATGAGACCCCCTCCACCAGGAATT	rs49228894
1415897_a_at	1415897_a_at1	270	114	AGCCCTCATGCACTTCAGAATCTTT	rs13464709
1415897_a_at	1415897_a_at6	388	480	GTGATCTTCACCTTCTAATTGATTC	rs13464713
1415897_a_at	1415897_a_at4	50	494	GGGCTTGGCATTTTTTGTTGGCTAT	rs13464714
1415897_a_at	1415897_a_at2	527	340	GAATCTTTGTAGGTGCTCGGATCTA	rs8261333
1415898_at	1415898_at4	71	146	ACACCTTTCATGTTGATTTACTGCT	rs51551478
1415898_at	1415898_at8	131	448	GTAGGTTGCAGACACCAGGCTATTT	rs8261334
1415898_at	1415898_at5	668	440	GTTTTTTAACATCTTGTCTCCTATG	rs8261337
1415898_at	1415898_at6	586	568	TGTCTCCTATGATTTGGCCATTCCT	rs8261337
1415898_at	1415898_at3	160	594	TGAATAGCAAATCTCTCCACACCTT	rs8261338
1415899_at	1415899_at1	664	598	TCTCCTAAGGGAGCAAGTGGCGCAG	rs32583844
1415900_a_at	1415900_a_at2	460	210	AATAGATGTAGTCCCATTTGGCCCT	rs29524458
1415900_a_at	1415900_a_at5	274	460	GTCACGCTAAGAAGACCGAGGCTGA	rs33755426
1415901_at	1415901_at2	452	72	AGTGATGAACTTCGTGGTCCGCTAC	rs32273708
1415901_at	1415901_at3	314	616	TCGTGGTCCGCTACCGGCCAGATGA	rs32273708
1415903_at	1415903_at10	160	136	ACTTGTTAGATACCCAGCTCCTGAA	rs4230979
1415903_at	1415903_at11	45	576	TCGTTTTCCTAACTGACGCTCCGCT	rs4230980
1415904_at	1415904_at1	417	284	CCCCACAAGTGTAGTCGTCATTCAA	rs8236729
1415904_at	1415904_at4	422	64	AGGTGACCGATTTCATCAAGTTTGG	rs8253497
1415904_at	1415904_at5	3	44	ATGTATAATTTGTCACCGGCATCCC	rs8253498
1415905_at	1415905_at4	562	336	GAATTCAGGCTACCTGGTGTCAGTT	rs13461203
1415905_at	1415905_at10	105	628	TCTTCCTGGAGAGACATTCTTGCTT	rs36671632
1415906_at	1415906_at3	597	396	GAGAAGCAAGCTGGCGAATCGTAAT	rs13466606
1415907_at	1415907_at1	119	676	TTCTCAGTTGCCAAAACGCCCCAGT	rs27567993
1415907_at	1415907_at10	679	542	GGCCTGTACCCCACAAGTGGTGGTA	rs4231794
1415908_at	1415908_at5	468	602	TGCCCATCTTTTACCAATATTTAGT	rs36285590
1415908_at	1415908_at11	334	210	AATTCTTAGAAACGGCTTGGATAAT	rs37501768
1415909_at	1415909_at9	585	682	TTTATATTTATACATGCCTACAAGG	rs33641955
1415910_s_at	1415910_s_at8	701	260	CTCTCCACCCTTGAGTATTTATGCT	rs32118469
1415910_s_at	1415910_s_at9	643	294	CCACCCTTGAGTATTTATGCTGAGT	rs32118469
1415911_at	1415911_at1	240	434	GTTCCTCACTTCTAACTCCTGAAAT	rs31050659
1415912_a_at	1415912_a_at1	326	26	ATCATGGGTCGCATGCACGCTCCCG	rs51684712
1415913_at	1415913_at6	137	584	TGAGAATGAGCCTGTCCATCCTCAT	rs46127291
1415913_at	1415913_at10	556	428	GTTGATGGGTCCTGAAGTCCGGTAC	rs47202109
1415913_at	1415913_at11	651	400	TGAAGTCCGGTACTAATCCCAGTTT	rs47202109
1415913_at	1415913_at3	602	328	GCAGATAGGTTGATCTTTCCACCAT	rs47854569
1415913_at	1415913_at4	51	674	TTTCCACCATTTGGCCACTTAGATT	rs47854569
1415913_at	1415913_at9	369	516	GGATAGCTCCAGTCACCAAGAGAGT	rs49591828
1415915_at	1415915_at8	273	202	AAGGCCATGTGGATGTCCTGGCACC	rs13475071
1415915_at	1415915_at9	605	534	GGCACCTACCGTTCAAGAGTTGGCT	rs13475071
1415918_a_at	1415918_a_at11	415	642	TAAGAGGCCTGGGATAGTCCCCTCC	rs46879960
1415919_at	1415919_at8	729	276	CGAGTCCTGGTGTTCCCCATGGAAA	rs28232010
1415919_at	1415919_at5	715	634	TCACTGTGTATGAATGCCCAGGCCT	rs28232012
1415919_at	1415919_at3	242	660	TAGAGTCAGCTTCCTCCGATGAGGA	rs28232014
1415919_at	1415919_at10	77	488	GTGGGAGATCTAGCATCTGCTTGCA	rs4223036
1415922_s_at	1415922_s_at2	593	538	GGCTTATACTCCCAAACCCTGAGTG	rs13463933
1415922_s_at	1415922_s_at3	32	320	GCTTATACTCCCAAACCCTGAGTGT	rs13463933
1415922_s_at	1415922_s_at4	662	686	TTATACTCCCAAACCCTGAGTGTCC	rs50663316
1415924_at	1415924_at9	82	612	TACCGGAAGAGCGTCCTGAAAAGTA	rs48511890
1415924_at	1415924_at10	285	330	GAGCGTCCTGAAAAGTAGGAAACGG	rs48511890
1415924_at	1415924_at7	357	278	CGAGCTCCTCACAAGGGCGTCAAGA	rs50340459
1415926_at	1415926_at1	192	442	GTTTTGATTCCCTGTTATCAGAAGT	rs4226575
1415926_at	1415926_at3	422	438	GTTCATGGATATAACCTGTGTGCTC	rs4226576
1415926_at	1415926_at4	581	666	TATAACCTGTGTGCTCTGGAGACCA	rs4226576
1415926_at	1415926_at5	223	122	ACCTGTGTGCTCTGGAGACCAATGT	rs4226576
1415926_at	1415926_at9	618	68	AGGGCAAGTGGTGAATCCAGCGCTC	rs4226577
1415926_at	1415926_at10	196	198	AAGTGGTGAATCCAGCGCTCCCTTG	rs4226577
1415926_at	1415926_at11	198	342	GAATCCAGCGCTCCCTTGCAAGCTT	rs4226577
1415927_at	1415927_at5	80	44	ATGTACCCTGGTATTGCCGATCGTA	rs28306376
1415927_at	1415927_at9	388	250	CTTAGCCTACCTTATATTCAGGATG	rs28306385
1415927_at	1415927_at10	270	668	TATTCAGGATGACCGTATTGTGCTT	rs28306385
1415928_a_at	1415928_a_at8	367	308	GCGGGCGGCCTCCATTATAGGACAC	rs49684252
1415928_a_at	1415928_a_at9	513	492	GGGCGGCCTCCATTATAGGACACCT	rs49684252
1415928_a_at	1415928_a_at10	44	308	GCGGCCTCCATTATAGGACACCTGT	rs49684252
1415928_a_at	1415928_a_at11	592	270	CGGCCTCCATTATAGGACACCTGTA	rs49684252
1415929_at	1415929_at4	67	130	ACTGTCTCTGTAAGGGTGGTTCTGA	rs48941435
1415929_at	1415929_at8	710	374	GACATGCCACTTCAGCTAAAGCTAG	rs48948068
1415930_a_at	1415930_a_at5	672	142	ACAGATGAGAACGTAGGCACCCACA	rs26913785
1415930_a_at	1415930_a_at6	312	396	GAGAACGTAGGCACCCACATAGGGT	rs26913785
1415930_a_at	1415930_a_at3	388	398	GAGACATTCGGGACAGCAATGGCTG	rs28152877
1415931_at	1415931_at11	356	138	ACATGATTATACTCACACCCACAGG	rs8246123
1415932_x_at	1415932_x_at7	366	328	GCACGAGCCGCCTCAGCTGGACGGT	rs27288812
1415932_x_at	1415932_x_at8	547	632	TCAGCTGGACGGTGCAGTCATGGCT	rs27288812
1415933_a_at	1415933_a_at2	498	538	GGCTTCCTAAGGACTTAACTGCTAT	rs37014122
1415933_a_at	1415933_a_at3	169	318	GCTTCCTAAGGACTTAACTGCTATT	rs37014122
1415933_a_at	1415933_a_at4	163	610	TCCTAAGGACTTAACTGCTATTGCT	rs37014122
1415933_a_at	1415933_a_at5	511	256	CTAAGGACTTAACTGCTATTGCTAC	rs37014122
1415933_a_at	1415933_a_at6	688	198	AAGGACTTAACTGCTATTGCTACTT	rs37014122
1415933_a_at	1415933_a_at7	341	526	GGACTTAACTGCTATTGCTACTTGA	rs37014122
1415933_a_at	1415933_a_at8	582	378	GACTTAACTGCTATTGCTACTTGAT	rs37014122
1415933_a_at	1415933_a_at9	447	644	TAACTGCTATTGCTACTTGATTGAA	rs37014122
1415933_a_at	1415933_a_at10	273	178	AACTGCTATTGCTACTTGATTGAAA	rs37014122
1415935_at	1415935_at7	88	582	TGAGGGAATTCACCCAAGGCCACTA	rs13463420
1415935_at	1415935_at11	9	292	CCTTTGCTCATTTGAACTGTGTAGA	rs50998562
1415936_at	1415936_at9	659	176	AACGAGCAGATCTAACAGGATACAA	rs38095645
1415939_at	1415939_at3	385	8	ATTCACACTATGCAGTCCGCCTTAT	rs31078252
1415941_s_at	1415941_s_at10	364	22	ATCACCAGGCTTTAGAGACAATATC	rs38300078
1415941_s_at	1415941_s_at6	143	38	ATGAATTCGGAAGTACAGTGGCAAA	rs39349933
1415942_at	1415942_at8	151	336	GCAACTCTCTTCTGAAGCACTGGAG	rs46857140
1415942_at	1415942_at9	83	592	TGAAGCACTGGAGGCTGCCCGTATT	rs46857140
1415942_at	1415942_at10	517	102	AGCACTGGAGGCTGCCCGTATTTGT	rs46857140
1415942_at	1415942_at7	291	40	ATGAGCAACTCTCTTCTGAAGCACT	rs49260874
1415943_at	1415943_at2	63	450	GTAGGCTTAGTTTGTGTGTTGTCTC	rs4232503
1415943_at	1415943_at3	716	432	GTTGTCTCTGAGTTTGTCGCTCATG	rs4232503
1415944_at	1415944_at8	293	108	AGCTCAGTGATGTTCCAGCTCCTGG	rs31510679
1415945_at	1415945_at3	625	604	TGCCATTGGCTCTCAGGTGTCTGAA	rs37125215
1415945_at	1415945_at10	241	200	AAGGTGCTCTATCGCCTCAAGTGAG	rs4227258
1415947_at	1415947_at4	262	234	CAGAGGCTACGCTGACTATGTCTTT	rs13470969
1415947_at	1415947_at11	671	708	TTGTCCGTCAGAAGATGTGGTTGCT	rs31396008
1415947_at	1415947_at10	364	240	CATGCACACTTGAAGGGTTGGCCCT	rs31396009
1415947_at	1415947_at3	35	184	AAGCCGTGAGCGACCTGCAGGAAAA	rs31401277
1415948_at	1415948_at9	129	652	TACTACGTGTATTCATGCTCTTGGA	mm37-1-167705236
1415949_at	1415949_at7	174	570	TGTCACATTGACAGATGCCATGAAG	mm37-8-67071672
1415949_at	1415949_at1	402	52	AGGCTTCTAACTAATTGCTTTAATC	rs4227184
1415949_at	1415949_at3	148	210	AATCACGTAAATACACCCGGACAGA	rs4227186
1415951_at	1415951_at3	30	642	TAAGCCTCTTCCTTAAGGTTCTTGT	rs13469901
1415954_at	1415954_at3	91	104	AGCAGGACCCTGAACAACGACATCA	rs36236636
1415954_at	1415954_at4	240	60	AGGACCCTGAACAACGACATCATGC	rs36236636
1415954_at	1415954_at2	518	226	CCCAACTTCAATAGCAGGACCCTGA	rs36237741
1415954_at	1415954_at7	653	128	ACTGTGAGGCCTCCTTATCCTGGAA	rs36340473
1415954_at	1415954_at8	643	410	GAGGCCTCCTTATCCTGGAAAGATC	rs36340473
1415954_at	1415954_at9	92	684	TTATCCTGGAAAGATCACCAATAAC	rs36340473
1415954_at	1415954_at10	40	430	GATTCAAAACACCATTGCTGCAAAC	rs36796676
1415954_at	1415954_at11	397	170	AACACCATTGCTGCAAACTAAGCAT	rs36796676
1415957_a_at	1415957_a_at8	387	264	CTCCAGTTTGACTACGAGGCACTTG	rs51744395
1415958_at	1415958_at2	376	504	GGGTGGCCCTGAATTCATCAGGATA	rs29398510
1415958_at	1415958_at3	245	584	TGAGCGAGTGCTTTCCTCCCACAAA	rs29478285
1415961_at	1415961_at7	714	66	AGGGAGAGCCACCTGGTACTTTCGT	rs33023676
1415961_at	1415961_at3	258	150	AAGAAATGAAGAGCCGGGCCGCCCT	rs33023678
1415962_at	1415962_at9	604	250	CTTACTGCCAGAACATCAAGGAGTT	rs33654728
1415963_at	1415963_at6	273	654	TAGGTTTAAAGCAGTTTCACTTACG	rs13472698
1415963_at	1415963_at8	465	434	GTTGCTCTTATACCACAATACATCG	rs13472700
1415963_at	1415963_at3	401	582	TGAGCTTTCCTCAAGTTAGTTATGT	rs29268828
1415963_at	1415963_at7	400	440	GTTTCACTTACGTTAAATGTTGCTC	rs32341453
1415963_at	1415963_at10	562	252	CTAGCTTTTTGGTTTAATATCCTGT	rs32943031
1415963_at	1415963_at11	607	58	AGGAGTTTGGTCATGTTATTTGTAT	rs46142219
1415964_at	1415964_at4	302	10	ATTAAGTGTCCATAGCATCAGCTCA	rs36974332
1415965_at	1415965_at3	509	370	GACAAGAACATTCAATCCCGGGAGA	rs36340911
1415966_a_at	1415966_a_at6	141	616	TCGGATGCAACGATTTGCCCAGCAG	rs13466985
1415966_a_at	1415966_a_at7	390	276	CGGATGCAACGATTTGCCCAGCAGC	rs13466985
1415966_a_at	1415966_a_at8	327	518	GGATGCAACGATTTGCCCAGCAGCA	rs13466985
1415966_a_at	1415966_a_at9	456	418	GATGCAACGATTTGCCCAGCAGCAC	rs13466985
1415966_a_at	1415966_a_at10	652	36	ATGCAACGATTTGCCCAGCAGCACC	rs13466985
1415967_at	1415967_at3	651	130	ACTCCACTGATTCCCAAATCTGTGT	rs37528668
1415967_at	1415967_at4	658	150	AAATCTGTGTGTGAGACCGTGCTAA	rs37528668
1415968_a_at	1415968_a_at2	93	288	CCTGGTGATCACTGTCTTCTGTGGT	rs31888930
1415968_a_at	1415968_a_at3	388	274	CTGGTGATCACTGTCTTCTGTGGTC	rs31888930
1415968_a_at	1415968_a_at4	573	558	TGGTGATCACTGTCTTCTGTGGTCT	rs31888930
1415968_a_at	1415968_a_at5	169	506	GGTGATCACTGTCTTCTGTGGTCTG	rs31888930
1415968_a_at	1415968_a_at6	261	480	GTGATCACTGTCTTCTGTGGTCTGA	rs31888930
1415968_a_at	1415968_a_at7	129	578	TGATCACTGTCTTCTGTGGTCTGAC	rs31888930
1415968_a_at	1415968_a_at8	657	422	GATCACTGTCTTCTGTGGTCTGACT	rs31888930
1415969_s_at	1415969_s_at4	85	418	GATGATTTAAGCACTGACTCTGAGC	rs13462477
1415969_s_at	1415969_s_at5	666	394	GAGCAGATCATGGACTTCACGCCAG	rs13462478
1415969_s_at	1415969_s_at3	577	66	AGGGACAAAAGCTCCTCTAGAGGAT	rs13462484
1415969_s_at	1415969_s_at2	698	174	AACTCAGTCTTTGACCAACTGGGAT	rs31887216
1415970_at	1415970_at6	351	500	GGGTTCATATTGCTGGCGCATTCAT	rs29751498
1415970_at	1415970_at11	445	512	GGTATCTTTCAGAGTGCCAAGTGAT	rs29751500
1415970_at	1415970_at1	532	376	GACATTGGCTACCATGAGTTCCGGT	rs45755820
1415970_at	1415970_at7	449	306	GCGCATTCATTGTGGCCCTGGGAGT	rs47353551
1415972_at	1415972_at1	690	566	TGTCTACAACCAGGGATTGATTTTA	rs13471094
1415976_a_at	1415976_a_at7	495	668	TATAAGATGTGCTCTATCCCACCCA	rs37023492
1415976_a_at	1415976_a_at8	60	666	TATCCCACCCAAGAACGAGAAGCTG	rs37023492
1415976_a_at	1415976_a_at4	392	110	AGCTGATGGTGGTCCTGACATCTTC	rs49862235
1415979_x_at	1415979_x_at6	231	164	AAACGAGCTCATCTACAAGCGAGGC	rs13466796
1415979_x_at	1415979_x_at5	304	34	ATGCTGCGGATTGTGGAGCCATACA	rs13466798
1415979_x_at	1415979_x_at10	591	102	AGCAAATAACTTCCTGTGGCCCTTC	rs26871471
1415979_x_at	1415979_x_at1	220	552	TGGCAACTTCTATGTGCCCGCAGAA	rs29797967
1415979_x_at	1415979_x_at11	365	244	CTTCAAGTTATCTTCCCCACGAGGT	rs33530690
1415979_x_at	1415979_x_at8	622	626	TCTTGGTAAGTTTGGCATCATCTGC	rs37933462
1415979_x_at	1415979_x_at4	444	200	AAGGCTTCAATTAACATGCTGCGGA	rs46906845
1415979_x_at	1415979_x_at3	149	250	CTTCGTCTTCGACAGATCTTCAATG	rs47686905
1415979_x_at	1415979_x_at7	272	430	GATTGCCTTGACAGATAATTCCTTG	rs48159781
1415980_at	1415980_at4	13	86	AGATGCCAACAGATGAGAGCCTCAG	rs49930101
1415980_at	1415980_at5	275	92	AGAGCCTCAGCAGCTTGGCGGTCCG	rs49930101
1415981_at	1415981_at11	692	16	ATATGCTGGAAATTGCTCCCTGTAA	rs13462217
1415983_at	1415983_at4	342	296	CCAAATGCTTACACGGGCCCATACA	rs32482813
1415983_at	1415983_at5	525	242	CATACACACATGTAGCTGGATGTCA	rs32482813
1415983_at	1415983_at6	133	40	ATGTTGACTAGGAACTGCCTGGAAT	rs47792803
1415983_at	1415983_at10	732	422	GATAAGCAATTTCCACGAGAACCTA	rs51235545
1415983_at	1415983_at11	255	672	TTTCCACGAGAACCTACCAAAAGCT	rs51235545
1415984_at	1415984_at4	467	716	TTGGATCTGTGCAGCGGATTCCCAT	rs30401572
1415985_at	1415985_at8	605	38	ATGACTGGTTCCCTACAGTTGACAC	rs31264240
1415987_at	1415987_at1	548	102	AGCACATGAAGAGTCCAGGGCACCA	rs13465904
1415987_at	1415987_at2	263	238	CAGGGCACCATCCAAAGGCTTTGTG	rs13465904
1415988_at	1415988_at5	499	240	CATGGTCTCAGGGAAGCTGGATGCC	rs13465905
1415988_at	1415988_at6	315	622	TCTCAGGGAAGCTGGATGCCGTCAT	rs13465905
1415988_at	1415988_at7	357	68	AGGGAAGCTGGATGCCGTCATGAAA	rs13465905
1415988_at	1415988_at8	416	184	AAGCTGGATGCCGTCATGAAAGCCC	rs13465905
1415988_at	1415988_at9	126	556	TGGATGCCGTCATGAAAGCCCGCAA	rs13465905
1415988_at	1415988_at10	424	418	GATGCCGTCATGAAAGCCCGCAAAG	rs13465905
1415988_at	1415988_at11	493	302	GCCGTCATGAAAGCCCGCAAAGACA	rs13465905
1415989_at	1415989_at3	12	520	GGAGGGCAGTCCTGTGAACCTGACC	rs30136193
1415990_at	1415990_at5	176	652	TACTGCTTCTATCTCTGCAAAGGTC	rs31768795
1415990_at	1415990_at10	48	432	GTTGGATGGTTATCAGTGCTGCCGT	rs6290185
1415990_at	1415990_at7	5	186	AAGCTTACACTGTCTGCTCTGGTAG	rs6291378
1415992_at	1415992_at1	709	498	GGGATGCTCCGAATCACTTCAATGC	rs27830220
1415992_at	1415992_at9	232	250	CTTCTCCTGGGCATAGCATTGGTGA	rs27830224
1415993_at	1415993_at9	740	124	ACGGGCCCTTTTCAGTAGCGGTGCT	rs36411477
1415993_at	1415993_at4	560	434	GTTGCTTTCAATATTGTCTCCTCAC	rs38315264
1415994_at	1415994_at3	611	472	GTGACTATTTCAAGGCGTTTTCTGC	rs48539141
1415994_at	1415994_at9	421	538	GGCAGTATCCCACGCGAATTTAAAC	rs51066916
1415994_at	1415994_at7	436	640	TAAGGATATCGACCTCAGCCCTGTT	rs8268022
1415995_at	1415995_at10	669	488	GTGGAAGACTTTCACCCATCAATGT	rs16782983
1415995_at	1415995_at8	80	674	TTTCTGTCCCAAACCTAGCAAGTAG	rs30631494
1415996_at	1415996_at1	402	244	CTTAAGGATTAAGCCCAGTGACTTG	mm37-3-96365230
1415996_at	1415996_at5	262	262	CTCCCAACGCACAGACTTGTGTAAT	rs31243468
1415998_at	1415998_at9	58	562	TGTGGTTAGCTATTTCTTTTGTGCC	rs30930136
1415998_at	1415998_at10	396	250	CTTTTGTGCCATTTTAGGGTGGAGA	rs30930136
1415998_at	1415998_at4	455	84	AGATCCTATCTGCTCGGAAGCATGT	rs32289846
1415998_at	1415998_at5	610	532	GGAAGCATGTACACACCTGCGTGAA	rs32289846
1415998_at	1415998_at1	599	152	AAATCTGTATCCAGTCCCCAGATGA	rs37188614
1416000_a_at	1416000_a_at8	289	608	TCCAGGCCTTCCAGTTCACTGACAA	rs32574780
1416000_a_at	1416000_a_at5	674	76	CAATAAACGATCTTCCCGTTGGCCG	rs33007094
1416000_a_at	1416000_a_at3	374	202	AAGGCTGATGAAGGTATCTCTTTCA	rs8245769
1416004_at	1416004_at7	114	530	GGAAACTGACACAGCGACAACTCAT	rs13459670
1416005_at	1416005_at8	736	326	GCAGGATGACACTGGCTGATGATGT	rs48351296
1416005_at	1416005_at10	258	2	CTTGATGGCCTTGCGGGAACGCAGA	rs49313508
1416005_at	1416005_at9	379	216	CAATCTGTACAGAAGCTGGCTTGAT	rs51020688
1416005_at	1416005_at4	501	238	CAGGCCAGGCCGCATTGACAGAAAG	rs51155137
1416005_at	1416005_at6	56	390	GACCAAGAAGCGTATCTTCCAGATT	rs52052546
1416007_at	1416007_at10	602	270	CTGTGTTTTACAAAACTGCTTGGCA	rs3023778
1416008_at	1416008_at3	245	44	ATGTAATGTTGCTTTCCCATCCTGA	rs49918684
1416009_at	1416009_at8	473	78	AGTATGTGTCTTTGTTCATCTTCAA	rs6235134
1416010_a_at	1416010_a_at1	152	240	CATGGGTGATGCTTGGATATGAACA	rs6169939
1416010_a_at	1416010_a_at2	480	418	GATGCTTGGATATGAACAGTGGGAT	rs6169939
1416011_x_at	1416011_x_at9	151	240	CATGGGTGATGCTTGGATATGAACA	rs6169939
1416012_at	1416012_at6	312	304	GCCTGAGCTAGCAAATGACCACTTT	rs36561072
1416012_at	1416012_at2	710	526	GGACAGGCAGTAGGCCCTGTGACCT	rs47705297
1416012_at	1416012_at8	116	372	GACACATCCTGTGGCCAGTGGTTTG	rs50872345
1416013_at	1416013_at10	35	540	GGCTCAGCCCGACGGACAGGTCAAA	rs45785660
1416013_at	1416013_at3	411	454	GTACATGGTGACTGAACGTGCCTCA	rs50074507
1416013_at	1416013_at4	135	356	GAACGTGCCTCATACATTGGAACCT	rs50074507
1416014_at	1416014_at6	457	148	ACAACCTTGAATTTCTCAGCCCACT	rs30840598
1416014_at	1416014_at7	465	220	CAACCTTGAATTTCTCAGCCCACTA	rs30840598
1416014_at	1416014_at8	6	182	AACCTTGAATTTCTCAGCCCACTAC	rs30840598
1416014_at	1416014_at9	631	710	TTGAATTTCTCAGCCCACTACCTAG	rs30840598
1416014_at	1416014_at10	148	594	TGAATTTCTCAGCCCACTACCTAGG	rs30840598
1416014_at	1416014_at11	70	236	CAGGGAAATAGCAATACAAAGTGTC	rs36888593
1416015_s_at	1416015_s_at7	461	60	AGGACATTATCCACATTTTACTAAT	rs36647408
1416016_at	1416016_at8	424	500	GGGTTTCAGGTACCTCACACCAACA	mm37-17-34333940
1416016_at	1416016_at9	679	634	TCACACCAACACTGAGCTGCTAAAT	mm37-17-34333940
1416016_at	1416016_at10	717	612	TCCCGGTGCTGAGCTTGTATCACAG	rs3090565
1416016_at	1416016_at5	411	270	CTGTCCTCTACTCTGTGTGACAGAG	rs33683161
1416016_at	1416016_at3	1	654	TACCGGGCCATGGTAGAGGCTCTTG	rs50940045
1416017_at	1416017_at1	323	666	TTTTGCAATAGTTGCCGCCTAACCT	rs37773133
1416017_at	1416017_at7	519	78	AGTAGGTGACCTGAAGGCTGCTCCC	rs39138134
1416019_at	1416019_at3	662	436	GTTTGGAAAACCTCGGCATTCCTGA	rs51535158
1416020_a_at	1416020_a_at8	18	194	AAGTTCATTGGTGCTGGGGCCGCCA	rs29411325
1416021_a_at	1416021_a_at1	111	442	GTTTTATTTTTCATGACTGTTGAGT	rs13461829
1416021_a_at	1416021_a_at2	671	146	ACAAACACTTTACATGGACCTTCAT	rs36904190
1416021_a_at	1416021_a_at3	338	146	ACACTTTACATGGACCTTCATGTCA	rs36904190
1416022_at	1416022_at7	666	166	AAAACTGAGACGGTCTGCACCTTCC	rs29852157
1416022_at	1416022_at2	591	298	GCCACGGCTTTGAGGAGTACATGAA	rs29852162
1416022_at	1416022_at1	692	544	GGCGCCTGATGGAAAGCCACGGCTT	rs36383604
1416022_at	1416022_at6	267	482	GTGTTCTCTTGTAACCTGGGAGAGA	rs36576879
1416023_at	1416023_at9	128	712	TTGACGGGAAACTCATCCTGACTCT	rs30231262
1416023_at	1416023_at6	388	584	TGACGCTGGACGGAGGCAAACTCAT	rs30232164
1416024_x_at	1416024_x_at7	361	74	AGTCTGTCCCATCTCAGTTTGCAAA	rs13468613
1416024_x_at	1416024_x_at8	613	466	GTCCCATCTCAGTTTGCAAAAAGCA	rs13468613
1416024_x_at	1416024_x_at3	288	704	TTCGGGCCAAGCACACACAGGAGAG	rs27809101
1416025_at	1416025_at11	141	500	GGGATCCATGGTGCAAACTCCATTA	rs13460588
1416025_at	1416025_at8	110	116	ACGACGGCATTATTTGGGCGACCTG	rs37045852
1416025_at	1416025_at1	713	376	GACGGCTACGATTTCGGCGATGACC	rs37186890
1416025_at	1416025_at2	315	308	GCGATGACCCCAGTGACAAGTTTTT	rs37186890
1416025_at	1416025_at3	135	32	ATCCCACAACGGCATGCAGTTCAGT	rs37205155
1416026_a_at	1416026_a_at10	268	314	GCTACCGGTGACTGGAAGGGTCTCA	rs13470621
1416026_a_at	1416026_a_at11	159	358	GACTGGAAGGGTCTCAGAATTACAG	rs13470621
1416026_a_at	1416026_a_at8	725	36	ATGACATTGCCAAGGCTACCGGTGA	rs30327737
1416026_a_at	1416026_a_at9	692	2	ATTGCCAAGGCTACCGGTGACTGGA	rs30327737
1416026_a_at	1416026_a_at6	481	460	GTCTGTCTCCGAAGAAAGTTGGCGA	rs30327740
1416026_a_at	1416026_a_at7	180	612	TCCGAAGAAAGTTGGCGATGACATT	rs30327740
1416026_a_at	1416026_a_at1	576	614	TTCGACCCCAACGAGGTCAAAGTCG	rs30327742
1416027_at	1416027_at8	254	704	TTCCCGTTGGCTGTATCGTTCATAC	rs49188079
1416027_at	1416027_at7	467	144	ACAGCTGCAGTGAGATGCCGTCCTT	rs51079981
1416028_a_at	1416028_a_at8	241	456	GTAACTCTTCTGAAGCAAGCTCTGG	rs27752936
1416028_a_at	1416028_a_at9	443	336	GCAAGCTCTGGAGATTTCTTAGACC	rs27752936
1416029_at	1416029_at8	248	198	AAGTGTCATGATGTGATCACACCTG	rs4230706
1416029_at	1416029_at9	179	416	GATGTGATCACACCTGCAGTTTGGG	rs4230706
1416030_a_at	1416030_a_at1	578	340	GAATCTCTGGCTGACTACATCACCG	rs47842872
1416030_a_at	1416030_a_at2	324	208	AATCTCTGGCTGACTACATCACCGC	rs47842872
1416030_a_at	1416030_a_at3	647	620	TCTCTGGCTGACTACATCACCGCAG	rs47842872
1416030_a_at	1416030_a_at4	665	548	TGGCTGACTACATCACCGCAGCATA	rs47842872
1416030_a_at	1416030_a_at5	624	542	GGCTGACTACATCACCGCAGCATAT	rs47842872
1416030_a_at	1416030_a_at6	407	268	CTGACTACATCACCGCAGCATATGT	rs47842872
1416030_a_at	1416030_a_at7	182	134	ACTACATCACCGCAGCATATGTGGA	rs47842872
1416030_a_at	1416030_a_at8	552	650	TACATCACCGCAGCATATGTGGAGA	rs47842872
1416030_a_at	1416030_a_at9	0	138	ACATCACCGCAGCATATGTGGAGAT	rs47842872
1416030_a_at	1416030_a_at10	373	24	ATCACCGCAGCATATGTGGAGATGA	rs47842872
1416030_a_at	1416030_a_at11	0	124	ACCGCAGCATATGTGGAGATGAGGC	rs47842872
1416031_s_at	1416031_s_at3	264	262	CTCTGGCTCGACTTCGGATGGTAGA	rs46581890
1416031_s_at	1416031_s_at4	345	542	GGCTCGACTTCGGATGGTAGACATT	rs46581890
1416031_s_at	1416031_s_at5	463	378	GACTTCGGATGGTAGACATTGTGGA	rs46581890
1416031_s_at	1416031_s_at10	242	360	GAAAAGGGACAGACAGCTAGGACCC	rs49848553
1416031_s_at	1416031_s_at11	625	232	CAGACAGCTAGGACCCAGAGGCCAG	rs49848553
1416033_at	1416033_at4	140	24	ATCAGCCCAGTCTCATCGAGAGTTT	rs13472085
1416034_at	1416034_at4	476	522	GGAGACCCATTTTGTCATTGATTCA	rs47701376
1416034_at	1416034_at1	346	420	GATGCCGCTATTGAATCTGCTGGAG	rs50753539
1416034_at	1416034_at11	725	46	ATGGTGGATTGGAACCCATCCCCAA	rs50903903
1416034_at	1416034_at2	494	28	ATCTGCTGGAGTTTTACATCCCAAG	rs8244394
1416034_at	1416034_at10	64	532	GGAATTGAACGTTTTGCATCCTCCT	rs8244396
1416035_at	1416035_at8	238	362	GAAACAAGAGTTTTCCGCGCTCTCA	rs29132597
1416035_at	1416035_at9	270	306	GCGCTCTCAGGGAGCTATGTGGCAT	rs29132597
1416035_at	1416035_at6	22	632	TCAGGCTCCTGCGTGCATGTCTAAT	rs29206905
1416035_at	1416035_at7	141	472	GTGCATGTCTAATCTGTTCCCATTA	rs29206905
1416036_at	1416036_at10	323	382	GACTGAATGTGTTCCGTCACTCAGC	rs13461931
1416037_a_at	1416037_a_at8	429	30	ATCTGGTGGCACAGCTCCGAGCTGC	rs30917401
1416040_at	1416040_at5	338	46	ATGTGAGTCGCTTTGATGTGTATCT	rs37869817
1416040_at	1416040_at10	458	168	AAAACGCCTCCCTACTATGATGTGT	rs38834785
1416044_at	1416044_at3	115	164	AAACCCTATGATGACGATGCGGAGT	rs13474233
1416045_a_at	1416045_a_at7	491	548	TGGAGATTGCCATCCGAAATACCGG	rs30040087
1416046_a_at	1416046_a_at11	191	530	GGAAATATAACTTCCTGTTGTTGAA	rs49822968
1416047_at	1416047_at10	74	438	GTTCAAATACCCGAATCTATGGAGA	rs29368995
1416047_at	1416047_at11	465	522	GGAGAATTTTTCTCATCCAATCCCC	rs29368995
1416048_at	1416048_at5	459	662	TAGGGAAGTCACCTCACAGCAGGCT	rs4224773
1416048_at	1416048_at9	452	412	GAGGCACTGCAGAAGCAGCCCTTGG	rs4224778
1416049_at	1416049_at2	350	606	TCCTACGTTCAAAGGGCTGACCCGA	rs47668321
1416052_at	1416052_at9	662	694	TTAACTCTTCTCTATCTCGCTTGGA	rs29256535
1416052_at	1416052_at10	424	702	TTCTCTATCTCGCTTGGATTCTCTA	rs29256535
1416052_at	1416052_at11	706	28	ATCTCGCTTGGATTCTCTACACCTA	rs29256535
1416055_at	1416055_at3	712	402	GAGTAATGTCAAGTTACCGTTGGAA	rs13460687
1416055_at	1416055_at6	473	8	ATTAATGCAGACACTACTTGTGGCA	rs13460707
1416055_at	1416055_at7	290	596	TGCAGACACTACTTGTGGCAATGAC	rs13460707
1416055_at	1416055_at11	707	126	ACTGGACTTAGAGTGAATGTTGGCA	rs13460715
1416055_at	1416055_at4	118	100	AGAATGACTGGATTGGACCACCCAA	rs36657982
1416056_a_at	1416056_a_at1	106	422	GATCCCAGCAAGATCCAGTTACCAG	rs48609584
1416056_a_at	1416056_a_at2	476	612	TCCCAGCAAGATCCAGTTACCAGAA	rs48609584
1416056_a_at	1416056_a_at3	320	230	CAGCAAGATCCAGTTACCAGAAGAT	rs48609584
1416057_at	1416057_at8	599	386	GACCCTGTGGTGGACGTCTGGAATA	rs48272970
1416057_at	1416057_at9	556	212	AATATGCGAGCTGTCTTCTTCTTTG	rs48826658
1416057_at	1416057_at6	154	178	AACGAGAACCGACCATGCAGTGGCA	rs51401170
1416060_at	1416060_at5	699	330	GCACTAATTGGTTAATCAGATCGTT	rs51063329
1416061_at	1416061_at11	135	376	GACAGTGTACTGATGTTCTTGCATT	rs45693335
1416061_at	1416061_at10	212	228	CACGGTCTTGGTATTGATCATGCTT	rs46784319
1416062_at	1416062_at8	694	186	AAGCAAATGGTCGTTCCTGTTCAGC	rs45884506
1416063_x_at	1416063_x_at1	229	380	GACTCAGGTTATTACACTCTACAAA	rs32400920
1416063_x_at	1416063_x_at11	109	430	GATTCTTCCATTACTTCCGTTACTA	rs47994587
1416064_a_at	1416064_a_at7	317	212	AATATTGTAAATACTGGACTCAGGA	rs13460298
1416064_a_at	1416064_a_at8	518	710	TTGTAAATACTGGACTCAGGAACTT	rs13460298
1416066_at	1416066_at6	78	246	CATTGGAGCAGTGGGTATCGGCATC	rs32726822
1416066_at	1416066_at7	391	30	ATCGGCATCGCCGTGGTGATGATCT	rs32726822
1416068_at	1416068_at8	697	588	TGAATGACCCCGTGCGGCAGAGGCA	rs13474270
1416069_at	1416069_at1	520	46	ATGGAGTGGATCTCGGCCAAACTGA	rs46239517
1416069_at	1416069_at8	41	556	TGGAGTCCTTGCAGCACCATGAAGA	rs46415728
1416069_at	1416069_at9	184	620	TCTGCCATCACCTGACCTGGAATGT	rs48831982
1416069_at	1416069_at6	352	580	TGAGGCGAGCTATGACATGTCTGAT	rs50433976
1416069_at	1416069_at7	83	270	CTGATTCAGGCAAGCTGGAGTCCTT	rs50433976
1416070_a_at	1416070_a_at10	569	698	TTCAGCCTGGACTGACTTTGCCCAG	rs50400702
1416070_a_at	1416070_a_at11	471	114	AGCCTGGACTGACTTTGCCCAGCTT	rs50400702
1416071_at	1416071_at9	225	358	GAACAACTTAAATCTGCCTCAGGTT	rs29613286
1416071_at	1416071_at2	171	694	TTCCTTCGTTACTTGAAACAGTCCA	rs29613288
1416071_at	1416071_at3	628	360	GAAACAGTCCAAGGTTCCATTGAAT	rs29613288
1416071_at	1416071_at7	73	464	GTCTGCCCAGGAAGCATACAAATCC	rs30774825
1416071_at	1416071_at11	622	612	TCCCTCCTTTTGTTGATCTGAATGT	rs30774826
1416071_at	1416071_at4	423	340	GAATCAGTTTGACTTCTCCTGGTCT	rs33262544
1416071_at	1416071_at5	252	250	CTTCTCCTGGTCTAAAGTTTCTGAT	rs33262544
1416072_at	1416072_at10	223	156	AAAGGAATACTCTTGCTCTGAGGCC	rs29617190
1416072_at	1416072_at4	419	2	ATTGGTTCAACCTAGACAGGACAGT	rs8253286
1416074_a_at	1416074_a_at11	13	74	AGTGCCATCCTTCGAAGCCAGAAGC	rs27550261
1416074_a_at	1416074_a_at1	329	566	TGTCCGCGCATCTGCAGTGGATGGT	rs27592645
1416074_a_at	1416074_a_at6	639	440	GTTATGAAACGCAGATCCGGTCAGC	rs27592647
1416074_a_at	1416074_a_at2	622	68	AGTGGATGGTCGTCCGGAACTGCTC	rs49025304
1416074_a_at	1416074_a_at3	46	356	GAACTGCTCCAGTTTCTTGATCAAG	rs49025304
1416078_s_at	1416078_s_at2	240	552	TGGAAGCTGTCCACCAAGAAAGCCT	rs31487390
1416078_s_at	1416078_s_at1	166	264	CTCCTGCCCTGGAAATGGAAGCTGT	rs4226210
1416079_a_at	1416079_a_at10	12	60	AGGAACAGGACTGAGCGCCTCTGCT	rs4225574
1416082_at	1416082_at9	415	568	TGTCTGTCAGTTTCCACGCATAAAG	rs26850165
1416083_at	1416083_at11	388	488	GTGGTAATGCCTGTTTTCATCTGTA	rs28092035
1416083_at	1416083_at9	404	136	ACTTCACTGATGCTTGTCTGGTAAT	rs28092037
1416083_at	1416083_at5	28	246	CTTGGGTGTAGGACTCTAGTGTTCT	rs28092039
1416083_at	1416083_at2	248	174	AACATGGCTGCAGTAGACTTCTTTA	rs28092040
1416083_at	1416083_at3	695	378	GACTTCTTTAGTGGTATCCAGCACC	rs28092040
1416083_at	1416083_at4	443	88	AGAGGGCTGCTTTATCATATTGTAC	rs50035783
1416083_at	1416083_at10	495	568	TGTCTGGTAATATCACTTCTGTGTT	rs51854979
1416085_s_at	1416085_s_at1	723	360	GAAAAAGCTCCTGAGTTGCCCAAAC	rs47705498
1416085_s_at	1416085_s_at2	206	160	AAAGCTCCTGAGTTGCCCAAACCAA	rs47705498
1416085_s_at	1416085_s_at6	574	712	TTGTTTTGTGGACTTCACCGTTACT	rs48480548
1416085_s_at	1416085_s_at7	377	552	TGGACTTCACCGTTACTCTGACAAG	rs48480548
1416085_s_at	1416085_s_at4	698	234	CAGGGTTTGACTGCCGATGTGGAAA	rs50912138
1416085_s_at	1416085_s_at5	112	586	TGACTGCCGATGTGGAAATTTGTTT	rs50912138
1416086_at	1416086_at4	683	386	GACCTGCACACGGAAGCTGGACTAA	rs4225419
1416086_at	1416086_at7	257	106	AGCATTCATACATCTTCGGCCAAAG	rs4225421
1416086_at	1416086_at9	724	592	TGAATTTGCTATCTTCCCTAACGGA	rs4225422
1416087_at	1416087_at3	738	348	GAAGAAGCATTGTTGAGCCCAGCCA	rs32273509
1416087_at	1416087_at4	138	352	GAAGCATTGTTGAGCCCAGCCATCC	rs32273509
1416088_a_at	1416088_a_at1	340	220	CAAAAAGGAGGCACCACCCATGGAG	rs13462070
1416088_a_at	1416088_a_at2	113	170	AAAAGGAGGCACCACCCATGGAGAA	rs13462070
1416088_a_at	1416088_a_at7	357	30	ATCCTGCCGGAGATGGTGGGTAGCA	rs49033924
1416089_at	1416089_at8	213	60	AGGAGGCGCCTGAACCGTGGTCTTC	rs13462067
1416089_at	1416089_at11	180	636	TCAAGCGCTTGAGAAAGGCCAAAAA	rs13462070
1416089_at	1416089_at9	521	542	GGCGGAAGCAACACTCACTGCTCAA	rs30894713
1416089_at	1416089_at5	710	116	ACCAACTGCTCGACATGTCCTATGA	rs45814176
1416089_at	1416089_at7	642	36	ATGCAGCTGTACAGCGCCCGCCAGA	rs48472515
1416089_at	1416089_at10	61	172	AACACTCACTGCTCAAGCGCTTGAG	rs49850366
1416089_at	1416089_at1	174	88	AGAGGAGCGCGGCTCGCGCAGCTCA	rs51582449
1416090_at	1416090_at7	424	208	AATCCTTGTTGGGACTTCACCTGAT	rs32588711
1416090_at	1416090_at9	618	476	GTGACAGCAGGTGTCTGAACTGTAA	rs36271380
1416090_at	1416090_at1	667	60	AGGAGGCTGGCCACAATTTGGAGTA	rs36328050
1416090_at	1416090_at10	434	70	AGTGGAATGTTGTCCACTCCCTACC	rs37115265
1416090_at	1416090_at3	655	482	GTGTCACTGGTGCTGATGTCCCTAT	rs4230171
1416090_at	1416090_at6	583	378	GACTCTGAACATCTGATTCGGACTT	rs47359210
1416091_at	1416091_at7	394	712	TTGATGTTGATCTTAGGGCCTTGAA	rs46316263
1416091_at	1416091_at2	470	208	AATCTTGACACTGAATCCCTAGCTC	rs47715761
1416092_a_at	1416092_a_at10	262	594	TGCAATGTTGAGAAAATCCCGGGAA	rs51901059
1416094_at	1416094_at1	19	376	GACAGGAACTGATTCAACTCTCAAT	rs46284583
1416094_at	1416094_at8	299	560	TGGGTCCTGTCTCTTTTGACTAATA	rs48490018
1416094_at	1416094_at5	275	392	GAGCACTTTAACTCTAAACTCTGAA	rs51799330
1416094_at	1416094_at3	534	482	GTGTTTAGTATACCCAAGCAGATAG	rs6391404
1416096_at	1416096_at4	627	500	GGGATATCAGTATTGCTCAGGACCT	rs13472533
1416096_at	1416096_at9	40	80	AGTATCTACCTGCTGTCACGGCACT	rs46492514
1416096_at	1416096_at3	109	432	GTTGGGCATAGGCATTTCACTCTAA	rs50975849
1416098_at	1416098_at9	575	642	TAAATGGCTTAACCTTGGCTTCCTG	rs33068704
1416098_at	1416098_at4	98	504	GGGTGCCAGGCAAGACAAGACTCTT	rs33321731
1416099_at	1416099_at5	642	544	GGCCGGACGCTACTCCGGACGCAAA	rs27057193
1416099_at	1416099_at4	157	332	GCAAGTTCATGAAACCCGGGAAAGT	rs28237921
1416099_at	1416099_at3	7	304	GCCTGCTGTCGAGATGGGCAAGTTC	rs46822466
1416099_at	1416099_at7	455	356	GAACATTGACGATGGCACCTCGGAC	rs50803984
1416099_at	1416099_at11	20	150	ACAAGGTACTCTGTGGATATCCCCT	rs51453122
1416100_at	1416100_at10	281	66	AGGGCAAGTACCTCATCCTCAAGGA	rs31506204
1416100_at	1416100_at8	526	112	AGCCCAATGAGTTTGCCAGTCAGAT	rs31506206
1416100_at	1416100_at7	651	330	GCACCCAGCAGTTTAAGCCCAATGA	rs31506208
1416101_a_at	1416101_a_at11	231	458	GTCACAACCTTTTGTCAGCCATTTT	rs13472731
1416101_a_at	1416101_a_at8	641	712	TTGTTTGCCACAGCGATGGAGTTGT	rs29800350
1416101_a_at	1416101_a_at9	298	402	GAGTTGTGGGTTGAACTGCGTCACA	rs29800350
1416101_a_at	1416101_a_at10	586	486	GTGGGTTGAACTGCGTCACAACCTT	rs29800350
1416104_at	1416104_at3	665	390	GAGCTGAGCTCGCTTCTAGAACAAT	rs47394249
1416104_at	1416104_at8	289	234	CAGATCCCTCCTTGTGAGCAGCTGG	rs50839363
1416105_at	1416105_at5	233	692	TTAAAATTCCCTTTCAGTAGCTAGA	rs50865027
1416107_at	1416107_at6	524	526	GGAAATCCCTTTTCTTGGAGGTGCT	rs26854026
1416107_at	1416107_at5	394	322	GCTTCTCGCGAGCATTCCAGGAAAT	rs26854027
1416108_a_at	1416108_a_at10	440	394	GAGACATTGGTCATTAGGTGGTTGT	rs13475173
1416109_at	1416109_at8	548	188	AAGACGGTTGTGTGGTACACTACTA	mm37-4-135492845
1416109_at	1416109_at5	715	174	AACTAAAGATGGTCTGATCGTCCCC	rs27620120
1416110_at	1416110_at8	612	590	TGAAGACTCTGTCCCGAAGTTTGGT	rs31794306
1416110_at	1416110_at9	581	284	CCGAAGTTTGGTGCTGGCTGCTCCA	rs31794306
1416110_at	1416110_at4	182	604	TGCCTTGTCCTGCATGTACATGGCT	rs33148407
1416110_at	1416110_at5	652	240	CATGTACATGGCTGCTTCAAGTGAA	rs33148407
1416110_at	1416110_at6	223	476	GTGAAGCTTCAGTCTTCTTACCTGC	rs48037769
1416110_at	1416110_at10	442	606	TCCAGCCCAGCATGACTTCCATATA	rs6172968
1416111_at	1416111_at8	629	568	TGTCATATCTCAGCTTGCCCATCAA	rs30147038
1416111_at	1416111_at9	121	710	TTGCCCATCAATCCAAACACAGGAG	rs30147038
1416112_at	1416112_at5	291	578	TGAGGAGCCTGACCGGCTCGGCCCG	rs29231243
1416112_at	1416112_at7	207	490	GGGCTCAGGTCCACTCGAAGCCGGC	rs31952371
1416112_at	1416112_at8	190	120	ACCATTGGGCTCACTTCCTGCTTCG	rs36888927
1416114_at	1416114_at7	701	394	GAGAATCGGAACTTTCCATCCACCT	rs32032966
1416115_at	1416115_at8	595	164	AAACTGCACCTGGAGTGTAGCCTGC	rs13467811
1416115_at	1416115_at5	385	154	AAATGCTGCTCCAAGAATCGCTCTT	rs27788411
1416115_at	1416115_at11	424	346	GAAGAGTTCCATGTCCAACTTGCAT	rs27788424
1416117_at	1416117_at6	351	652	TACTGCTCGGTGGTGGGATCTCTAA	rs27788429
1416118_at	1416118_at4	367	132	ACTAAAGTCCACTTATCAGACGCAA	rs30971346
1416118_at	1416118_at5	41	666	TATCAGACGCAAAATCTAGGCATGG	rs30971346
1416119_at	1416119_at10	495	158	AAAGCTTGAAGCCTCTATTACTGAA	rs31358479
1416119_at	1416119_at6	608	46	ATGTGGATGACTGCCAGGATGTTGC	rs33521808
1416119_at	1416119_at2	611	378	GACTTCTCTGCTACGTGGTGTGGAC	rs33521811
1416120_at	1416120_at5	250	552	TGATGCCGGGCCTTACATTTTCCAA	rs28054756
1416120_at	1416120_at8	687	436	GTTCAAGCACCTGGTACACAAGCCA	rs31952473
1416120_at	1416120_at4	1	710	TTGCATCGATATTCTGGCTCAAGAA	rs31953176
1416121_at	1416121_at5	622	4	ATTCGCTAGGCACTCTTTGTAACAG	rs4231852
1416121_at	1416121_at6	515	456	GTAACAGTAGTGTGGTGCTCTTTAA	rs4231853
1416122_at	1416122_at1	650	634	TCACGACTTCATTGAGCACATCCTT	rs46398074
1416123_at	1416123_at4	670	322	GCAAGGAACCGTGGGTGCCAGGACC	rs48156172
1416125_at	1416125_at1	620	44	ATGTGACTGGGACCCTCGCATCTCA	rs46006801
1416125_at	1416125_at10	239	102	AGCACCCCTGGATTTTACATGTTCT	rs51396397
1416126_at	1416126_at9	52	542	GGCTCACTCTGGGTCTATACAAGAA	rs27448702
1416127_a_at	1416127_a_at4	251	184	AAGCATGAAGAAAACCACCGGCCTT	rs16816441
1416127_a_at	1416127_a_at7	662	254	CTACGCCTCTAATGCAGTGTCTGAG	rs16816442
1416127_a_at	1416127_a_at8	597	124	ACGCCTCTAATGCAGTGTCTGAGTC	rs16816442
1416127_a_at	1416127_a_at9	89	596	TGCAGTGTCTGAGTCCATGATTCGA	rs16816442
1416127_a_at	1416127_a_at10	456	564	TGTCTGAGTCCATGATTCGAGAGGT	rs16816442
1416128_at	1416128_at10	485	136	ACTTCTGTGGTCTCATCTTTGTCTT	rs49894802
1416128_at	1416128_at11	147	250	CTTCTGTGGTCTCATCTTTGTCTTT	rs49894802
1416128_at	1416128_at1	70	380	GACGATGAGGGTGAGGAATATTAAC	rs50392322
1416130_at	1416130_at11	48	426	GATAGCTAGAGCATCCACACGTGGA	rs6325757
1416131_s_at	1416131_s_at11	236	246	GTGTTTTTGGTTATTTGGGCACCAT	rs38252294
1416131_s_at	1416131_s_at6	521	148	AAATTCTCTTTGAACCATTTTGTGG	rs38287217
1416131_s_at	1416131_s_at7	364	708	TTGAACCATTTTGTGGAACCACTTT	rs38287217
1416132_at	1416132_at4	680	516	GGATCATGGCCCTGGTTGCAGCTTA	rs36353125
1416133_at	1416133_at1	739	136	ACATGTCTGAATATCTTAGGCCCAT	rs13459467
1416134_at	1416134_at6	210	520	GGAGGAGGCTCCCTCATTGTCCTAT	rs31292346
1416135_at	1416135_at11	206	508	GGTCCAAGGCTCTTGGCAGTGACCA	rs8244121
1416137_at	1416137_at1	669	72	AGTGACGTCCTGTGCAAGGCTGGCC	rs30699258
1416137_at	1416137_at3	216	642	TAAGCCACTGAGACCCCAGATGTTA	rs30699259
1416137_at	1416137_at8	582	186	AAGCAAGCACCATTCTACATTTAAT	rs30699261
1416138_at	1416138_at7	723	348	GAAGACCCTAAGCACAATGATCGCA	rs30699254
1416138_at	1416138_at8	18	206	AATGAAGCTCTTCAGGACCTATCCT	rs30699255
1416139_at	1416139_at9	410	186	AAGCACTGCCAACCGTGGTTATTGT	rs36380128
1416139_at	1416139_at11	458	592	TGCAAGTTCAGAGCCTAAAGTCACC	rs38584311
1416141_a_at	1416141_a_at1	588	108	AGCGACTTGTTACTCCTCGTGTCCT	rs50307290
1416141_a_at	1416141_a_at2	506	306	GCGACTTGTTACTCCTCGTGTCCTG	rs50307290
1416141_a_at	1416141_a_at3	623	378	GACTTGTTACTCCTCGTGTCCTGCA	rs50307290
1416141_a_at	1416141_a_at4	428	136	ACTTGTTACTCCTCGTGTCCTGCAA	rs50307290
1416141_a_at	1416141_a_at5	552	714	TTGTTACTCCTCGTGTCCTGCAACA	rs50307290
1416141_a_at	1416141_a_at6	214	692	TTACTCCTCGTGTCCTGCAACACAA	rs50307290
1416141_a_at	1416141_a_at7	94	652	TACTCCTCGTGTCCTGCAACACAAA	rs50307290
1416141_a_at	1416141_a_at8	128	616	TCGTGTCCTGCAACACAAACGCCGA	rs50307290
1416141_a_at	1416141_a_at9	204	484	GTGTCCTGCAACACAAACGCCGACG	rs50307290
1416141_a_at	1416141_a_at10	611	146	ACACAAACGCCGACGTATTGCTCTG	rs51820596
1416141_a_at	1416141_a_at11	220	224	CACAAACGCCGACGTATTGCTCTGA	rs51820596
1416142_at	1416142_at8	600	148	ACAAGTTAGCCTGTGTAGCGAAGAC	rs28079592
1416142_at	1416142_at9	385	424	GTAGCGAAGACAGGTTTTCTCCACC	rs28079592
1416143_at	1416143_at5	141	250	CTTCGGTCAGCAGTCTCTGTGCATT	rs13462558
1416147_at	1416147_at3	205	282	CCCGCTCGAGTGGTGGTAGATGTAT	rs26945474
1416148_at	1416148_at9	84	594	TGCACTGAGAGACTCACACTCCCTT	rs13460433
1416150_a_at	1416150_a_at3	693	288	CCTGCCCAGTTTTAAGTGTGATGTA	rs27059485
1416150_a_at	1416150_a_at6	31	364	GAAAGAAGCTATAGTCCTCTAGTAG	rs27059486
1416150_a_at	1416150_a_at8	237	656	TAGCTGAGACACTGTGGCACTGTGG	rs45924607
1416150_a_at	1416150_a_at4	598	126	ACTAATGATATAAAGCAACTGGCGG	rs47618810
1416150_a_at	1416150_a_at1	114	648	TACAATGTTCCCTTAAGCAAGATTT	rs49568699
1416151_at	1416151_at6	7	710	TTCCAGGTGTTTGCTAGAGGTCATT	rs46650207
1416151_at	1416151_at11	292	480	GTGTATATTTTTGTACTACCAGACT	rs48043836
1416152_a_at	1416152_a_at11	540	294	CCAGTTCAGGATTATGGCTGTTAGT	rs51937844
1416153_at	1416153_at9	651	406	GAGTGCCTGGTTTTTGTGGAAGTCA	rs13474414
1416155_at	1416155_at11	78	540	GGCATAGCATTCTGCTGACATTCTT	rs31739248
1416155_at	1416155_at7	197	332	GCACTGTGAGGCTGGACCTGTTGAT	rs31969770
1416155_at	1416155_at1	131	416	GATGTTTCTGGCATTTTGTTCTCAA	rs37618462
1416155_at	1416155_at8	262	120	ACCTGTTGATACTGCGGTGGGCATC	rs46903222
1416155_at	1416155_at9	27	488	GTGGGCATCCATTTAGCTTCAGGTT	rs46903222
1416155_at	1416155_at3	449	316	GCTAGCAATCCTGAGTTGTCAACTG	rs47638336
1416155_at	1416155_at6	272	82	AGATTCTTGATGCTCCTTGTTTGGC	rs48521754
1416155_at	1416155_at4	635	432	GTTGTCAACTGTACATATCTATAGT	rs50810855
1416156_at	1416156_at11	125	362	GAAACAGTCCCTGAATGACGTGTTA	rs49677646
1416156_at	1416156_at1	127	542	GGCTGTATAAGCATTTCCCAGTATA	rs51419573
1416156_at	1416156_at10	66	622	TCTAGTGTCAGTGCTTACAGTACAA	rs51573487
1416160_at	1416160_at6	200	686	TTAGCGTGGCTGTTGAGAGGATTTT	rs16808734
1416160_at	1416160_at3	620	234	CAGTTATGCAGAGGACTGTCCAAGC	rs16808735
1416161_at	1416161_at5	538	642	TAACAGACCAGATAGCACCAGAAAT	rs13470776
1416164_at	1416164_at11	687	654	TAGCCCAGTTTTTACATAGACCCCT	rs29135800
1416164_at	1416164_at10	499	152	AAATCACATCTGGTATTTTCAGCAT	rs33002109
1416165_at	1416165_at4	279	174	AACATGTTTCCTCCGCCATAATGGA	rs4231587
1416165_at	1416165_at1	409	328	GCAGGGCTGTGCAAATGTTTTATAC	rs48484836
1416165_at	1416165_at2	464	516	GGATATGACGTCATCTTGCAGACTA	rs48857104
1416168_at	1416168_at4	458	712	TTGTTTGAATCACCCGACTTCAGCA	rs28201735
1416168_at	1416168_at10	305	640	TACATTCCAGGAAGGCGGCCGGTAG	rs4228876
1416168_at	1416168_at7	447	686	TTAGACTATCACCTTAACCAACCTT	rs4228879
1416170_at	1416170_at1	733	444	GTTTGAGGACACATCTCCAGCTGAT	rs32220206
1416170_at	1416170_at7	714	12	ATTTCTTGCGTATGCAGCAGCTGGC	rs32226734
1416172_at	1416172_at3	22	414	GAGGCTAAGCGCTTGGCCATCATGA	rs33006724
1416172_at	1416172_at4	56	308	GCGAGAGAAGTACCTTTACCAAAAG	rs45689063
1416174_at	1416174_at1	727	666	TATACAATCCCTACATGAATTATGG	rs27277774
1416174_at	1416174_at6	732	0	ATTAAGTTCTAAGTGTCCTCAAAAG	rs27277776
1416174_at	1416174_at7	688	564	TGTCCTCAAAAGAACCTTTTTCTAG	rs27277776
1416174_at	1416174_at10	312	712	TTGTAGAGAGTATTCAAGCAACACT	rs27277779
1416174_at	1416174_at8	559	254	CTAGAAGACCAGATTTCAATTCCCA	rs45871397
1416175_a_at	1416175_a_at7	192	632	TCAGCAACAACGTAGTGTCATGTTA	rs3023178
1416175_a_at	1416175_a_at8	601	482	GTGTCATGTTAAAGGAGCGACCTGC	rs30784657
1416175_a_at	1416175_a_at1	25	382	GAGGCCACAAGGTTGGATTGGGATT	rs49877047
1416177_at	1416177_at2	95	232	CAGCAGCTCACGTGATGGCTACGGT	rs13460417
1416177_at	1416177_at3	518	632	TCACGTGATGGCTACGGTGGAAGTC	rs13460417
1416178_a_at	1416178_a_at10	477	170	AAAATCCCTGGCTCAGTTGCTAGAG	rs31182168
1416178_a_at	1416178_a_at11	612	706	TTCCTAGCATATGTGAGCGCTCCAT	rs31693456
1416179_a_at	1416179_a_at1	723	242	CATAGTGATTGCATCAATTATAACA	rs45886076
1416180_a_at	1416180_a_at8	690	310	GCTGTGGCTAGGTGTTGATGCTTTA	rs50561341
1416180_a_at	1416180_a_at9	39	432	GTTGATGCTTTAGGCCTGAATATTT	rs50561341
1416181_at	1416181_at3	192	520	GGAGGGACCAGCAGAGTCTTGCATA	rs36329489
1416183_a_at	1416183_a_at8	485	630	TCAGAAGCTGAAGGACGATGAGGTC	rs32186147
1416183_a_at	1416183_a_at9	737	104	AGCTGAAGGACGATGAGGTCGCTCA	rs32186147
1416183_a_at	1416183_a_at10	587	266	CTGAAGGACGATGAGGTCGCTCAGC	rs32186147
1416183_a_at	1416183_a_at1	692	308	GCGTGGCTGACCTCATCGAGTCCAT	rs36530308
1416183_a_at	1416183_a_at4	299	516	GGATTCACCCCGTGTCTACCATGGT	rs39620957
1416183_a_at	1416183_a_at5	707	6	ATTCACCCCGTGTCTACCATGGTGA	rs39620957
1416184_s_at	1416184_s_at1	627	690	TTACCGCCCATCTCCAGAGTAAGGG	rs4231398
1416184_s_at	1416184_s_at2	3	406	GAGTAAGGGCCTGTTCTCGCCTCCA	rs4231398
1416185_a_at	1416185_a_at9	404	532	GGAATGTGCATAATCGAGACTGTAA	rs3091033
1416185_a_at	1416185_a_at10	137	398	GAGACTGTAATCATGAACTAGGCAA	rs3091033
1416185_a_at	1416185_a_at11	187	170	AACAATTGCTGCTCATTGTGCAACA	rs3091034
1416185_a_at	1416185_a_at2	217	384	GACGAATTTGTGACCGGCAATCTCT	rs30919354
1416185_a_at	1416185_a_at3	429	336	GCAATCTCTCCTTCGACCAAATTAA	rs30919354
1416186_at	1416186_at10	305	0	CTTTATCAACCCTAAGTCACCCCTG	rs27635594
1416186_at	1416186_at11	250	180	AACCCTAAGTCACCCCTGCCTGATT	rs27635594
1416187_s_at	1416187_s_at6	304	102	AGCAGAAGAGCTAAATTGTGTTTTC	rs27635595
1416187_s_at	1416187_s_at8	41	80	AGTTCAGAGCAAGAGTTCAAGTCAA	rs27635596
1416187_s_at	1416187_s_at9	571	394	GAGCAAGAGTTCAAGTCAAACATTG	rs27635596
1416188_at	1416188_at2	349	54	AGGCCTCTTCTTCTGTGTTCCGGTG	rs26945243
1416191_at	1416191_at6	276	30	ATCGTTCGGCTCAGTGCTGGAGGAC	rs13475508
1416192_at	1416192_at10	646	128	ACTGGTTTGACCACATGAACACGTG	rs31548998
1416192_at	1416192_at4	225	598	TGCTGCTCTGGTTAGGCTGAGGTTA	rs37209185
1416192_at	1416192_at5	504	310	GCTGAGGTTAATACCCTGGTGTTGT	rs37209185
1416194_at	1416194_at1	671	334	GAATATGACAGGACGGCATCCCTTT	rs46477595
1416197_at	1416197_at7	366	420	GATGCCCGGACCTCCCATGATGAGA	rs30908944
1416197_at	1416197_at10	43	472	GTGCTGAGCCCGAGTGTTTACTAGA	rs6397878
1416198_at	1416198_at9	490	308	GCGTGTGCCACCTCTGAACAGGGAC	rs16789875
1416198_at	1416198_at7	466	182	AAGCAGGCAACTCTTCTCAAAGGTA	rs28277053
1416200_at	1416200_at8	331	268	CGTGTAGGATCGTACGGCTGTAACA	rs47218213
1416200_at	1416200_at9	682	6	ATTCCTCTGGAAACCACAGTGTTGA	rs47297414
1416200_at	1416200_at5	488	368	GACAGTTCAGAAAGGGTTAGCTCTT	rs48917669
1416200_at	1416200_at10	129	482	GTGTTGACTCTGTGAATCTGTACGA	rs50930770
1416201_at	1416201_at5	101	664	TATGGCCCAGGGACGCCAGTTGGCA	rs26900995
1416202_at	1416202_at11	733	478	GTGATGGACTTTTCTGTATCTGCCC	rs46189174
1416203_at	1416203_at1	41	208	AATGCTACAGCTTGTGTTGCAGCCC	rs30141476
1416203_at	1416203_at5	571	128	ACTGTGCCCTTAACCACATTGTGAA	rs30141478
1416204_at	1416204_at7	674	68	AGTGTAGAACTAAGCCCCAGTGGTG	rs13463998
1416204_at	1416204_at6	589	86	AGAGATGCTCGCCACAGAATCCACA	rs8277969
1416204_at	1416204_at9	324	188	AAGAAGCACTTCAGCCACAGGAAAG	rs8277978
1416205_at	1416205_at3	283	718	TTGGAGCTAGAGTTTGCACCCTGCA	rs36609256
1416206_at	1416206_at6	206	230	CAGAACCCGGGAGCCTGTCAGAAAA	rs37060559
1416206_at	1416206_at7	171	268	CGGGAGCCTGTCAGAAAAGGTCTCT	rs37060559
1416207_at	1416207_at5	357	542	GGCTGTCCCTTATACTTGGTGGAGA	rs29036116
1416209_at	1416209_at1	17	352	GAAGCTGGTGTGACCTTCACATAGA	rs32938202
1416209_at	1416209_at4	599	436	GTTAACGGACACTGTTCTGAACAAG	rs32938898
1416209_at	1416209_at5	516	76	AGTCAGTTGGAATCAGCCCCTTAAG	rs32938901
1416210_at	1416210_at5	384	630	TCATCCAAGATCAAGCGGCACGTGT	rs32060733
1416210_at	1416210_at10	90	486	GTGGGAAGCAGTTTTGTACCGCACT	rs32061476
1416211_a_at	1416211_a_at10	102	396	GAGAATGTGACCTCAATACCGCCTT	rs13467880
1416211_a_at	1416211_a_at2	203	202	AAGGCAGCCAGCTAGTCAGCGAGGA	rs13467884
1416211_a_at	1416211_a_at7	169	544	GGCGCCGAGTGCAAACAGACCATGA	rs13467885
1416211_a_at	1416211_a_at6	267	678	TTTCATCTTGGCAGCTGTGGACACT	rs13467886
1416211_a_at	1416211_a_at3	34	206	AATGTCGTCCCAGCAATATCAGCAG	rs37381398
1416211_a_at	1416211_a_at4	379	98	AGAAAATTTGCAGCTGCCTTCCTGG	rs37822415
1416213_x_at	1416213_x_at1	585	486	GTGGGTGTTACTGCTGTCCCAAGTC	rs6334818
1416215_at	1416215_at5	616	156	AAAGGATGCAGCATTTCCCACTGCG	rs28197612
1416215_at	1416215_at2	739	36	ATGACGGATTGTGCACTGTCCTTAT	rs29425647
1416215_at	1416215_at3	72	328	GCACTGTCCTTATTTTACCGTAGAG	rs29425647
1416215_at	1416215_at7	588	216	CAAGGTCTTAACGTGATAATCTGGT	rs29469417
1416216_at	1416216_at5	649	546	GGCCAGATGTGGATGAGCATACGCA	rs33601966
1416216_at	1416216_at7	529	608	TCCTAGCTGCTGTTCTAACATCACA	rs33601968
1416217_a_at	1416217_a_at3	445	308	GCGACATGGCTAAACGCACCAAGAA	rs27322063
1416217_a_at	1416217_a_at4	92	52	ATGGCTAAACGCACCAAGAAGGTCG	rs27322063
1416217_a_at	1416217_a_at1	287	694	TTGGGTTCCGGCGACATGGCTAAAC	rs27337066
1416217_a_at	1416217_a_at2	132	512	GGTTCCGGCGACATGGCTAAACGCA	rs27337066
1416217_a_at	1416217_a_at5	360	178	AACGCACCAAGAAGGTCGGCATCGT	rs27378490
1416217_a_at	1416217_a_at7	382	198	AAGGTCGGCATCGTCGGCAAGTACG	rs45958297
1416217_a_at	1416217_a_at8	148	526	GGCATCGTCGGCAAGTACGGGACCC	rs45958297
1416217_a_at	1416217_a_at9	503	614	TCGTCGGCAAGTACGGGACCCGCTA	rs45958297
1416217_a_at	1416217_a_at10	181	230	CGGCAAGTACGGGACCCGCTATGGT	rs45958297
1416217_a_at	1416217_a_at11	691	450	GTACGGGACCCGCTATGGTGCCTCC	rs45958297
1416217_a_at	1416217_a_at6	442	186	AAGAAGGTCGGCATCGTCGGCAAGT	rs46777624
1416218_x_at	1416218_x_at11	12	712	TTGAAATCAGCCAGCACGCCAAGTA	rs27336768
1416218_x_at	1416218_x_at8	286	694	TTGGGTTCCGGCGACATGGCTAAAC	rs27337066
1416218_x_at	1416218_x_at10	504	614	TCGTCGGCAAGTACGGGACCCGCTA	rs45958297
1416218_x_at	1416218_x_at1	613	566	TGTCCCTGTCCTGTCTGCTGTCGGG	rs46766784
1416218_x_at	1416218_x_at9	443	186	AAGAAGGTCGGCATCGTCGGCAAGT	rs46777624
1416218_x_at	1416218_x_at4	619	208	AATCTGGAGCCTTTTGGCGCTCTGT	rs49430485
1416218_x_at	1416218_x_at2	641	112	AGCGCGGTAGTTAATGCACAATCTG	rs50596362
1416218_x_at	1416218_x_at3	254	36	ATGCACAATCTGGAGCCTTTTGGCG	rs50596362
1416219_at	1416219_at2	602	32	ATCCGCAAGCCTGTGACTGTCCATT	rs13475060
1416219_at	1416219_at4	589	452	GTACTGCCAATGCTCGGATGCCTGA	rs27096258
1416219_at	1416219_at9	11	270	CTGAGGCTCGCAGGTCTAAGACCAA	rs30678150
1416219_at	1416219_at11	667	616	TCGTGTCTGTACATAGCGGCCTGGC	rs30679136
1416219_at	1416219_at10	200	402	GAGATCATCAAGACTCTGTCCAAGG	rs30997143
1416219_at	1416219_at1	616	200	AAGGATGGGCTGATCATCCGCAAGC	rs33278937
1416219_at	1416219_at7	572	436	GTTCAAAAACAAGCGCATCCTCATG	rs33279949
1416219_at	1416219_at8	98	34	ATCCTCATGGAGCACATCCACAAGC	rs36362900
1416219_at	1416219_at5	578	516	GGATGAGGATCCTGCGCCGGCTTCT	rs47139439
1416219_at	1416219_at3	473	508	GGCTCGTTGCCGGAAAAACACCCTG	rs49788792
1416221_at	1416221_at5	138	646	TAAACTATGGAGATTTTCCTGCATA	rs13467980
1416221_at	1416221_at10	625	316	GCTCATGCAGTCCAGATTTCATCCC	rs13467982
1416221_at	1416221_at2	706	128	ACTGGGTATGAGGACTTCATGGTCA	rs13467983
1416221_at	1416221_at3	343	226	CACTCTGCCCAGGAAGAGAGCGTGA	rs32637274
1416221_at	1416221_at8	60	360	GAACAAGACAATTTGGCTCTGCCTA	rs32637277
1416221_at	1416221_at9	343	602	TGCCCTCCCTTTCAAAAGCTCTGAG	rs32637279
1416222_at	1416222_at2	172	530	GGACAAGTGAAGTTCCCCAGTGCCC	rs13473968
1416222_at	1416222_at9	29	210	AATCTACTGCTTGGGTCTTTTTCTC	rs29039698
1416223_at	1416223_at9	162	46	ATGGGATCTCCCAATTTTCAGGTTT	rs13470359
1416224_at	1416224_at3	532	112	AGCGACAGCGGTCACTCAGCTAACA	rs13461716
1416224_at	1416224_at4	218	132	ACTCAGCTAACAGTGGTACCAGTGG	rs13461716
1416224_at	1416224_at10	162	200	AAGGATGGATGGCACCCTAGGACTC	rs27604109
1416224_at	1416224_at5	261	142	ACAGCTGACGAGACGGAAGTACTCA	rs27604110
1416225_at	1416225_at5	390	82	AGATTCTGTCCCTAAACTTGTGGCT	rs13470057
1416225_at	1416225_at7	328	238	CATGGCTAAGAAGTTTCCGTTGGAC	rs30909202
1416225_at	1416225_at9	96	552	TGGAAAGAGCATCCGTACCGTCCTG	rs30911026
1416225_at	1416225_at10	504	654	TACCGTCCTGACTTTCTGAGATCAT	rs30911028
1416226_at	1416226_at11	112	70	AGGGCTGCTTTGCTAAATGTTTCTA	rs13459811
1416226_at	1416226_at2	166	706	TTCCCGGTGCTGTTTACCTATGACA	rs29056725
1416226_at	1416226_at4	205	588	TGACATTGAGCTTCGGTGGCCGGCT	rs29056726
1416226_at	1416226_at3	26	120	ACCTATGACAATGCTGCGGTGACAT	rs39228316
1416226_at	1416226_at10	41	332	GCACTACAGGCATGGATGGCGGCAT	rs47309271
1416229_at	1416229_at8	593	604	TGCCTACCACTAGTGTCACGCATAG	rs13474040
1416229_at	1416229_at9	1	126	ACGCATAGTGTCACAGTGCTTCTGA	rs13474040
1416230_at	1416230_at2	22	438	GTTCTTGTGACTGAGTGTGCTGGCA	rs50641635
1416232_at	1416232_at1	201	146	ACACTCACGCAACACACATTCTAAG	rs32690914
1416232_at	1416232_at2	125	126	ACGCAACACACATTCTAAGCACACA	rs32690914
1416232_at	1416232_at3	547	622	TCTAAGCACACATCAATTGGTTTCT	rs32690914
1416234_at	1416234_at7	505	662	TAGTGGCCCATCTGGATAGGTCTGC	rs27106371
1416234_at	1416234_at8	420	508	GGTCTGCCATTCAAAACTGTCCTGA	rs27106371
1416234_at	1416234_at5	400	336	GCAAGGACCTGTCATAGTTCAGCAG	rs27106372
1416235_at	1416235_at11	608	332	GCAAGGTTCCTTTCTACTAAATGGT	mm37-11-94505155
1416235_at	1416235_at6	566	526	GGACACAACCTCTTTTTAGCGTCAG	rs27106379
1416235_at	1416235_at1	514	364	GAAATCGAAGTCTGGCTCTCGTCCT	rs27106380
1416236_a_at	1416236_a_at10	37	684	TTTTATTATGCATGAATCACTGTGT	rs48834282
1416236_a_at	1416236_a_at11	125	12	ATTATGCATGAATCACTGTGTAAAT	rs48834282
1416243_a_at	1416243_a_at3	41	536	GGCTCGGGACCTGCGCGGCAAGAAG	rs13472211
1416243_a_at	1416243_a_at4	270	524	GGACCTGCGCGGCAAGAAGAAGGAG	rs13472211
1416243_a_at	1416243_a_at5	279	188	AAGAAGGAGGAGCTGTTGAAACAAC	rs13472211
1416243_a_at	1416243_a_at10	376	618	TCTGAAGGTGGAATTGTCCCAGCTT	rs13498163
1416243_a_at	1416243_a_at11	543	580	TGAAGGTGGAATTGTCCCAGCTTCG	rs31664349
1416243_a_at	1416243_a_at6	17	524	GGAGCTGTTGAAACAACTGGACGAT	rs31664351
1416243_a_at	1416243_a_at7	640	574	TGTTGAAACAACTGGACGATCTGAA	rs31664351
1416243_a_at	1416243_a_at8	19	590	TGAAACAACTGGACGATCTGAAGGT	rs31664351
1416243_a_at	1416243_a_at9	202	170	AACAACTGGACGATCTGAAGGTGGA	rs31664351
1416243_a_at	1416243_a_at1	353	0	ATTAAGGCTCGGGACCTGCGCGGCA	rs31815183
1416243_a_at	1416243_a_at2	22	690	TTAAGGCTCGGGACCTGCGCGGCAA	rs31815183
1416244_a_at	1416244_a_at9	185	350	GAAGCAGCTTCATCCCAGTGACGAT	rs13466729
1416244_a_at	1416244_a_at10	710	234	CAGTGACGATGCTGGACGTACAGAT	rs13466729
1416245_at	1416245_at11	644	598	TGCTGCTTCTGACCCACTATAATAA	rs32203315
1416247_at	1416247_at5	237	270	CTGGAACAAGTGAACGCCCTGGTGC	mm37-4-41664425
1416247_at	1416247_at6	227	470	GTGCCTGTGCTGGACAGCGCTTCTA	rs27813790
1416247_at	1416247_at7	163	308	GCGCTTCTATCAAAGCTGTTCCTGA	rs27813790
1416248_at	1416248_at1	728	124	ACGCCCTAGAGCCTTTGTGGAGTCA	rs33181542
1416248_at	1416248_at4	549	76	AGTCAGCTGCTGTAGAACCAAACCC	rs33182265
1416251_at	1416251_at3	742	188	AAGACGATCATTGAGAAGGTTGTTC	rs47988855
1416252_at	1416252_at9	296	692	TTAGCTCCTTAATCCTCTATTCAGA	rs47099236
1416252_at	1416252_at7	643	346	GAAGTCAGCTCAGTCTTAGCTCAGC	rs49896448
1416254_a_at	1416254_a_at9	729	358	GAAATCACCGATTGGTTACCTGCCC	rs27244039
1416254_a_at	1416254_a_at10	146	690	TTACCTGCCCTTTGTAGAGATCTGC	rs27244039
1416256_a_at	1416256_a_at1	656	110	AGCTGTCTGTGACATCCCACCGCGT	rs13465444
1416256_a_at	1416256_a_at2	657	122	ACCGCGTGGCCTCAAGATGGCAGTC	rs13465444
1416256_a_at	1416256_a_at6	106	534	GGAAGGCTTTCCTCCACTGGTATAC	rs13465446
1416257_at	1416257_at4	380	208	AATCCAGGAGCCAGGAGTGTCTGAC	rs13463337
1416257_at	1416257_at5	270	404	GAGTGTCTGACACAAGGCCAACCTG	rs13463337
1416257_at	1416257_at11	457	332	GCAAGAAGATCGTGATAAACCCCAG	rs50697529
1416257_at	1416257_at3	429	412	GAGGCATCTAAAGAACCCAGTCTGA	rs51361169
1416258_at	1416258_at8	689	202	AATGTACCTTGAACAGGCTGCCACT	rs13467708
1416258_at	1416258_at10	110	298	GCCAAGATGCCTCAATGCAGACTGG	rs28259517
1416261_at	1416261_at11	282	420	GATCCCAGCATTTCTCAATTGTGTG	rs48046787
1416261_at	1416261_at6	61	72	AGTGTGCAGCTTAATCAGCTCACCC	rs49441932
1416261_at	1416261_at10	259	504	GGTGGCTACCTGAATTTCTGAGTAC	rs51549182
1416262_at	1416262_at6	627	454	GTAACTAACTGTCTTGAACGTCACT	rs47048564
1416262_at	1416262_at7	8	356	GAACGTCACTCATTATCTTCTTAGT	rs47048564
1416262_at	1416262_at3	168	290	CCTCTGTGGCCGAACTGTAATATCA	rs48272400
1416262_at	1416262_at4	513	202	AATGGTTCCCATTTGTACAGAGACT	rs48522662
1416262_at	1416262_at5	443	398	GAGACTTACCGCTATGACAGTGGCC	rs48522662
1416262_at	1416262_at8	733	152	AAATGTAGGCATTGCTTCTCCACGC	rs49040909
1416262_at	1416262_at1	174	216	CAAGTTGTCCACATTTATCCACTGT	rs51995308
1416265_at	1416265_at10	111	366	GAAAGCTTTGCAGAATCCACATAAC	rs4222532
1416265_at	1416265_at11	339	340	GAATCCACATAACCTTCTTGACTTC	rs4222532
1416266_at	1416266_at8	87	466	GTCCCGCCTCAAAACTACAGCAAGT	mm37-2-129512727
1416266_at	1416266_at9	218	222	CAAAACTACAGCAAGTCTCATTCTC	mm37-2-129512727
1416266_at	1416266_at3	468	114	AGCCGGAGCCATTTGGCTGAGCCAT	rs27257298
1416266_at	1416266_at4	209	542	GGCTGAGCCATTTGGCCCAGCGTAT	rs27257299
1416268_at	1416268_at5	597	252	CTAGTTGTGAACTGGCTTCGCCGTT	rs4231314
1416268_at	1416268_at6	601	322	GCTTCGCCGTTTACCAGCATGGTGA	rs4231314
1416268_at	1416268_at1	527	504	GGTGTCTTGGACCAGTTCTGTACGA	rs4231315
1416268_at	1416268_at3	12	476	GTGAAGAGCTAACTCCACCATGAGA	rs6339729
1416269_at	1416269_at8	16	550	TGGCATTGCCGGAGCCTTTCGGAGA	rs13475556
1416269_at	1416269_at11	717	28	ATCTCGGGGATTAGCATGGTCCTGG	rs46537897
1416271_at	1416271_at3	653	594	TGCTTAGAACCAGCGTAGACCGGAT	rs49859006
1416272_at	1416272_at2	41	480	GTGAGGCCCTTGAGCCAGCAGGCAC	rs30865819
1416272_at	1416272_at7	449	696	TTCACTGAGAGCACAATCACTGCTT	rs30866615
1416273_at	1416273_at2	308	68	AGGGACAGCTACATATGCTCCTCAC	rs13474372
1416273_at	1416273_at5	233	690	TTAGGATCCCCGTGACTGCAGTGAA	rs36484585
1416273_at	1416273_at6	72	72	AGTGAATCTGCCCAGAGACTCAGCA	rs36484585
1416273_at	1416273_at4	198	436	GTTCGGATCCCACTGTGACTTAGGA	rs38691349
1416273_at	1416273_at11	305	656	TAGCCATGAGAGCTCTTCTCGGCAC	rs39093922
1416274_at	1416274_at9	636	290	CCATTATTCTTCCTACGCCAGGTAG	rs47116598
1416274_at	1416274_at1	679	602	TGCCCTCCGGATCTTTGCACACAAA	rs48582110
1416274_at	1416274_at2	568	332	GCACACAAAGATACCACAGTACCTT	rs48582110
1416276_a_at	1416276_a_at3	234	354	GAACGACACCATTCAGATTGATTTG	rs26942338
1416276_a_at	1416276_a_at8	642	50	ATGGCAACAGCTTTGCCACTCGGCT	rs29257058
1416276_a_at	1416276_a_at11	33	56	AGGCTTGCGGCCAAACAGAGCAGTG	rs31195345
1416276_a_at	1416276_a_at10	522	500	GGGTAACAAACCATGGATCTCTCTT	rs31195351
1416276_a_at	1416276_a_at1	611	280	CCCATGATGCTCGTACTATTCGGTA	rs36447561
1416276_a_at	1416276_a_at2	178	34	ATGCTCGTACTATTCGGTACCCTGA	rs36447561
1416276_a_at	1416276_a_at4	7	228	CACTGGGAACCTGTGTATGGTGACT	rs37089876
1416276_a_at	1416276_a_at5	201	570	TGTATGGTGACTGGAGGTGCTAACT	rs37255398
1416277_a_at	1416277_a_at8	706	34	ATGCCCTCATTAAAGCAGCTGGTGT	rs13463311
1416277_a_at	1416277_a_at9	517	104	AGCAGCTGGTGTCAGCGTCGAACCT	rs13463311
1416277_a_at	1416277_a_at10	628	558	TGGTGTCAGCGTCGAACCTTTCTGG	rs13463311
1416277_a_at	1416277_a_at6	17	382	GACGGTCACGGAGGATAAGATCAAT	rs27402418
1416277_a_at	1416277_a_at5	172	594	TGCACGACGACGAGGTGACGGTCAC	rs27774464
1416277_a_at	1416277_a_at3	118	650	TACAGCATGGCTTCCGTCTCCGAGC	rs27774466
1416277_a_at	1416277_a_at1	377	472	GTGAGGCCCTCACTTCATCCGGCGA	rs27774467
1416277_a_at	1416277_a_at4	577	258	CTCATCCTGCACGACGACGAGGTGA	rs46018198
1416277_a_at	1416277_a_at2	713	468	GTGCCGGCAGTCTACAGCATGGCTT	rs48105343
1416278_a_at	1416278_a_at1	126	202	AAGGCCGCTATGCAACCGCCCTGTA	rs49289853
1416279_at	1416279_at2	3	584	TGAGCCTGTCCTGGGTGGAGTCCTC	rs26916894
1416279_at	1416279_at3	593	502	GGTGGAGTCCTCTGGGTGCCAATAT	rs26916894
1416280_at	1416280_at6	471	534	GGAATAGAATTTGCAACCCTTTGAG	rs13472970
1416282_at	1416282_at4	88	526	GGACCATGCTGGAGCTACTGAACCA	rs27402339
1416285_at	1416285_at8	80	128	ACTGGTTGGCAGTTGGACTGTCCGT	rs30090919
1416286_at	1416286_at11	679	452	GTACCTGTACTCACAGACTGCTGTT	mm37-1-171671862
1416286_at	1416286_at1	544	716	TTGGTAGGACTACTGCTTGGAGCTT	rs33854218
1416286_at	1416286_at2	567	322	GCTTGGAGCTTTTCAAGGCACGTGA	rs33854218
1416287_at	1416287_at2	88	592	TGAACTGCCTTGCATCAGTGATCAC	mm37-1-171672959
1416287_at	1416287_at5	283	576	TGATTAGCAGCTGGGTTGGTCTAGA	rs31497376
1416288_at	1416288_at9	130	484	GTGTCAGACCTCTTAATGGGCCAGT	rs29101095
1416288_at	1416288_at10	574	204	AATGGGCCAGTCACTCTTTGACATT	rs29101095
1416288_at	1416288_at5	472	702	TTCTCTCTCCTGATAAACTCTCTTT	rs29101097
1416289_at	1416289_at4	542	558	TGGTGCTCCCACTAATCTCAGGAGA	rs27603568
1416289_at	1416289_at10	316	630	TCAGGTTTTTATCACCAAGAGCAAA	rs27603569
1416292_at	1416292_at4	181	512	GGTTCAGGCTCTCTAAAGGTGGCTA	rs49655102
1416292_at	1416292_at6	250	66	AGGGACTTCTTGATGGCTAACCAAT	rs51513314
1416294_at	1416294_at5	456	514	GGTTCGAACTGCTGCTGCCAATGCA	rs32927226
1416294_at	1416294_at6	13	588	TGAAAATGCCTTCAGGGCCCCTTGA	rs32927229
1416299_at	1416299_at6	177	500	GGGATTACACAAGCTGATGACAACA	rs32919304
1416300_a_at	1416300_a_at8	138	554	TGTGAAGGTCTACTTCAGGCTCCCT	rs27492439
1416300_a_at	1416300_a_at6	732	592	TGCACTACAGTGGTTCATCTACGAC	rs29323881
1416300_a_at	1416300_a_at7	217	514	GGTTCATCTACGACTCTGTGAAGGT	rs29323881
1416300_a_at	1416300_a_at9	560	282	CCCCTGAGATGCCAGAGTCTCTGAA	rs29326803
1416303_at	1416303_at3	603	584	TGAGCCCTGCTTCAGTGCCGAGAGA	rs47820318
1416303_at	1416303_at9	711	694	TTAAGATGCAGCCTAGCCATTGCCT	rs51124268
1416304_at	1416304_at3	504	164	AAACTGCTGCTGGAGTTGTGCCCTG	rs13466250
1416304_at	1416304_at9	607	284	CCGAAGCCACGATTTGCCTTATTTT	rs47242219
1416304_at	1416304_at2	208	580	TGATGTCATCTCTTCGTGGGCTCCA	rs50442791
1416308_at	1416308_at7	79	544	GGCTGGTTAAAGTTCGCTGGCCTTT	rs31456648
1416308_at	1416308_at8	164	310	GCTGGCCTTTTGTTTTAATGGGATT	rs31456648
1416309_at	1416309_at3	346	458	GTCAAGGTCCTGATAGTTCCGAGGG	rs33004307
1416310_at	1416310_at11	662	704	TTCGAGGACTAAAGCTGTGCCCCAA	rs27440445
1416310_at	1416310_at6	202	158	AAAGCTATATAATGTGGCCGTCTCA	rs27440446
1416310_at	1416310_at7	69	204	AATGTGGCCGTCTCAAAACTACAAA	rs27440446
1416310_at	1416310_at8	116	188	AAGAATTTATTACACCTCAGGAGCA	rs29565803
1416310_at	1416310_at9	575	228	CACCTCAGGAGCACCTTAGGCAATA	rs29565803
1416310_at	1416310_at1	726	226	CACCAGAGGTGACCCCTATTTTTAG	rs49358284
1416310_at	1416310_at2	346	476	GTGACCCCTATTTTTAGTGGCAAGT	rs49358284
1416312_at	1416312_at6	702	54	AGGCGATGCTACAGAGAGCCGCTCG	rs26897909
1416313_at	1416313_at9	622	184	AAGCAGTTATGTTCAGACCCTACCC	rs4224105
1416313_at	1416313_at11	268	216	AATTGCGGAGCTGTTTATTCATTTA	rs4224107
1416315_at	1416315_at10	573	170	AAAATTATCCATCAGCTCTCTCCAG	rs30359746
1416315_at	1416315_at2	727	574	TGTTCCTTCCACTATGAGGCTCTGA	rs51574283
1416316_at	1416316_at8	593	362	GAAACTCGATAGACCTCGCAGAGCC	rs47004313
1416316_at	1416316_at1	508	614	TCTTTCAACACATCGCGGAGTACCT	rs50741411
1416317_a_at	1416317_a_at7	514	226	CATGGCGTCCGTTTACTCGGAAGAA	rs30857225
1416318_at	1416318_at10	107	148	ACAAGGCAGAGCTTAGAGTTTCATT	rs29901236
1416318_at	1416318_at2	85	168	AAAACTGCTTGAATGGACCAAACGT	rs8273594
1416320_at	1416320_at10	297	336	GCAACCTAAGTTTGCCTTTGTGAGG	rs45635356
1416320_at	1416320_at9	18	384	GACGTGCTCTGAGGACCAGGCAGAA	rs48241471
1416322_at	1416322_at3	667	148	ACAAGATCAGCAACGTGCCGGCCAT	rs36279038
1416322_at	1416322_at10	427	128	ACTGGACCTCATGATGTGCTTCCGC	rs36725301
1416322_at	1416322_at1	325	172	AACAAACTGTCAGATCGCGGGCTCC	rs37209732
1416322_at	1416322_at11	587	620	TCTCGTCCCTTCGTGAGGATGGTAA	rs38749255
1416324_s_at	1416324_s_at3	21	670	TATTTTAACCAGCATCTCAGGAGGT	rs13466651
1416324_s_at	1416324_s_at5	15	630	TCATCGCAGGCCTGAGAATGCTCTG	rs13466652
1416324_s_at	1416324_s_at6	52	342	GAATGCTCTGCAGGAAATCCAGGAA	rs13466652
1416324_s_at	1416324_s_at4	517	650	TACTGTGTAATGTCTCATCGCAGGC	rs32390315
1416327_at	1416327_at10	601	598	TGCTCCTTTTTCAGGATTCCTTCAA	mm37-1-173218957
1416328_a_at	1416328_a_at1	415	182	AAGCCTTCTGTGCAGAATCACCTGC	rs47622947
1416331_a_at	1416331_a_at8	264	280	CCCAATCTTGGTCAGCTCTGGAGTA	rs4229036
1416331_a_at	1416331_a_at9	506	26	ATCTTGGTCAGCTCTGGAGTACTGC	rs4229036
1416331_a_at	1416331_a_at10	347	556	TGGTCAGCTCTGGAGTACTGCCTGC	rs4229036
1416331_a_at	1416331_a_at11	341	714	TTGGGGGGGAGCACTGATCCTCCTC	rs4229037
1416335_at	1416335_at3	703	442	GTTTCTGTCGGAGCTCACCCAGCAG	rs33577772
1416335_at	1416335_at9	734	670	TATTACGACATGAACGCTGCCAACG	rs48845403
1416335_at	1416335_at10	462	288	GCCAACGTGGGCTGGAACGGTTCCA	rs48845403
1416336_s_at	1416336_s_at5	6	352	GAAGCTCGTGAGATTTTTGATGAAA	rs4223622
1416337_at	1416337_at1	137	250	CTCAGGTCAAAATGGCGGGCCGATC	rs36835729
1416338_at	1416338_at11	735	226	CACCCTGCCATGTTCCAGTAATGGA	rs45672588
1416338_at	1416338_at4	720	154	AAATGTGTACACTTCCCATGGGACC	rs48496017
1416340_a_at	1416340_a_at1	729	530	GGAACAAGAAGTCCTGGCCCCTCAG	rs4227297
1416342_at	1416342_at5	80	580	TGAGGCACTGATGTAGGCCCCTCTG	rs27919265
1416346_at	1416346_at11	48	498	GGGACATCTTGTCACCTGAGAATGA	rs13472489
1416346_at	1416346_at9	505	74	AGTCCAAACCCGTCTTCTCAGAAAG	rs29376945
1416348_at	1416348_at4	431	284	GCAGGGTCTGGGACCACCTAGGAAA	rs13460158
1416349_at	1416349_at9	244	592	TGAAGGGCCGCAAGTCCCTGAGCCA	rs13473721
1416349_at	1416349_at10	292	104	AGCACCTGCGATACCTCATCCATTT	rs50410706
1416352_s_at	1416352_s_at3	279	628	TCAGCAGGTTAAGCTGGCACTGGCC	rs47166897
1416353_at	1416353_at5	27	280	CGCCCTTGCTGTCCGAGATCTGGGA	rs31637161
1416353_at	1416353_at8	526	494	GGGAGGACATTGTCACGGCCCAGTC	rs32268815
1416354_at	1416354_at11	336	686	TTTTGCTTTTTTGACACTTCCTTGG	rs29060763
1416356_at	1416356_at3	403	104	ACTATTCGTGACATCCTAGGAGGCA	rs46204461
1416356_at	1416356_at10	197	240	CATGCCTCTAGCTGCACAATGTTAT	rs48567318
1416357_a_at	1416357_a_at2	546	238	CAGGACCTGGGCACATGGTCACATT	rs32594488
1416357_a_at	1416357_a_at3	247	558	TGGTCACATTATTCCGTTCACATTG	rs32594488
1416357_a_at	1416357_a_at9	464	352	GAAGCCAGGGCACTGTTTCTCTGAG	rs32594492
1416358_at	1416358_at9	678	130	ACTCCTGTGGAAGCTGAAGCATCCA	rs13473027
1416358_at	1416358_at11	74	556	TGGATGGCAACCCAGCAGGAAGCCT	rs32557248
1416359_at	1416359_at11	707	486	GTGTGGCACCGTTTTATTTGTTACT	rs52081982
1416360_at	1416360_at6	413	202	AAGGCAGTGTGCCATATTCCCTCAC	rs46622831
1416360_at	1416360_at7	492	6	ATTCCCTCACATCTGTAGTTCACGG	rs46622831
1416360_at	1416360_at4	718	30	ATCGCCTGGTAAGATGCTGGCAGTT	rs47613027
1416360_at	1416360_at5	468	620	TCTGCCGTCTCTGGATGTGAAGTCT	rs51777052
1416360_at	1416360_at10	738	436	GTTTCGGTTTCAAATGGATCTACAC	rs52132500
1416364_at	1416364_at4	516	54	AGGCTGAGGCAGACAAAAACGACAA	rs29292408
1416365_at	1416365_at10	370	138	ACATTCGCAGTTCATAGGCTATCCC	rs13464346
1416365_at	1416365_at5	357	126	ACGAAGGCGTTCATGGAGGCTCTCC	rs27931052
1416365_at	1416365_at11	636	30	ATCCCATCACCCTCTATTTGGAGAA	rs29288484
1416365_at	1416365_at8	169	8	ATTCTACTCGGCCTATCTAGTTGCA	rs29288486
1416365_at	1416365_at4	16	354	GAACCATTGCTAAGTCTGGCACGAA	rs29288487
1416365_at	1416365_at1	23	672	TTTGGTGGACACAGGCATTGGCATG	rs45831721
1416365_at	1416365_at2	153	718	TTGGCATGACCAAGGCTGACCTCAT	rs50644845
1416366_at	1416366_at1	508	0	CTCGGTCACGGCGTTTGGAGTCGTT	rs32533228
1416366_at	1416366_at2	252	636	TCACGGCGTTTGGAGTCGTTGTTTT	rs32533228
1416366_at	1416366_at3	523	404	GAGTCGTTGTTTTTCCTATAGTTGG	rs32533228
1416367_at	1416367_at7	431	300	GCCTTTTGAGTAGCATCCGGCAACA	rs37368938
1416368_at	1416368_at2	32	418	GATGATTGCCGTGGCTCCATTTAAA	rs8261639
1416368_at	1416368_at8	196	414	GATGGCCCCTATGTTGAGGTGGTCA	rs8261682
1416368_at	1416368_at11	170	64	AGGTTCCAATTGCAGTGTCACCACA	rs8261685
1416369_at	1416369_at1	228	42	ATGTTACTGTATGCTCTTCCCCGTG	rs13463432
1416369_at	1416369_at10	191	68	AGGGTTAGTGGAGCTCAGTTTCATG	rs50886888
1416371_at	1416371_at10	597	452	GTACCAAGCAACCATGGCAGGCACT	rs47460366
1416371_at	1416371_at4	84	662	TATGAAAACTATGCCCTCGTGTACT	rs48579504
1416372_at	1416372_at10	24	560	TGGTGTCCCAGCTAAGCATACTCAG	rs4229835
1416372_at	1416372_at11	327	240	CATGGCAGATGACCCCAGCCGGAGT	rs4229836
1416375_at	1416375_at3	483	66	AGGTGACCTACATTTGGCTGCTTTG	rs48038875
1416375_at	1416375_at9	363	70	AGTGGTGGCATCTCTAACACGTCAT	rs49677646
1416375_at	1416375_at10	287	126	ACGTCATTCAGGGACTGTTTCCTTT	rs49677646
1416376_at	1416376_at5	530	154	AAATGGTGCCAAAGCGCTACCACAG	rs3141867
1416376_at	1416376_at6	542	184	AAGCGCTACCACAGCACTGCTAAAA	rs3141867
1416376_at	1416376_at11	576	154	AAATGAGCAGTATTTTGTCTCTTTA	rs3147213
1416377_at	1416377_at5	257	70	AGTGGCTGCCAGGATCACTGATGGC	rs13469860
1416377_at	1416377_at6	535	62	AGGATCACTGATGGCTTAGAACTGT	rs13469860
1416379_at	1416379_at9	274	330	GCACCCCTGTTGGATCTGTAGTTAG	mm37-9-14810537
1416381_a_at	1416381_a_at9	294	64	AGGTTCTCCATGGTGATAGACAACG	rs36882763
1416385_a_at	1416385_a_at2	138	404	GAGTTGCACTTTTCTCACAGATCTG	rs33258574
1416385_a_at	1416385_a_at3	193	224	CACAGATCTGTAGTTTGGCTTTTTA	rs33258574
1416385_a_at	1416385_a_at7	406	622	TCTCTCTTTCTGTTTAGGCCATCTG	rs33259406
1416385_a_at	1416385_a_at8	111	30	ATCTGCCCAGATGCAAGCTGATCTC	rs33259409
1416385_a_at	1416385_a_at10	598	700	TTCTCAATACCCTTGCAATGGCAGT	rs33260201
1416386_a_at	1416386_a_at6	638	44	ATGTGCCTGCAGCATATCGTGGAGT	rs13463276
1416386_a_at	1416386_a_at1	174	244	CATCATTGGTTGCTGTCTATATCAT	rs33256340
1416386_a_at	1416386_a_at4	8	250	CTTCTGGCAGGATCTTGGCAACCTA	rs33257126
1416387_at	1416387_at10	317	72	AGTGTTGCCATCTTCACTTACTGCT	rs13471350
1416387_at	1416387_at1	199	494	GGGCATTCAAGGTCATCGCCAGTTA	rs13471351
1416387_at	1416387_at2	226	64	AGGTCATCGCCAGTTAGTTACTTGA	rs13471351
1416387_at	1416387_at8	446	310	GCTGTGTGTCCATGAGGTCCTCAGG	rs49835749
1416387_at	1416387_at4	116	426	GATAGATTGTCTTTGTCTCTGCCTA	rs50624807
1416389_a_at	1416389_a_at1	59	88	AGAGGGAGTTTGACAACCCTGACAC	rs51838950
1416391_at	1416391_at10	198	100	AGAAGAACATTTGAACACACTGCTA	rs36277414
1416391_at	1416391_at11	179	634	TCAGCTCCTTTGTGACGTGGAACAG	rs38178310
1416392_a_at	1416392_a_at4	167	598	TGCTGTGGACATACGGGCCCACTCA	rs16795075
1416392_a_at	1416392_a_at7	35	32	ATCGCCCTAGAGTGCTCCTGTGTAT	rs16795076
1416392_a_at	1416392_a_at8	3	404	GAGTTGTCATTTTTCTCTTCACTGG	rs48328032
1416392_a_at	1416392_a_at9	174	462	GTCATTTTTCTCTTCACTGGATGTT	rs48328032
1416392_a_at	1416392_a_at1	328	602	TGCCCCTCAGTAGTTGGTCTTGTAA	rs49393232
1416392_a_at	1416392_a_at2	199	448	GTAGTTGGTCTTGTAAATGTGCAGT	rs49393232
1416399_a_at	1416399_a_at3	223	520	GGAGATATACGTAAATGCCCCTTTT	rs50303814
1416400_at	1416400_at2	717	288	CCATGGGTTGCATGCCCTAGAGCGG	rs49982447
1416401_at	1416401_at7	387	94	AGACAGGGTAGGCAATTCTTCCACA	rs27395956
1416401_at	1416401_at8	637	510	GGTAGGCAATTCTTCCACACACTTG	rs27395956
1416401_at	1416401_at3	204	294	CCACCCTGAAGTCATATTGTATTGT	rs4223274
1416402_at	1416402_at11	519	176	AACTCGGAGTTGTTGCAGATCAGAC	rs31826235
1416402_at	1416402_at10	287	504	GGTGAGTAGGCAGCACACCTGTGAC	rs31826238
1416402_at	1416402_at2	739	50	ATGGAACCTTAACTGGGAGCTGCCG	rs31827037
1416402_at	1416402_at3	494	492	GGAGCTGCCGGATAAAGGTACCCTT	rs31827037
1416403_at	1416403_at7	47	436	GTTCTGGAGCACTACAGGGCTGTAC	rs13461220
1416403_at	1416403_at9	413	154	AAATGTGCAGTGCTCACCATCTGAG	rs13461222
1416403_at	1416403_at11	294	208	AATCCATGGCGCATCTGTTGAAGCA	rs31820576
1416403_at	1416403_at4	219	486	GTGTGCTGTCAGAGTCGAGTTGTTC	rs31820581
1416403_at	1416403_at6	104	656	TACCTTCTGGCGTCAGAGTTCTGGA	rs47519404
1416403_at	1416403_at5	507	68	AGGGAAAGTTTGACGCGTCCATCCT	rs8242253
1416404_s_at	1416404_s_at5	507	114	AGCCTGTTTTGCTTCTGGGCAAGGA	rs13465283
1416404_s_at	1416404_s_at6	194	390	GAGCGATTTGCTGGTGTGGATATTC	rs13465284
1416404_s_at	1416404_s_at7	175	504	GGTGGTGGACATGTGGCCCAAATTT	rs37025712
1416404_s_at	1416404_s_at3	704	278	CGCGCACGCTGCAGTACAAGTTACT	rs38808523
1416404_s_at	1416404_s_at4	401	646	TACAAGTTACTGGAGCCTGTTTTGC	rs38808523
1416404_s_at	1416404_s_at2	728	636	TCAAGGTGAACGGACGTCCCCTGGA	rs51574039
1416405_at	1416405_at9	700	632	TCAGCAGGCCATCAGAGCCGCCAGA	rs13459665
1416406_at	1416406_at8	330	532	GGAACTCTGGGTAACATCCTTCCTT	rs31569934
1416406_at	1416406_at4	221	604	TGCCTTAACTCTCACACCTCGAAGA	rs31574155
1416408_at	1416408_at9	304	428	GATTTGCTGACACATGTCTTAACCT	rs27030866
1416408_at	1416408_at10	504	568	TGTCTTAACCTTTCTCCTGGAATGA	rs27030866
1416408_at	1416408_at5	536	374	GACATGCCTGGCTAGTTGGAACTCT	rs29462431
1416409_at	1416409_at5	477	600	TGCTGTGTGGGTATGTCATTCCTAC	rs27030864
1416409_at	1416409_at6	256	186	AAGAAAGCAGCGCTCCGGGACTAAG	rs27030865
1416411_at	1416411_at3	86	30	ATCTGACTACATGAAGAGCAGCCGC	rs13459264
1416411_at	1416411_at9	101	284	CCCGGCCTGGCCTGAGAGATTAGAT	rs29596308
1416412_at	1416412_at1	395	482	GGATGAACGAACAGTGTAGCAGTAT	rs27663371
1416412_at	1416412_at7	741	132	ACTTTAAACTGGTGAATGTGCAATG	rs27663372
1416412_at	1416412_at2	215	482	GTGTAGCAGTATTATCACCGGAGGG	rs31893004
1416413_at	1416413_at2	26	452	GTACCGTAGTGAGAACGCTAGTGCT	rs16791807
1416413_at	1416413_at3	721	354	GAACGCTAGTGCTAATATCACAGAT	rs16791807
1416413_at	1416413_at9	213	38	ATGACTCTTTCAGGTTCTACAATGG	rs16791808
1416414_at	1416414_at1	211	546	TGGCCCGCATAGACTCGGGAGGCTA	rs32458565
1416414_at	1416414_at11	72	488	GTGGTCTATGGGACCGAGGCATCTC	rs4225130
1416414_at	1416414_at6	12	280	CCGACCACCAAACTTATCTACAGGG	rs4225133
1416414_at	1416414_at5	485	112	AGCGGAGCCCTGCTCTACGAGGACA	rs4225136
1416415_a_at	1416415_a_at3	639	330	GCAGCTTGCTATACGTGGAGATGAA	rs13465931
1416415_a_at	1416415_a_at4	188	516	GGATTCTCTGATCAAAGCTACCATT	rs13465932
1416415_a_at	1416415_a_at2	519	616	TCGTCACTTGCAGCTTGCTATACGT	rs27619994
1416415_a_at	1416415_a_at1	422	644	TAAAGGTAAAGCGTATCACCCCTCG	rs27619996
1416415_a_at	1416415_a_at5	617	222	CAAAGCTACCATTGCTGGTGGTGGT	rs38526999
1416415_a_at	1416415_a_at6	428	506	GGTGTCATCCCACACATCCACAAAT	rs38526999
1416416_x_at	1416416_x_at5	379	646	TACACGGGCACTCACTAGGAGGACC	rs13460013
1416416_x_at	1416416_x_at6	369	134	ACTAGGAGGACCTGTCCACACTGGG	rs13460013
1416416_x_at	1416416_x_at10	702	566	TGTCCTGAACTCACGCTTCCTAGAA	rs46037253
1416416_x_at	1416416_x_at11	140	268	CTGAACTCACGCTTCCTAGAATTAC	rs46037253
1416416_x_at	1416416_x_at4	611	164	AACAAGTAGGCCCTTGCTACACGGG	rs47090512
1416416_x_at	1416416_x_at1	30	192	AAGAGTAGCCGCTACATCGCAACAC	rs48228850
1416418_at	1416418_at1	480	650	TAGAGTCCTCTTGGAAAATAGGGCC	rs4226312
1416418_at	1416418_at2	308	466	GTCCTCTTGGAAAATAGGGCCGTGC	rs4226312
1416418_at	1416418_at3	187	246	CCTCTTGGAAAATAGGGCCGTGCGG	rs4226312
1416418_at	1416418_at4	652	264	CGTGCGGGAACGGTTATGATTGCCA	rs4226313
1416418_at	1416418_at5	320	570	TGCGGGAACGGTTATGATTGCCAGC	rs4226313
1416418_at	1416418_at6	311	532	GGAACGGTTATGATTGCCAGCGTTT	rs4226313
1416418_at	1416418_at7	291	126	ACGGTTATGATTGCCAGCGTTTTGG	rs4226313
1416418_at	1416418_at8	478	430	GATTGCCAGCGTTTTGGATGGCATT	rs4226313
1416418_at	1416418_at9	214	294	CCAGCGTTTTGGATGGCATTAAACT	rs4226313
1416419_s_at	1416419_s_at10	656	498	GGGAGCAATCTGTACGTCTGTTTTG	rs13475320
1416419_s_at	1416419_s_at11	175	618	TCTGTACGTCTGTTTTGTCAGCTTC	rs13475320
1416419_s_at	1416419_s_at1	289	302	GCCTCAGGATCAGTCCTCTAGCATT	rs13475321
1416420_a_at	1416420_a_at7	735	340	GAATGGCTCTTTGGTTGAAATCCGA	rs26945299
1416420_a_at	1416420_a_at8	143	538	GGCTCTTTGGTTGAAATCCGAAATT	rs26945299
1416420_a_at	1416420_a_at5	93	242	CATCAACGTCGTCATCCAGGAGAAT	rs29312736
1416420_a_at	1416420_a_at6	335	466	GTCGTCATCCAGGAGAATGGCTCTT	rs29312736
1416420_a_at	1416420_a_at1	649	272	CTGGGCTTCCGATACAAGATGCGGT	rs29312737
1416420_a_at	1416420_a_at11	195	140	ACATCCGCAGGGTTCGGATGAGGAC	rs32638603
1416420_a_at	1416420_a_at9	742	362	TGAAATCCGAAATTTCTTGGGTGAA	rs33260318
1416420_a_at	1416420_a_at10	163	502	GGGTGAAAAATACATCCGCAGGGTT	rs48579389
1416421_a_at	1416421_a_at8	568	132	ACTCATGGAAGTCAGTGCAGACAAA	rs13459702
1416424_at	1416424_at3	550	708	TTGCCCAGCCACGTCAGGGAGCAGG	rs46400976
1416424_at	1416424_at8	469	498	GGGAGGCCCTAGACAACACTGTGGA	rs50146963
1416425_at	1416425_at11	503	94	AGAATATTTTTTCCCTGCAAGCCCT	mm37-1-174065375
1416426_at	1416426_at10	496	396	GAGAACAGTTCACCGGTGTTTAGTT	rs47658291
1416428_at	1416428_at4	542	634	TCACTCCCCAGTTTATGTTGCAGAT	rs13471086
1416429_a_at	1416429_a_at9	597	234	CAGTGATTTCACATAGGATGATTTG	rs27356458
1416429_a_at	1416429_a_at10	725	244	CATAGGATGATTTGTACTTGCTTAC	rs27356458
1416429_a_at	1416429_a_at11	483	518	GGATGATTTGTACTTGCTTACATTT	rs27356458
1416430_at	1416430_at2	207	516	GGATCTAATAGGACTTCTGTTTGGA	rs13470418
1416430_at	1416430_at3	572	58	AGGACTTCTGTTTGGATTATTCATT	rs13470418
1416430_at	1416430_at10	0	430	GATTATGTTGATGCTTAATACGCAG	rs27356457
1416430_at	1416430_at11	677	596	TGCTTAATACGCAGTGATTTCACAT	rs27356457
1416430_at	1416430_at5	659	150	AAATCTTGGCGAGAATAGTGTATTC	rs51141298
1416432_at	1416432_at1	258	556	TGTGATTTCACATTCTGTGAACACC	rs27146412
1416433_at	1416433_at11	304	64	AGGTTCTGACCTGGAGGCCTCGTGC	rs27559288
1416433_at	1416433_at8	727	230	CAGCTTGCTTGAGAGCGACTGTTCT	rs27559291
1416433_at	1416433_at9	739	128	ACTGTTCTCCAAGGCTTCGTGTTGA	rs27559291
1416434_at	1416434_at6	446	416	GATGTCCAGCTGTCTGAATTTGGCT	rs32957085
1416435_at	1416435_at4	494	60	AGGACTCTGACTACCGCCTGAGCAA	rs13460535
1416435_at	1416435_at5	26	302	GCCTGAGCAAGCCTGAGACCTAGTT	rs13460535
1416435_at	1416435_at3	182	198	AAGGGACTTAGCCTCAGACACCTCT	rs4226246
1416435_at	1416435_at6	254	582	TGAGACCTAGTTTCAGACCCACCGG	rs4226249
1416435_at	1416435_at7	195	316	GCTCCCAGAGGCTTCGGCCATTGAG	rs4226250
1416435_at	1416435_at9	596	264	CTGCCTCTCTGTGTTCTAAACATGG	rs4226252
1416435_at	1416435_at11	536	160	AAAGCTTTGTGGTGCTCATCCCTAC	rs4226255
1416436_a_at	1416436_a_at7	383	210	AATACTCAGCCCACTCGTGTTGAGT	rs27323724
1416436_a_at	1416436_a_at8	561	276	CGTGTTGAGTTTCTTCTTCCTGATC	rs27323724
1416436_a_at	1416436_a_at11	94	698	TTCACTCAGAAACCCCTGTGCTTGG	rs4136077
1416440_at	1416440_at9	627	316	GCTCTTGCCACAGAATTCACTGCTG	rs4228204
1416441_at	1416441_at4	43	656	TACCTGGAGCCAGTCTGCGTGATGA	rs8267968
1416443_a_at	1416443_a_at7	260	570	TGTCACCCAGTTGTCATGTCTTTTG	rs13465098
1416443_a_at	1416443_a_at2	338	408	GAGTGTCTTGTCACGGTTTGGACTT	rs46668675
1416443_a_at	1416443_a_at5	206	420	GATCCGAGGCCCAGTGCTGCCTGGA	rs51732502
1416446_at	1416446_at3	129	170	AAAAGGACTACTAACTAGCCTGCAT	mm37-9-79617265
1416446_at	1416446_at5	203	246	CATTTTCACAGCTTGGAGAAGATAG	rs4222027
1416446_at	1416446_at2	298	460	GTCTTTTCCCAAGTAAGTGCTCGTA	rs4222030
1416447_at	1416447_at7	273	320	GCTATGAGACTTATTCCTGATGTGA	rs13473895
1416448_at	1416448_at7	468	422	GATACTAAACTCTTGTCCCTTGGAT	rs27259918
1416448_at	1416448_at8	536	254	CTAAACTCTTGTCCCTTGGATTCAA	rs27259918
1416448_at	1416448_at9	639	466	GTCCCTTGGATTCAAGAGTTTCCTT	rs27259918
1416448_at	1416448_at6	695	266	CTGAGCCAGTTGATACTAAACTCTT	rs27259919
1416448_at	1416448_at5	104	260	CTCTGCCAGGAGATCCAGGCAGCAT	rs27259920
1416448_at	1416448_at3	547	558	TGGTGACCACTAGCGCCATGGGTAG	rs27397178
1416448_at	1416448_at11	668	158	AAAGTTGTTCTTGTAGCCTCTGGCT	rs33739556
1416448_at	1416448_at4	575	490	GGGCTAGTGCAGAACTCCCTAGGAG	rs46498942
1416449_x_at	1416449_x_at1	634	454	GTACAGCAGCCTCATCCGGAATCTG	rs13467406
1416450_at	1416450_at8	491	496	GGGAAAGAGCTCTGTGTCTGGAATT	rs33818165
1416450_at	1416450_at9	352	158	AAAGAGCTCTGTGTCTGGAATTGGA	rs33818165
1416450_at	1416450_at10	606	108	AGCTCTGTGTCTGGAATTGGAGGAC	rs33818165
1416450_at	1416450_at11	125	262	CTCTGTGTCTGGAATTGGAGGACAA	rs33818165
1416451_s_at	1416451_s_at9	145	138	ACTTGGCTACTCTGGGCGAGTCAGC	rs33270397
1416451_s_at	1416451_s_at10	521	544	GGCGAGTCAGCTGAAATCCAGTCAA	rs33270397
1416451_s_at	1416451_s_at1	285	368	GAAATGTCGAGAAAGTGAGCTTCCT	rs33818166
1416451_s_at	1416451_s_at2	9	198	AAGTGAGCTTCCTCAGCTCCGGACC	rs33818166
1416452_at	1416452_at7	539	396	GAGAAACGGACCCATCTGCGTACAG	rs13469954
1416452_at	1416452_at4	546	540	GGCTCTTGTGAAACTCTGCTTGCAG	rs36500237
1416452_at	1416452_at9	126	680	TTTACGTGCGTCTTTACAGTTTCCT	rs37035391
1416453_x_at	1416453_x_at5	199	458	GTAATGGACGTCAACACTGCTCTAC	rs13473591
1416453_x_at	1416453_x_at6	283	50	ATGGACGTCAACACTGCTCTACAAG	rs13473591
1416453_x_at	1416453_x_at7	484	384	GACGTCAACACTGCTCTACAAGAGG	rs13473591
1416453_x_at	1416453_x_at8	411	172	AACACTGCTCTACAAGAGGTGCTGA	rs13473591
1416453_x_at	1416453_x_at9	547	130	ACTGCTCTACAAGAGGTGCTGAAGA	rs13473591
1416453_x_at	1416453_x_at4	499	122	ACCGCCATGGCCGAGGAAGGCATAG	rs38673548
1416453_x_at	1416453_x_at1	28	420	GATGCACCTGTCTTGAGACAGCCCC	rs46752593
1416453_x_at	1416453_x_at2	466	270	CTGTCTTGAGACAGCCCCTGGTGCT	rs46752593
1416453_x_at	1416453_x_at11	457	600	TGCTGAGCACCAAATCAACCTGATA	rs8251757
1416454_s_at	1416454_s_at6	112	622	TCTGCCTCTAGCACACAACTGTGAA	rs13461557
1416454_s_at	1416454_s_at4	204	486	GTGGATCAGCAAACAGGAATACGAC	rs50859621
1416454_s_at	1416454_s_at5	743	292	GAATACGACGAAGCTGGGCCCTCCA	rs50859621
1416455_a_at	1416455_a_at7	508	396	GAGAAGGACAGATTCTCTGTGAATC	rs30474623
1416455_a_at	1416455_a_at4	186	330	GCACCCAGCTGGATTGACACCGGAC	rs32748900
1416455_a_at	1416455_a_at5	720	430	GATTGACACCGGACTCTCAGAGATG	rs32748900
1416456_a_at	1416456_a_at5	707	590	TGAAGGTTGCACAGCTCCTGACGTG	rs33694499
1416458_at	1416458_at5	486	480	GTGTGCTGTGTTGTCTTGCAGATGT	rs27022472
1416458_at	1416458_at4	149	610	TCCTCAATGGCAGCGGCATCTGAAG	rs27022473
1416458_at	1416458_at2	335	28	ATCTTTCACTTAGACTGCTCTCGAG	rs27022474
1416458_at	1416458_at3	3	660	TAGACTGCTCTCGAGGCATAGGCTC	rs27022474
1416458_at	1416458_at1	94	314	GCTCCGAGAAGCATCTTTCACTTAG	rs27022475
1416458_at	1416458_at8	366	496	GGGAACACAAGCTGAACTTCAAATA	rs29475655
1416460_at	1416460_at4	254	296	CCAGCCTCACTGTGGACTAGAGAAC	rs6320108
1416460_at	1416460_at5	433	254	CTAGAGAACGTCCTTATGTCCTGGG	rs6320108
1416460_at	1416460_at8	577	624	TCTATCCGTGGCACACCGGCGGTGA	rs6321815
1416461_at	1416461_at1	246	482	GTGTCACAGCCTTTGGTTATGTCTA	rs4223298
1416461_at	1416461_at3	391	282	CCCTGTTTGAATTCTCTCCTTTCCT	rs4223302
1416463_at	1416463_at3	647	176	AACTGCCTGGGATGTACCACAACCA	rs27378651
1416463_at	1416463_at5	307	640	TAATCCCTAGATGGTGTGTTACGTG	rs27378652
1416463_at	1416463_at6	614	282	CCCTAGATGGTGTGTTACGTGTGTA	rs27378652
1416463_at	1416463_at7	451	336	GAATTCAGGGAATGTCTCACGTTTC	rs27378653
1416463_at	1416463_at8	557	628	TCAGGGAATGTCTCACGTTTCGGGC	rs27378653
1416464_at	1416464_at8	687	138	ACATCACCACAGAACGCTTGTTTCC	rs27040548
1416464_at	1416464_at9	131	126	ACGCTTGTTTCCACGTTCTAGAAAT	rs27040548
1416464_at	1416464_at2	487	36	ATGAGAAACCTGCTGTGTCCAACCC	rs8265642
1416464_at	1416464_at4	326	220	CAAGCTTTGACCCATTGGAGTAGGA	rs8265643
1416464_at	1416464_at7	416	516	GGATTTGAAAGCACATGCCTGCCCT	rs8265645
1416464_at	1416464_at10	449	492	GGTCTAAGAAAAGCGTTTGCCATGT	rs8265646
1416464_at	1416464_at11	462	112	AGCGTTTGCCATGTTTTGGGCACAC	rs8265646
1416467_at	1416467_at8	121	232	CAGCAGCCCTGTCTGAAGGTGGTTT	rs46149547
1416468_at	1416468_at9	77	346	GAAGTACTCACCACACATAATGACT	mm37-19-20717814
1416468_at	1416468_at7	570	80	AGTTGTGACTTAAGCTCTGTCCCTC	rs13470246
1416468_at	1416468_at11	479	254	CTAGAATGTCATGCCTGCTTGTCAA	rs13470248
1416472_at	1416472_at3	311	714	TTGTTCACAGTGCTCCAGGTTCCAT	rs31360984
1416472_at	1416472_at4	397	708	TTCCATTTCCACTATCTCAGCTAAA	rs31368206
1416472_at	1416472_at5	59	634	TCAGCTAAAAGTGCAAGCCAGATTT	rs31368206
1416477_at	1416477_at2	620	58	AGGAAAAGCTCCAGTGACCCATAGG	rs13462417
1416477_at	1416477_at3	742	476	GTGACCCATAGGAGATTGTCCTTAA	rs13462417
1416478_a_at	1416478_a_at10	311	104	AGCATCATGTCTTTGGAACCACTTG	rs13459093
1416478_a_at	1416478_a_at8	167	150	AAATGATTGCCGAGGCTATCCCTGA	rs13498372
1416478_a_at	1416478_a_at9	275	286	CCGAGGCTATCCCTGAGCTGAAAGC	rs13498372
1416479_a_at	1416479_a_at10	405	694	TTCAGAGGTGGCAAGCGTCCGACTT	rs4229693
1416479_a_at	1416479_a_at1	647	498	GGGTTTTCCTAGCTACATCTGGGAC	rs46689354
1416479_a_at	1416479_a_at2	470	26	ATCTGGGACCTTGGCCGGAATTATG	rs46689354
1416479_a_at	1416479_a_at6	424	32	ATCCGTAACAGCTGTAACCCCGAGT	rs47374293
1416480_a_at	1416480_a_at11	28	630	TCATATTGAGGTTACGTGTTTGTAT	rs30260338
1416480_a_at	1416480_a_at2	664	300	GCCTATGGGTTGTACAAGCTGAAGA	rs38221119
1416480_a_at	1416480_a_at3	451	34	ATGGGTTGTACAAGCTGAAGAGCAG	rs38221119
1416482_at	1416482_at4	90	36	ATGCCGCTGCATACTTTGAGAGTCC	rs50853248
1416485_at	1416485_at10	418	552	TGGAGATGATCTTGCACCCCAAACT	rs13471235
1416485_at	1416485_at6	282	82	AGTTGCTTTCTGTCTTGTACCTACA	rs13471236
1416485_at	1416485_at7	48	554	TGGAGACTCTGATTTGCTGTGACAA	rs13471237
1416485_at	1416485_at8	584	238	CATGGATGGTTAGCCTGGACTGCAC	rs13471240
1416485_at	1416485_at11	660	690	TTAAATGTTGCCCTGTTTTCCAAAT	rs13482228
1416485_at	1416485_at3	14	38	ATGAAAGGTTCCCTGCTCCAACAGT	rs36432994
1416485_at	1416485_at4	470	226	CACTCTGAAGATTTTTGGCACCTCA	rs37152201
1416486_at	1416486_at7	2	580	TGATGTGTGCCAGTTCACCAGAGAA	rs32852688
1416486_at	1416486_at10	334	386	GAGCCTGACAAGGAGCTAAACCCTA	rs46329951
1416487_a_at	1416487_a_at4	6	278	CGAACCGCAGACAGATTCCTTTGTT	rs36330683
1416487_a_at	1416487_a_at10	232	246	CATTCTTCTGTTAGCGATGCCGTTA	rs38112662
1416487_a_at	1416487_a_at9	233	498	GGGACCCACGCTGAAGACTGGTGAA	rs39200259
1416488_at	1416488_at8	24	648	TACACTCTGTACACTGAAGCTTTTG	rs13470563
1416488_at	1416488_at7	443	216	CAATTCTGTGTGGTGATGGAGCCAT	rs13470564
1416488_at	1416488_at1	148	194	AAGTTCATAATCTGCTAGCTTTGCA	rs31820717
1416488_at	1416488_at2	51	658	TAGCTTTGCATGCACCTGTGTGAAA	rs31820717
1416488_at	1416488_at3	126	472	GTGCTGATTTAGCTCATCTCACTTT	rs31820718
1416488_at	1416488_at4	1	692	TTAGCTCATCTCACTTTCTTGTATT	rs31820719
1416489_at	1416489_at1	463	332	GAAGGTAGTTACATCCAGGTGGTTA	rs32955734
1416492_at	1416492_at1	255	100	AGAATGACCAAACCTGCCATTGCCT	rs48410582
1416494_at	1416494_at2	35	560	TGGGGCCTCGGGCTTGGCAGATGAA	rs27568096
1416494_at	1416494_at3	274	706	TTCCTAAGCGCAGAACAGCCCTATA	rs27568101
1416494_at	1416494_at4	671	608	TCCTAAGCGCAGAACAGCCCTATAA	rs27568101
1416494_at	1416494_at5	658	640	TAAGCGCAGAACAGCCCTATAAGAA	rs27568101
1416494_at	1416494_at6	541	184	AAGCGCAGAACAGCCCTATAAGAAC	rs27568101
1416494_at	1416494_at7	456	328	GCAGAACAGCCCTATAAGAACGCCG	rs27568101
1416494_at	1416494_at8	326	98	AGAACAGCCCTATAAGAACGCCGCT	rs27568101
1416494_at	1416494_at9	722	172	AACAGCCCTATAAGAACGCCGCTCG	rs27568101
1416494_at	1416494_at10	387	112	AGCCCTATAAGAACGCCGCTCGGTG	rs27568101
1416494_at	1416494_at11	28	294	GCCCTATAAGAACGCCGCTCGGTGC	rs27568101
1416495_s_at	1416495_s_at1	230	554	TGGACCGGCACTTTATGTTCCTAAG	rs27568099
1416495_s_at	1416495_s_at9	313	242	CTTCGAAGAGTGCTTGCTTCGGTAC	rs27568103
1416496_at	1416496_at3	88	90	AGAGACCAGACTTCATCCGGGACAG	rs13473742
1416496_at	1416496_at4	537	610	TCCGGGACAGTGGATGGGCCTTACA	rs13473742
1416497_at	1416497_at10	183	356	GAACATGCCACAAAGAGGAGCAGGA	rs45810443
1416497_at	1416497_at11	468	520	GGAGCAGGACCAAGGAAGAGCTTTA	rs45810443
1416498_at	1416498_at11	249	438	GTTCAAATAGTTCTTGTTCAGGCAA	rs32110483
1416499_a_at	1416499_a_at4	339	632	TAGCCATGCATTTATTATGTAAAGG	rs4222023
1416499_a_at	1416499_a_at5	264	670	TATTATGTAAAGGACTACCCATGAT	rs4222023
1416499_a_at	1416499_a_at6	612	664	TATGTAAAGGACTACCCATGATAAC	rs4222023
1416499_a_at	1416499_a_at7	452	646	TAAAGGACTACCCATGATAACATGC	rs4222023
1416499_a_at	1416499_a_at8	177	200	AAGGACTACCCATGATAACATGCCA	rs4222023
1416499_a_at	1416499_a_at9	293	524	GGACTACCCATGATAACATGCCATA	rs4222023
1416499_a_at	1416499_a_at10	186	134	ACTACCCATGATAACATGCCATATT	rs4222024
1416499_a_at	1416499_a_at11	559	40	ATGATAACATGCCATATTATGTGTT	rs4222024
1416500_at	1416500_at11	596	326	GCAGTGATCTTCTTTAACTCATTTA	rs13464649
1416500_at	1416500_at6	462	636	TCAAAAGCTACTGGGCGTTTTACAG	rs45768257
1416500_at	1416500_at3	253	642	TAAGTAAATAGAGCCACCTGTTCTG	rs47428760
1416502_a_at	1416502_a_at7	89	524	GGAGCTCTTGCCTTCACCTGTGGAT	rs32458537
1416506_at	1416506_at11	157	566	TGTCGATTGACTTCAAACCTTCAGA	rs13459960
1416507_at	1416507_at10	302	488	GTGGTTGCTGAGAATCGAACTCGTG	rs39164580
1416507_at	1416507_at11	584	208	AATCGAACTCGTGGGACCTCTGAAA	rs39164580
1416509_at	1416509_at2	262	616	TCTACTGTACAGTTAGCAAGCGAAG	rs13469230
1416510_at	1416510_at11	257	116	AGCCAAGATGAGTGCCTGCCTGGGA	rs47966354
1416510_at	1416510_at7	469	706	TTCCTGGAGGACAAGCTACTCTGGC	rs51211681
1416511_a_at	1416511_a_at8	624	502	GGGTGGTAGCTCATTACTTTCCTGT	rs29418194
1416511_a_at	1416511_a_at9	439	650	TACTTTCCTGTGCTGGGAGCAGGCT	rs29418194
1416511_a_at	1416511_a_at11	581	108	AGCTACAGAGCTGTGCCTCTGGCCA	rs29435826
1416511_a_at	1416511_a_at3	563	182	AAGCCGGCCTCAAGCTCATAGCGAG	rs29469534
1416511_a_at	1416511_a_at7	444	654	TACCCAGACCGCTAGTAGAGGCAGG	rs29479219
1416512_at	1416512_at9	406	6	ATTCCTTGAGATAATAGCAGCCTTA	rs13460361
1416515_at	1416515_at11	402	126	ACGGTGGGTAGTGATTCCTCGGTCA	rs37983291
1416518_at	1416518_at9	386	198	AAGGTCAAACGCAGTGGGAGCAGGC	rs31511673
1416519_at	1416519_at9	511	308	GCGAGCCATGGAGTTGCTCAAAGTG	rs16806566
1416519_at	1416519_at10	101	116	AGCCATGGAGTTGCTCAAAGTGTCC	rs16806566
1416519_at	1416519_at11	357	298	GCCATGGAGTTGCTCAAAGTGTCCA	rs16806566
1416519_at	1416519_at2	628	166	AAACACACCAAGTTCGTGCGGGACA	rs29124236
1416519_at	1416519_at3	615	168	AACACACCAAGTTCGTGCGGGACAT	rs29124236
1416519_at	1416519_at4	336	224	CACACCAAGTTCGTGCGGGACATGA	rs29124236
1416519_at	1416519_at5	59	228	CACCAAGTTCGTGCGGGACATGATC	rs29124236
1416519_at	1416519_at6	30	74	AGTTCGTGCGGGACATGATCCGGGA	rs29124236
1416519_at	1416519_at7	259	140	ACATGATCCGGGAGGTGTGCGGCTT	rs49335290
1416519_at	1416519_at8	735	418	GATCCGGGAGGTGTGCGGCTTCGCA	rs49335290
1416520_x_at	1416520_x_at6	102	116	AGCCATGGAGTTGCTCAAAGTGTCC	rs16806566
1416520_x_at	1416520_x_at10	353	268	CTGAGCAACGTGCTGGCAGCCATGA	rs27499651
1416520_x_at	1416520_x_at11	279	220	CAACGTGCTGGCAGCCATGAGGAAG	rs27499651
1416520_x_at	1416520_x_at1	627	166	AAACACACCAAGTTCGTGCGGGACA	rs29124236
1416520_x_at	1416520_x_at2	60	228	CACCAAGTTCGTGCGGGACATGATC	rs29124236
1416520_x_at	1416520_x_at4	44	402	GAGGTGTGCGGCTTCGCACCCTACG	rs29127365
1416520_x_at	1416520_x_at5	115	288	CCTACGAGCGGCGAGCCATGGAGTT	rs29127365
1416520_x_at	1416520_x_at8	146	220	CAAGAAGAGGGTGGGCACGCACATC	rs46139516
1416520_x_at	1416520_x_at3	260	140	ACATGATCCGGGAGGTGTGCGGCTT	rs49335290
1416522_a_at	1416522_a_at8	638	192	AAGATGCTGCAATTTGTGCTGCCCG	rs13471751
1416522_a_at	1416522_a_at9	457	716	TTGTGCTGCCCGTAGCCACACAGAT	rs13471751
1416523_at	1416523_at1	734	218	CAACCAAATGATGAAACGCCGGGAT	rs13465724
1416523_at	1416523_at6	192	652	TACGTACCAGTCCACTTTGATGCTA	rs4230338
1416523_at	1416523_at4	463	52	AGGCCGTCTGCTCCCAGGAAAATGT	rs4230340
1416525_at	1416525_at9	151	380	GACTGCACGATGACCCAGACTTTAA	rs27087610
1416526_a_at	1416526_a_at9	535	634	TCAAAGACTAGAGCCCAAGCCCTGG	rs13459511
1416528_at	1416528_at9	371	568	TGTCTTAAGCCCTGACGATGGCTGT	rs13461695
1416528_at	1416528_at7	473	696	TTGTCGTCCTAATCTGCAAACCCAG	rs27544023
1416529_at	1416529_at4	352	404	GAGTTTTTATGCTATAGTTGCTGGT	rs36805459
1416530_a_at	1416530_a_at2	378	708	TTCCTTGATGAAGTCACTAGTCTCT	rs38680737
1416530_a_at	1416530_a_at3	310	38	ATGAAGTCACTAGTCTCTGTTCTTA	rs38680737
1416530_a_at	1416530_a_at7	147	572	TGTTGTTCTACTGTTCTAATGCCCA	rs4230324
1416530_a_at	1416530_a_at8	702	650	TACTGTTCTAATGCCCAGTCTTCTT	rs4230324
1416530_a_at	1416530_a_at1	469	268	CTGACCTGCAATGGAGTGCTCCGCT	rs4230328
1416531_at	1416531_at10	630	252	CTAATGGTCCTAACAGTCTTCACTG	rs4232246
1416531_at	1416531_at1	1	500	GGGATTCTCCTTCTATGGTTGATTA	rs8257590
1416531_at	1416531_at6	470	402	GAGTACTTAAATCTCTACCTACAGG	rs8257610
1416532_at	1416532_at6	689	516	GGATCAGTTCGACAGGCGTGCATCT	rs36879769
1416535_at	1416535_at6	397	306	GCGCCTTAGCAACAACTCTGTGGTA	rs4230998
1416535_at	1416535_at7	264	618	TCTGTGGTAGAGATCGCCAGCCTGC	rs4230998
1416536_at	1416536_at10	368	486	GTGTGAGAACTTTGACCTGTGCGTG	rs45827216
1416538_at	1416538_at5	28	388	GACCTCTGAGGTGTTCTAGCCTGCA	rs36947632
1416538_at	1416538_at2	365	414	GATGTGTCAGGAGTTTACCTGGTTA	rs37707086
1416539_at	1416539_at3	419	668	TATCAGTTTACTAGAGCATGCTCCT	rs36272685
1416539_at	1416539_at4	499	394	GAGCATGCTCCTTTTATTATATAAA	rs36272685
1416539_at	1416539_at2	12	200	AATGGTGCTCCAAACCGGTTGTGGT	rs36629183
1416539_at	1416539_at10	568	330	GCAGCCGAACAGACTAAGTGCCTTT	rs37008909
1416540_at	1416540_at6	561	624	TCTTCCCTGTCCTCGGTGGTCTGGC	rs13466221
1416540_at	1416540_at8	45	128	ACTGGTTCCCTGCTTCAGTCCTGAT	rs26981057
1416540_at	1416540_at9	202	250	CTTCAGTCCTGATGCCGTCTGACCT	rs26981057
1416541_at	1416541_at7	450	24	ATCACACTACTGTGGGACCGCGAGG	mm37-7-108935198
1416541_at	1416541_at10	315	332	GCACCCTGCGTATCACTGTGGAGGA	rs37209635
1416543_at	1416543_at4	346	692	TTACTCTCCCAGTGAATACTCTCTG	rs4223232
1416543_at	1416543_at5	41	72	AGTGAATACTCTCTGCAGCAAACCA	rs4223232
1416543_at	1416543_at1	344	104	AGCACCTTGTATCTTGAAGTCTTCA	rs4223233
1416546_a_at	1416546_a_at3	586	530	GGAACTGTCCTGATCATCCTCACTG	rs29061652
1416546_a_at	1416546_a_at9	506	646	TAAAGCTGTTCCTCAGCTCCAGGGC	rs29061653
1416546_a_at	1416546_a_at6	555	716	TTGTGACTGGGCCTCTTGTCATCAA	rs29302457
1416546_a_at	1416546_a_at7	437	6	ATTGCCACCTCTACAAAAGTTGATA	rs31587515
1416546_a_at	1416546_a_at2	158	584	TGAGCCACGGCAAGAAGCCCTTCAG	rs32188936
1416546_a_at	1416546_a_at5	711	526	GGACAGTGGCTTGCTGCTTGTGACT	rs33725893
1416546_a_at	1416546_a_at8	333	62	AGGAGGGCGAGATCTTCGACACAGA	rs37386764
1416547_at	1416547_at10	578	106	AGCATCACTGAAGAGAGCGCCTTGT	rs32806707
1416547_at	1416547_at7	463	20	ATACATGGGCGGCTTTGCAGGCAAC	rs45871249
1416547_at	1416547_at3	584	498	GGGAGGTCAGATTGCTGTCAGACAT	rs47204511
1416548_at	1416548_at11	480	696	TTCAGATCGCATACACACCGTGGTT	rs36928017
1416548_at	1416548_at3	627	76	AGTAGCACACAGCTTGTAGTTCCCT	rs37240657
1416549_at	1416549_at3	713	38	ATGTGCTGACTGTGCTCAGACTGAG	rs36689407
1416549_at	1416549_at4	330	232	CAGACTGAGGAGTGGCTCTCCATCT	rs36689407
1416551_at	1416551_at11	581	406	GAGGTCAGTTTCTGTGCTGGTAACA	rs32214687
1416551_at	1416551_at8	464	136	ACTTCAGTTGTTTAGGTGTGCAGCC	rs32214688
1416552_at	1416552_at7	427	224	CACAGGGATCTCGAATGTCTCACAT	rs33404529
1416552_at	1416552_at10	45	394	GAGCTAGGCCAGTGTATCGAGTGAA	rs47999812
1416552_at	1416552_at11	157	482	GTGTATCGAGTGAAGCCAGTTTCCA	rs47999812
1416552_at	1416552_at9	388	30	ATCGAGGTCTTCATTTACGGCTCTC	rs50375476
1416552_at	1416552_at1	619	194	AAGTCTGGTTCCTTGGCAGGATGAT	rs50571102
1416552_at	1416552_at5	15	236	CAGTCGCTGGTGCTGAAATATCTGT	rs51106840
1416554_at	1416554_at8	228	416	GATGTGGTCACAGTGTTCCGCGAGT	rs37972461
1416554_at	1416554_at4	103	46	ATGTGTGCACCGACTGTGGCATCAA	rs38231086
1416554_at	1416554_at11	419	174	AACATTGGGTTTCGTCTGGGCTGAC	rs47887533
1416554_at	1416554_at10	9	374	GACAGTCCTGTGCTTACTTAGTGTT	rs51283396
1416555_at	1416555_at9	69	226	CACTGCCAGGTCAGACTGGTGTTTT	rs13461515
1416556_at	1416556_at8	359	296	CCACCTACAGTCTCATCAAAGCAGG	rs36422736
1416556_at	1416556_at9	138	650	TACAGTCTCATCAAAGCAGGACCAG	rs36422736
1416556_at	1416556_at1	314	356	GAACTGGTGGTTGGACTTATGTCTG	rs37974328
1416556_at	1416556_at2	228	272	CTGGTGGTTGGACTTATGTCTGTTT	rs37974328
1416558_at	1416558_at7	281	480	GTGATGTTGCACACAGGAAGACTGT	rs6221938
1416560_at	1416560_at10	158	116	AGCCTCTGGCACTATGAACAACGCA	rs28245274
1416561_at	1416561_at8	239	358	GAACATATGTGTACTGTCTGGAAAA	rs28337026
1416561_at	1416561_at10	518	684	TTTTGAAGACATGAAACCCACACTG	rs36706884
1416561_at	1416561_at9	697	618	TCTGTGACTCGCTTAGCTGAAACCT	rs36776168
1416561_at	1416561_at7	701	86	AGAGTGCCCTTAACATAATGATTTG	rs37177660
1416563_at	1416563_at4	581	58	AGGACTCCCGGTGCTGGGCTGCTAA	rs13470395
1416563_at	1416563_at1	370	310	GCTGGCTGTGGTTAAGGGCCATCAA	rs28256745
1416563_at	1416563_at2	627	640	TAAGGGCCATCAACCACCTTGTTTT	rs28256745
1416563_at	1416563_at3	258	116	AGCCACTCGAGTCACTGTCATTGGA	rs28256746
1416563_at	1416563_at10	208	480	GTGTGCACCGTTGGCTTGAAGGTAT	rs28256747
1416566_at	1416566_at7	610	170	AACAAGCAGAGACAAGCATCCGCCT	rs4226343
1416566_at	1416566_at8	359	186	AAGCATCCGCCTTCAGAGTTACTGT	rs4226343
1416569_at	1416569_at5	15	634	TCAGCTCATGGATTGGTGGCTCTAT	rs13467346
1416569_at	1416569_at6	503	540	GGCTCTATCCTAGCATCTTTGGGTA	rs13467346
1416569_at	1416569_at4	642	574	TGATTGCAAACAACACGACGGTGGA	rs29841744
1416570_s_at	1416570_s_at11	387	238	CAGGAGCTTCTGTATGTACGCCAAG	rs13469503
1416570_s_at	1416570_s_at5	567	6	ATTCCACTGAGCTTAGGTCTTGCAC	rs30914542
1416570_s_at	1416570_s_at7	254	312	GCTACAGGTCAGCTTCCCGTAAAAA	rs30915690
1416572_at	1416572_at11	52	218	CAAGTCAGCTCTGCGGGACTGGATG	rs13467088
1416574_at	1416574_at3	259	200	AAGGTCATCCTTGGCCCACTAGTGA	rs31472488
1416580_a_at	1416580_a_at6	569	392	GAGCTGATGCGGGAACCCTGCATTA	rs13471987
1416580_a_at	1416580_a_at7	116	354	GAACCCTGCATTACACCCAGTGGTA	rs13471987
1416581_at	1416581_at3	415	482	GTGTATTGAAGCCACATCACCCAGG	rs4223069
1416581_at	1416581_at4	370	24	ATCACCCAGGGCAGTAGCTGCTCTA	rs4223069
1416583_at	1416583_at11	457	404	GAGTCCCTTCCGGTGCGTGCAATAG	rs13474923
1416584_at	1416584_at9	635	634	TCACAGGGACCTGGGATGTGCAGAT	rs32680599
1416584_at	1416584_at10	622	166	AAACAACGACTTCAGACCCAGAGGG	rs32681554
1416585_at	1416585_at8	586	580	TGAGGTATTCGGTGCAGCTGCTGAC	rs13471752
1416585_at	1416585_at7	365	326	GCACCAAGACCACTCTGAGGTATTC	rs46634232
1416585_at	1416585_at11	412	570	TGTAAATTATCAAACCTCCATGGTG	rs51877802
1416587_a_at	1416587_a_at9	646	482	GTGTACGTGCAGATGTGCACATGTA	rs46180304
1416589_at	1416589_at3	597	110	AGCTGTTGGCCCGAGACTTTGAGAA	rs26959836
1416590_a_at	1416590_a_at1	595	278	CCCCCCAGAAGGTGACAGGGACCAT	rs28230158
1416591_at	1416591_at9	578	592	TGCACTGACTTTTTCCAGACCAAAG	rs13461918
1416592_at	1416592_at5	159	558	TGGTCCTCACGGAGGCCACGTTAAC	rs29253077
1416592_at	1416592_at4	42	298	CCACACTGGTGTGAGGATGCTGTTT	rs29777150
1416593_at	1416593_at6	495	396	GAGAACAGTTCCTCGGGTCTTCATA	rs29282942
1416595_at	1416595_at5	543	116	AGCCAGATTCCGCTGAGTATATCAA	rs33174987
1416603_at	1416603_at7	656	48	ATGGAATCATGGATGCTGCCAATTT	rs32398020
1416603_at	1416603_at8	134	26	ATCATGGATGCTGCCAATTTTGAGC	rs32398020
1416603_at	1416603_at5	473	130	ACTGCACTCACCCTGTAGAAGATGG	rs48987613
1416603_at	1416603_at6	295	258	CTCACCCTGTAGAAGATGGAATCAT	rs48987613
1416607_at	1416607_at8	474	414	GATGGTTAGAAAACTCCTTGCTGTT	rs36307352
1416607_at	1416607_at9	367	264	CTCCTTGCTGTTCTGTGTCATAGAA	rs36307352
1416607_at	1416607_at10	464	354	GAACCTGTGATGATCATTAGCCAGA	rs36942512
1416609_at	1416609_at2	7	430	GATTCAGAGCTTCTCATGCCAGTAC	rs49313772
1416609_at	1416609_at11	123	118	ACCACTCTCTCGGATCTGTAGGAAA	rs51264774
1416613_at	1416613_at10	20	616	TCTTGGTTTGCTTCGATTTTTAAAT	rs29744420
1416613_at	1416613_at2	643	690	TTACCTAACTGCTCATAAACATCAT	rs8253080
1416615_at	1416615_at4	399	596	TGCAGTACATCCTGAACCCCATCTG	rs48548118
1416615_at	1416615_at5	76	592	TGAACCCCATCTGCACGTGGTGTGT	rs48548118
1416615_at	1416615_at6	659	180	AACCCCATCTGCACGTGGTGTGTTG	rs48548118
1416615_at	1416615_at7	687	280	CCCATCTGCACGTGGTGTGTTGGAC	rs48548118
1416616_s_at	1416616_s_at10	573	488	GTGGATTGAGGTTGCCCTCAGAGCA	rs4231555
1416616_s_at	1416616_s_at11	192	538	GGCAGACTGCCTGAGACACTGTGAT	rs4231556
1416617_at	1416617_at6	701	686	TTTTGATGTGCCTTAAGTTCTCTGG	rs27372858
1416617_at	1416617_at7	106	194	AAGTTCTCTGGACATTGGTGAGTGA	rs27372858
1416622_at	1416622_at1	369	82	AGATTCCTTTTCCAGGTAACACATG	rs46044860
1416622_at	1416622_at2	632	288	CCTTTTCCAGGTAACACATGGTAGC	rs46044860
1416622_at	1416622_at10	67	140	ACAGGAGGATAAAGTTGGCCTCAGC	rs46324134
1416623_at	1416623_at6	382	50	AGGGTCCCCAGCTAGTGGCGGATTC	rs31479336
1416627_at	1416627_at8	627	32	ATCCGATGACGCTAGGACCTTGAGT	rs13462801
1416627_at	1416627_at1	10	396	GAGCACCTGGTCTATAATCACACAA	rs27438621
1416629_at	1416629_at1	37	524	GGACTCCAGTGCCACGTTCGAAAAG	rs31092082
1416629_at	1416629_at3	377	612	TACGCCCTGGTGACTTCACGTTGGA	rs46541005
1416629_at	1416629_at4	305	466	TTCACGTTGGAAGCCGGGTCTTGCG	rs46541005
1416629_at	1416629_at9	380	474	GTGAATGTGTCCACAAATCCCACCC	rs49156077
1416629_at	1416629_at7	538	566	TGTCTCCTTCCTGGAGAGGCTATTA	rs49443140
1416630_at	1416630_at3	548	516	GGATGAGCTTCGATCTTAACCCAGC	rs13459813
1416630_at	1416630_at9	730	600	TGCGCACTCTGCCAAGGCAGCATAA	rs32429755
1416631_at	1416631_at4	540	20	ATACTGGCGGCCTTTTCTTAGCTGA	rs4224148
1416631_at	1416631_at5	43	308	GCGGCCTTTTCTTAGCTGAATTGCT	rs4224148
1416631_at	1416631_at3	282	596	TGCTCAGGATGATACTGGCGGCCTT	rs4224149
1416632_at	1416632_at4	514	638	TAATGTCCCTGTGCTTAGTTCGGAG	rs45697277
1416632_at	1416632_at1	446	460	GTCAGATGCCAGACAGTGGTTCCCA	rs45795822
1416632_at	1416632_at2	464	70	AGTGGTTCCCAGACAAGCTCAGGCC	rs45795822
1416632_at	1416632_at7	421	218	CAAGCCTTTCCCAGGTGGTATTAAT	rs46308116
1416632_at	1416632_at5	295	152	AAATACATCTCTCAATGCCTACCTT	rs47139972
1416632_at	1416632_at6	14	216	CAATGCCTACCTTTCTATCAGATAT	rs47139972
1416632_at	1416632_at11	14	446	GTGACTAACGGTTTCTTCAGTGTAG	rs47446589
1416635_at	1416635_at8	437	102	AGCACAGTCACTAGTATTCCAGTTG	rs4228213
1416635_at	1416635_at1	709	446	GTATGTCTTGACTCAGGCCTACAGT	rs47551803
1416635_at	1416635_at2	331	54	AGGCCTACAGTGTTGCAGATCTGCA	rs47551803
1416639_at	1416639_at1	171	146	ACACGCCATCTTGGAGCAGTAGCAG	rs4224956
1416639_at	1416639_at4	149	558	TGGTGGGAAGTGTCAGCCCCGTCAC	rs4224958
1416642_a_at	1416642_a_at1	439	332	GCACAGTAGTCACCGGTGTTGACAT	rs13470816
1416642_a_at	1416642_a_at2	276	434	GTTGACATTGTCATGAACCATCACT	rs13470816
1416642_a_at	1416642_a_at4	717	328	GCAGATTAAGCACATCCTTGCTAAT	rs29944638
1416642_a_at	1416642_a_at7	223	506	GGTGTGACTCCATTCATGATTTTCT	rs30325598
1416645_a_at	1416645_a_at1	517	290	CCTTTTGGCTTAACTGTAACTGCTA	rs13464295
1416645_a_at	1416645_a_at2	117	688	TTTTGGCTTAACTGTAACTGCTAGT	rs13464295
1416645_a_at	1416645_a_at3	454	712	TTGGCTTAACTGTAACTGCTAGTAC	rs13464295
1416645_a_at	1416645_a_at4	451	540	GGCTTAACTGTAACTGCTAGTACTT	rs13464295
1416645_a_at	1416645_a_at5	606	320	GCTTAACTGTAACTGCTAGTACTTT	rs13464295
1416645_a_at	1416645_a_at6	535	454	GTAACTGCTAGTACTTTAACCACAT	rs31707139
1416645_a_at	1416645_a_at7	716	172	AACTGCTAGTACTTTAACCACATGG	rs31707139
1416646_at	1416646_at6	594	424	GATAAATTCATCTTCCACAAGGATC	rs31705817
1416646_at	1416646_at8	485	110	AGCTGGCGGCTGTCACTGCAGATTT	rs31706471
1416647_at	1416647_at8	456	548	TGGCATTCCAGGGTGACTTTTGCTC	rs47312593
1416647_at	1416647_at9	320	494	GGGCACCATGTTTGCAGCCATTGCT	rs50734808
1416648_at	1416648_at9	139	434	GTTGCCGTTCTGTGCACTGAGTAAA	rs13461051
1416648_at	1416648_at2	318	712	TTGATGCCTGCAGCTTTGGAGTCAC	rs33348908
1416648_at	1416648_at3	643	404	GAGTCACAGGTCTGAAGCTCCAAGG	rs33348908
1416648_at	1416648_at8	460	700	TTCTATGAGCGTGGAGTTGCCGTTC	rs33349799
1416649_at	1416649_at8	121	110	AGCTCTGGGCATTTGATGCAGCACA	rs13464862
1416649_at	1416649_at9	377	534	GGAAGTGCATCCAATTCCACTACGG	rs13464865
1416649_at	1416649_at1	424	552	TGGAGCCCACATCAATTGCCAGAGC	rs27920845
1416649_at	1416649_at2	670	508	GGTCAGGGACTGAGCCACTAATAAC	rs27935271
1416649_at	1416649_at4	71	408	GAGGTATTACTACAACGGCGCTTCC	rs27935282
1416649_at	1416649_at6	251	178	AACGGCAACAACTTCATCTCTGAGA	rs27935284
1416650_at	1416650_at7	217	272	CTGTCCTGTGACAAATCCAGGCATT	rs45790043
1416650_at	1416650_at8	508	148	AAATCCAGGCATTTTCGGAATTCCA	rs45790043
1416652_at	1416652_at8	226	342	GAATGACTTCTGTCCAACAGTGCCA	rs49272214
1416654_at	1416654_at9	614	504	GGTGGACTCCAGATATTTGAGCCTT	rs27925605
1416654_at	1416654_at10	597	14	ATTTGAGCCTTTTCACTTTACACAG	rs27925605
1416654_at	1416654_at3	461	278	CGAGCCTCTTGTGTGCACCAGAGAG	rs27925606
1416654_at	1416654_at2	469	688	TTAGTGGTCAGAGCCTTGCCCGAGC	rs27925607
1416655_at	1416655_at8	158	220	CAAGAGCATGCATTTAGTAACTATA	rs29873652
1416656_at	1416656_at11	486	502	GGGTCTTCCACGTTGCTGCATAATG	rs13460776
1416658_at	1416658_at10	517	442	GTTTTTGGTGTGTTTATGTCTGTAT	rs13467225
1416659_at	1416659_at8	233	704	TTCTGTTGCCAAAACTGCTTTTCCA	rs31212686
1416659_at	1416659_at9	676	596	TGCTTTTCCACTAATTCATGCCTTT	rs31212686
1416660_at	1416660_at9	479	60	AGGACCTTGGAGGAATGCTGCTGAA	rs3023498
1416661_at	1416661_at11	280	128	GAGCTAAGCGTTTGGAAGAAATTCC	rs49549563
1416663_at	1416663_at5	610	302	GCCGGTGTATGTTGCAGATGTTTCC	rs47591091
1416663_at	1416663_at2	38	374	GACAGGTTCCTTAATCACTTTGCAA	rs49107749
1416663_at	1416663_at6	196	300	GTAGGAAAAACCTTTGCCTTCACTG	rs49243022
1416664_at	1416664_at1	330	4	ATTGTCAACGTGTGGCCTAGTGGTC	rs29608630
1416664_at	1416664_at3	286	138	ACATTCACTCAACATCAAGGCGCTG	rs4219142
1416664_at	1416664_at7	631	6	ATTCGCATTTGGAACGTCTGCTCAG	rs46945164
1416665_at	1416665_at8	373	408	GAGGAGCTTGAACACCACGATACAG	rs13472501
1416665_at	1416665_at9	224	22	ATACAGGCCTGGACCATGACGCAGA	rs13472501
1416666_at	1416666_at8	430	106	AGCATCTTTGTTTCATTCCTGTTGA	rs50380941
1416666_at	1416666_at2	532	590	TGAAGGATGAGCAGGCCGGTTTCAC	rs52203694
1416666_at	1416666_at3	702	238	CAGGCCGGTTTCACGATGTCTAGAA	rs52203694
1416667_at	1416667_at1	474	522	GGACCACTCAGCCTATGGGTAGTGA	rs13464590
1416668_at	1416668_at4	743	362	GAAACCAAATACTCTCTTAAGGCAG	rs13472998
1416668_at	1416668_at7	741	250	CTACACAGTTGAACTTTTTGGCCTG	rs31235102
1416668_at	1416668_at2	187	212	AATATGCTAGTTGGGCCGCTAATCA	rs33247219
1416669_s_at	1416669_s_at11	422	616	TCGCAAGCAAACGTATCAAGAGCAA	rs4228525
1416669_s_at	1416669_s_at9	372	58	AGGAAAACACTCAGACTCCAACCGT	rs4228529
1416669_s_at	1416669_s_at10	667	378	GACTCCAACCGTCCAAGAGGAGAGT	rs4228529
1416673_at	1416673_at7	79	72	AGTGTCTGAAATTTCTGGGCCCTTT	rs13466091
1416673_at	1416673_at8	256	672	TTTCCACGGAAGACATAGCCAGCAA	rs13466091
1416673_at	1416673_at11	67	524	GGAGCCATTCTCCTGGTTCTGATCC	rs45864564
1416676_at	1416676_at9	264	100	AGCAATGACCCAGAGGGAAGGACCA	rs47133298
1416676_at	1416676_at10	686	198	AAGGACCAGAAGAATCCTGGGATGT	rs47133298
1416676_at	1416676_at8	724	72	AGTGAAGCAGTAGTCCCAGCAATGA	rs50729193
1416677_at	1416677_at8	428	540	GGCGACAAAATTCACTTCTACTGCA	rs27008140
1416677_at	1416677_at2	703	336	GAATTATCCTGCAAAGCCGGTGCTT	rs27008146
1416679_at	1416679_at6	246	12	ATTTCCTAGGAACGGTCTCTGACTC	rs13466141
1416679_at	1416679_at5	321	130	ACTGCTAAGCCATTCTCATGCACAT	rs30270758
1416679_at	1416679_at1	89	242	CATAATCTCCTGTGTGAAGCTCAAG	rs47894377
1416683_at	1416683_at4	518	464	GTCTCCTGAGCAATTCGCAAATGTG	rs48093080
1416686_at	1416686_at6	607	314	GCTCCAAGTGTCCTTATGTCAGCAG	rs37184983
1416689_at	1416689_at10	397	94	AGACTTCAGGCAGAACGAGTGGGTT	rs33070474
1416691_at	1416691_at6	681	326	GCATGGTCATGGTGAGTCCCGAGAT	rs46658275
1416692_at	1416692_at6	1	476	GTGAAGCATAGAGCATCTCGCCCAT	rs49551020
1416696_at	1416696_at8	718	628	TCAGGCACACTGACCGGGACTACTT	rs51549028
1416696_at	1416696_at9	133	526	GGACTACTTGTCTAGGGCACTGGTT	rs51549028
1416698_a_at	1416698_a_at1	633	658	TAGATCATGGCTGTTACAAGGATGG	rs45885731
1416698_a_at	1416698_a_at2	347	26	ATCATGGCTGTTACAAGGATGGTGT	rs45885731
1416699_at	1416699_at2	103	604	TGCCTTGTTCATGGTCATTTGGATC	mm37-2-156698790
1416699_at	1416699_at3	52	718	TTGGATCATCTTTTACACTGCCATC	mm37-2-156698790
1416699_at	1416699_at8	292	374	GACATCAGTATTTTCCGCAAGGGTT	rs32924108
1416700_at	1416700_at1	728	168	AAAATGTTGATCGTTGCCAGAGTGA	rs27930116
1416701_at	1416701_at11	92	706	TTCCGTGTAATATTTTTTGTGCGCT	rs27930109
1416702_at	1416702_at4	235	594	TGCAGCCTCCGGAATGATTGCGATT	rs36252683
1416703_at	1416703_at9	693	236	CAGGGACTGGACTCGAAGCTAGAAC	rs50649750
1416704_at	1416704_at2	431	344	GAAGATGCTCGTTTTGGACTCAGAT	rs51825779
1416705_at	1416705_at3	280	678	TTTCTGGTGTGTACTACTGCTCTGA	rs30312442
1416705_at	1416705_at4	390	454	GTACTACTGCTCTGACTACAAACAG	rs30312442
1416707_a_at	1416707_a_at11	236	522	GGAGTTGCAGCCAGCGCTGCCCCAT	rs13470509
1416707_a_at	1416707_a_at9	536	486	GTGGAGGCAGTTTCCAGGCAGTAAT	rs32884423
1416707_a_at	1416707_a_at7	608	302	GCCTGAGTGAACAGCTGCTGGGCTC	rs32885256
1416707_a_at	1416707_a_at2	391	556	TGTGTCATCAAGTACGGAAACAGGA	rs32886730
1416707_a_at	1416707_a_at10	156	296	CCACCACCGCTTAGGTTCTGCTGGG	rs46547863
1416708_a_at	1416708_a_at6	473	98	AGAAGGACACATGGAACCCTGGCAG	rs46282765
1416708_a_at	1416708_a_at7	631	328	GCAGTCACTGCTGGCACAGTGCGAA	rs46282765
1416708_a_at	1416708_a_at1	155	100	AGAAGCACTTCCACAGCGTTGAGGT	rs48109150
1416709_a_at	1416709_a_at2	244	102	AAATCCGCCACCAGTGACTCCGAGG	rs50114333
1416709_a_at	1416709_a_at5	145	494	GGGCATGACTTCTTTGACAGCAATG	rs51425719
1416710_at	1416710_at8	216	450	GTAGGCAGTATTTATCTGTATGAAG	rs4232625
1416710_at	1416710_at9	344	270	CTGTATGAAGAGTTCTCTACACCTA	rs4232625
1416711_at	1416711_at2	297	454	GTAAATCTTTGTAATGAGTAATCTA	rs33401729
1416712_at	1416712_at11	58	510	GGTCTAACTCGATTTTTGTGCTCAG	rs3091038
1416713_at	1416713_at9	641	162	AAACGCAGGCACCTATGACGCCAAG	rs30915246
1416714_at	1416714_at2	321	90	AGAGCTTCTCCGTTTGTTCAACTTT	rs13471356
1416714_at	1416714_at7	180	546	GGCCATACCTTACAACCTGAAAAGC	rs37496457
1416714_at	1416714_at3	108	172	AACAAGCTGGGTTACATGCTCCACG	rs37537053
1416714_at	1416714_at4	344	694	TTACATGCTCCACGCAGCTAGAGAA	rs37537053
1416715_at	1416715_at2	139	386	GACCCAGCTTCCGAGAGACATTTAG	rs27528933
1416715_at	1416715_at10	200	288	CCTGTAGCCAGGACCTTGGAGGCAT	rs27528934
1416715_at	1416715_at11	318	718	TTGGAGGCATGCGTATCCTGTCATA	rs27528934
1416717_at	1416717_at8	239	330	GCAGCAGGACAGACTACATGAGGAA	rs51697206
1416720_at	1416720_at10	535	684	TTTTAGCTGCCCTCATAAATATATA	rs4223636
1416720_at	1416720_at11	566	314	GCTGCCCTCATAAATATATAACGAA	rs4223636
1416721_s_at	1416721_s_at2	63	678	TTTCATGCCTGTAGACCCTAGTTAT	rs4223638
1416721_s_at	1416721_s_at7	202	534	GGAATAGCAACGACACCAACTGATA	rs4223640
1416723_at	1416723_at3	120	348	GAAGTTGCTTCTCATTCACAAATAG	rs49185101
1416723_at	1416723_at11	412	474	GTGACCGAGACGTTTCTGAATACAT	rs52483006
1416726_s_at	1416726_s_at6	697	344	GACGGCTGAATTGGGCATACGACAT	rs36363476
1416726_s_at	1416726_s_at7	428	324	GCATACGACATGTGCTGCTGACCAT	rs50474959
1416727_a_at	1416727_a_at5	231	348	GAAGATTGACTTGTCTCTCCGAAGC	rs29957350
1416728_at	1416728_at8	150	384	GACGGCGCATACTTCGGCACTGGTT	rs49486555
1416729_at	1416729_at9	599	496	GGGACACTACACTGAACCACAGCTT	rs13464118
1416730_at	1416730_at9	201	244	CATCTTTGGATTGTGGCTCTGTGTA	rs4232128
1416731_at	1416731_at5	442	384	TCCCACGGACTGGTCGGGCTAGGAA	mm37-14-17262893
1416732_at	1416732_at5	277	534	GGAAGTCTCCTTCAGATCTTTGGAA	rs46976423
1416734_at	1416734_at8	203	654	TAGCTTCATAAGCATCCCAAGGTAA	rs36445265
1416734_at	1416734_at10	31	672	TATTCAAAGACTTCGCAGCTTCCTA	rs37098659
1416737_at	1416737_at4	312	402	GAGTTGGACCAGACACCTTTCTGCC	rs32113670
1416738_at	1416738_at3	336	552	TGGAATGTGCTGTAGCATTTCCTAA	mm37-5-122136743
1416738_at	1416738_at8	739	26	ATCTAGAACGCGTTACACACTGTTA	rs46932897
1416739_a_at	1416739_a_at1	148	240	CAGGCTCAGTGACCTCCTGAAGGAG	rs45673536
1416740_at	1416740_at10	116	414	GAGGCCAAATGTCATTCCACACGTG	rs27228835
1416742_at	1416742_at8	55	252	CTATTGACAATGTGAGCTCCTCTGA	rs4227386
1416743_at	1416743_at6	233	444	GTTTGGACGTGCATCGAGTCTCATT	rs31467413
1416743_at	1416743_at7	617	30	ATCGAGTCTCATTCGCTTGCTAGTG	rs31467413
1416746_at	1416746_at4	435	196	AAGTGACTTGATTGCCGGGCTTAGA	rs3023212
1416746_at	1416746_at7	656	44	ATGTGAACCCAGTTTCTCTAGGAAT	rs32605085
1416746_at	1416746_at9	115	88	AGAGAGACGCTTACCGGCCTGTGGA	rs32605087
1416749_at	1416749_at3	363	208	AATCCTTCTTGATAGTTTGCGGGCA	rs4226930
1416749_at	1416749_at11	477	262	CTCCGAGTCGGCACTCAGAGGAATT	rs8265245
1416751_a_at	1416751_a_at10	671	2	ATTGGATATGCATTCTTCACCTAGA	rs13465543
1416751_a_at	1416751_a_at1	63	196	AAGTCGGAGAAACCCAGCACGGCGT	rs13465544
1416751_a_at	1416751_a_at9	242	658	TAGCATGTGCTTCAGACTAGTGACT	rs33660481
1416752_at	1416752_at9	508	6	ATTACGAGCAGATCAGGCCCCTGGG	rs13474813
1416753_at	1416753_at10	337	548	TGGCCCTGGCCATGTGTGTCGTGCC	rs37508566
1416753_at	1416753_at11	608	240	CATGTGTGTCGTGCCTGCACTGTGG	rs37508566
1416757_at	1416757_at7	560	524	TGGTTAATATTTATGCTGGCGTTGC	rs36833371
1416757_at	1416757_at8	331	310	GCTGGCGTTGCATTAATCTCAAAAG	rs36833371
1416759_at	1416759_at2	383	52	AGGCCATCCAGCGAAGACTGAACGA	rs51181201
1416759_at	1416759_at3	308	382	GACTGAACGAGATTGAGGCCACTAT	rs51181201
1416761_at	1416761_at6	16	92	AGACCATTTCTGTGCTAACTTTAGA	rs30915306
1416761_at	1416761_at9	692	126	ACTGGCTCAAGATTTAGGTCCTCAA	rs8238210
1416763_at	1416763_at6	110	616	TCGGGCTGCCCAAGGACTTTGTAGA	rs27068384
1416765_s_at	1416765_s_at8	441	350	GAAGCCCAAAACGTGACTGCTGGGC	rs6210089
1416766_at	1416766_at9	525	78	AGTATATACCAGTCATCTCCACTTT	rs33832925
1416766_at	1416766_at10	121	690	TTAGTGGATCCCATGGCTGACACGC	rs33832926
1416766_at	1416766_at11	141	586	TGACACGCTTCCAGGTCCGAGGAGA	rs33832926
1416770_at	1416770_at11	576	350	GAAGCTATGCTAGGCACCTGGGAGC	rs30361982
1416771_at	1416771_at8	474	588	TGAATTTTCCAAAGCAAAGCCCACT	rs32686399
1416771_at	1416771_at10	132	578	TGATGCATCTGTTCCTGCGACTTCA	rs45654467
1416772_at	1416772_at2	113	372	GACACTTGTTTGCTCTACGGTATCT	rs28146826
1416772_at	1416772_at3	267	60	AGGACCCTGCATACCAGCGGATAAA	rs28146827
1416772_at	1416772_at9	230	714	TTGGAAGACATGTTCGATGCCCTCG	rs28146830
1416775_at	1416775_at1	274	626	TCATTCAGCACGGAGCAGCATGGGA	rs13463523
1416776_at	1416776_at4	236	406	GAGTCAGGAGACGTTCTGTTGTCAG	rs32605718
1416776_at	1416776_at6	545	524	GGAGCGAAGCCTGCACACTGTGAGA	rs32610540
1416778_at	1416778_at1	703	344	GAAGTGACCTTTCCATTCCAAATAT	rs33793564
1416780_at	1416780_at6	142	306	GCCCACCTGGAGCACATTTCAAGGA	rs36412307
1416780_at	1416780_at5	406	126	ACGAGATTGATCTGGACACCTCCGA	rs37355953
1416783_at	1416783_at6	224	658	TAGTTGTAATTTCAGCAAAGCACAG	mm37-6-7512646
1416783_at	1416783_at4	561	632	TAATGTGGTGACCTCCCCAGAAGTA	rs30206506
1416783_at	1416783_at5	51	504	GGTGACCTCCCCAGAAGTAGAAATT	rs30206506
1416783_at	1416783_at9	402	42	ATGTACTGAGACTTCGGTATTTGAC	rs33326919
1416783_at	1416783_at10	199	378	GACTTCGGTATTTGACTCTATTTGT	rs33326919
1416785_at	1416785_at5	428	520	GGAGATGCCAGCACATATGCACATT	rs26854489
1416787_at	1416787_at10	475	686	TTTTCCAGACTTCCACTGAAGGGCT	rs27909186
1416787_at	1416787_at9	220	594	TGCAATATCACCTCTGTTCCTTTTC	rs27909187
1416787_at	1416787_at8	678	620	TCTCTGCTCATCCACTGCAATATCA	rs27909188
1416787_at	1416787_at6	529	240	CATCGACCATTGTATAACCGGCTTC	rs27909189
1416787_at	1416787_at7	450	714	TTGTATAACCGGCTTCTCTCTGCTC	rs27909189
1416787_at	1416787_at5	640	344	GAAGGATCATTACTCCATCGACCAT	rs47047537
1416788_a_at	1416788_a_at9	373	54	AGGCTTAGCTATCCCTACAGTTTTG	rs8238987
1416789_at	1416789_at6	312	448	GTATGCAGTATTCGAGACAGCTACA	rs29038356
1416792_at	1416792_at4	438	602	TGCCCATGTGGACTGTTTTCTGAGC	rs32433612
1416793_at	1416793_at3	741	28	ATCTGGGAAACTGAACTGTCTTTTT	rs29719479
1416793_at	1416793_at4	536	460	GTCTTTTTGCAGTTTAGCCTTCATG	rs29719479
1416793_at	1416793_at6	376	144	ACAGCGTGTAGCTTTCATTTTCTAA	rs29719480
1416795_at	1416795_at10	602	196	AAGTGAATTTCCTGTAATGCTGCTG	rs50220672
1416796_at	1416796_at7	526	306	GCCCTTGGGCTTGTTTGAATTTCAC	rs33010098
1416796_at	1416796_at4	434	710	TTGGTAAGAGTTGGTCTGCAAAAGA	rs33433776
1416797_at	1416797_at8	541	552	TGGACGAGCTTGTGGAGCACTACAA	rs31232997
1416797_at	1416797_at2	175	510	GGTACTATGGCAACGTGACACGGCA	rs31853027
1416797_at	1416797_at3	689	116	ACCAGGCCGAGTGTGCGCTCAATGA	rs32351613
1416798_a_at	1416798_a_at6	107	560	TGGGAAGGCCCCAATGTGGTCCATA	rs45800373
1416798_a_at	1416798_a_at7	138	344	GAAGGCCCCAATGTGGTCCATATCT	rs45800373
1416800_at	1416800_at2	669	460	GTCATTGGTTTTTGCCTACACTTCA	rs27450542
1416800_at	1416800_at6	488	82	AGATTTGATTGGCTGCTCAGTCACA	rs47225082
1416800_at	1416800_at7	607	598	TGCTCAGTCACAGCCATTCAGCTAA	rs47225082
1416800_at	1416800_at5	250	70	AGTGGTGGTTCTCTCACCTGGTGCA	rs48196489
1416804_at	1416804_at3	420	400	GAGTTTAGCGGTTCACAGATGTGAC	rs30810520
1416804_at	1416804_at4	382	476	GTGACCTTCCAAGGATGGAGGCCAG	rs30810520
1416805_at	1416805_at11	720	458	GTCAGTCTGGTGTTAGTGATAACCT	rs31268718
1416805_at	1416805_at5	420	374	TACCAAACCTTTCGTGGGCTTGGAG	rs46360758
1416807_at	1416807_at5	97	284	CCTGCGAACATGGTGAACGTGCCTA	rs26885631
1416807_at	1416807_at9	491	200	AAGGATTCTTTGTATGCCCAGGGAA	rs27522832
1416807_at	1416807_at10	503	302	TGCCCAGGGAAAGCGGCGTTACGAC	rs27522833
1416807_at	1416807_at8	429	180	AACCCCACAAGGTGACACAGTACAA	rs30822591
1416807_at	1416807_at11	602	326	GCAGACTAAGCCTATTTTCCGCAAA	rs48292921
1416808_at	1416808_at5	442	68	AGGGAACGTGTGACTCTTTCATGCA	rs48405183
1416808_at	1416808_at6	701	676	TTTCATGCACCCTCATAAAGTACCC	rs48405183
1416809_at	1416809_at4	560	28	ATCTCCATCCATATCTCGTTTTCTC	rs13469696
1416809_at	1416809_at5	253	34	ATCCATATCTCGTTTTCTCTGCTAA	rs13469696
1416809_at	1416809_at6	454	292	CCATATCTCGTTTTCTCTGCTAATT	rs13469696
1416809_at	1416809_at7	601	14	ATATCTCGTTTTCTCTGCTAATTCC	rs13469696
1416809_at	1416809_at8	374	668	TATCTCGTTTTCTCTGCTAATTCCT	rs13469696
1416810_at	1416810_at11	394	202	AAGGCGACTCAGACCTCTCAGAGAC	rs27196548
1416812_at	1416812_at3	574	500	GGGTTCAATCAGACCCAGTCTTCTG	rs36529146
1416812_at	1416812_at9	18	190	AAGTTTCTCAGATCCTTGTTTCAAA	rs37054032
1416812_at	1416812_at2	579	448	GTATGGCCAGCCATGGAGCCAGCAG	rs37532912
1416813_at	1416813_at6	576	86	AGAGAGCTCCCAGCATTTTACTTGG	rs37461599
1416813_at	1416813_at7	302	106	AGCATTTTACTTGGGCCTATGGAAT	rs37461599
1416814_at	1416814_at2	82	642	TAAGTTTTTCTGGATTTGTCTCTAT	rs37548427
1416815_s_at	1416815_s_at1	665	510	GGTATCTTCATTCGCCAAGTGACAG	mm37-17-72606455
1416815_s_at	1416815_s_at4	140	646	TACAAACACGCGCTTTCCCTGAGGC	rs4226932
1416815_s_at	1416815_s_at3	638	528	GGAAAAGCTTTGCTTCCTACAAACA	rs4226933
1416815_s_at	1416815_s_at5	232	710	TTGCAGCCATTGGACACTTGGTCTA	rs50075680
1416815_s_at	1416815_s_at6	369	146	ACACTTGGTCTAGTGTGTGGATTTC	rs50075680
1416816_at	1416816_at9	185	440	GTTTATAACCCACAAATGCGCACTC	rs51578553
1416816_at	1416816_at10	296	152	AAATGCGCACTCTTTGCCTCCAATT	rs51578553
1416819_at	1416819_at11	612	152	AAATGTCCCCATCTAGGCAAGGTCT	rs36787662
1416819_at	1416819_at2	33	50	ATGGATCCCACTGATGCCAAGTATC	rs37813965
1416819_at	1416819_at3	150	296	GCCAAGTATCACATGCAGCGTTGCA	rs37813965
1416821_at	1416821_at4	231	374	GACAGCCAGCAAGTACACAGATCGT	rs32336996
1416821_at	1416821_at5	465	194	AAGTACACAGATCGTGCCCTGCGGG	rs32336996
1416821_at	1416821_at11	77	196	AAGTACAGCGTTGGTGCTGTTCCCA	rs4231106
1416822_at	1416822_at6	117	114	AGCCTTAAGCACACCAGACTTTTCT	rs32345357
1416823_a_at	1416823_a_at9	567	184	AAGCTCTGTGCTCTCTATGGGAAGT	rs13465340
1416823_a_at	1416823_a_at10	350	404	GAGTGCTTGTACAGCGTAGACCCTG	rs49886289
1416824_at	1416824_at3	187	218	CAAGGTGATATGACCCGGGCTGGAA	rs27376972
1416824_at	1416824_at10	460	222	CAAAGCCTGCTGTGGGAAGGACTCA	rs27377020
1416824_at	1416824_at1	51	22	ATACATCCATCTTTCTTCACACTTC	rs29871599
1416825_at	1416825_at8	266	526	GGAACTAGGGCCTCAGAGACCAGCC	rs33024637
1416827_at	1416827_at7	232	284	CCGTTCACATACCTGCCCTTTGGAG	rs45750346
1416828_at	1416828_at8	415	458	GTCAACCTACAGACTTACTGATTAT	rs27237500
1416828_at	1416828_at9	637	268	CTGATTATAATCATCCCATTTTCTT	rs27237500
1416828_at	1416828_at5	70	458	GTCAAGATTAAGTCATACCAGCAAA	rs27237501
1416830_at	1416830_at7	721	74	AGTCCTCGGAATCATGGCGGTAGCC	rs32884106
1416831_at	1416831_at8	38	616	TCGTTATGACTTAACACCCAGCTTC	rs46013953
1416832_at	1416832_at7	352	582	TGAGCACGTTGTAGACGATCAGTCT	rs37792799
1416833_at	1416833_at1	106	308	GCGCTCACCTTGTTCATGCTCTTAA	rs30329630
1416833_at	1416833_at5	298	254	CTCAGGATTCCTCTAACACATTTGG	rs37059507
1416834_x_at	1416834_x_at11	710	38	ATGACGAGGACTGACACTGTAAACT	rs36727936
1416835_s_at	1416835_s_at6	501	578	TGATGCCACACTGTTCAATCCTTGT	rs29299542
1416835_s_at	1416835_s_at5	717	118	ACCAGGTTCTGTCATTGATGCCACA	rs29299543
1416835_s_at	1416835_s_at1	528	336	GAATTCTGACTGCTGGTACTTGTAT	rs36238606
1416835_s_at	1416835_s_at4	541	40	ATGAGTGAGCTTGACCCAGCAGTTA	rs36238757
1416835_s_at	1416835_s_at3	93	392	GAGCCGAGTAATCAGTCAGCCAGAT	rs36239025
1416835_s_at	1416835_s_at8	698	92	AGACCTCCTATGACGACCTGATCAG	rs36490347
1416838_at	1416838_at9	2	354	GAACCCGGATTCCAAGAGCTGCTGT	rs33816784
[truncated: 29,911 more rows]
